# Supplementary material for: SOS genes are rapidly induced while translesion synthesis polymerase activity is temporally regulated
Source: Front Microbiol. 2024 Mar 26;15:1373344. doi: 10.3389/fmicb.2024.1373344 (PMC11002266; doi:10.3389/fmicb.2024.1373344)
Supplement: Supplementary file 1 [file Table_1.XLSX]

## Sheet: Summary
Supplementary Table S1: All detected variables at sampled timepoints after ciprofloxacin treatment of E. coli, shown with FDR and log2 fold change (LFC) compared to the untreated control.
Abbrevation	Omics	Analysis	Timepoints							Comments
T	Transcriptomics	EdgeR	-1 min, 1 min, 10 min, 25 min, 50 min, 75 min, 120 min
S	Signalomics	DEP	1 min, 10 min, 25 min, 50 min, 75 min, 120 min							Ratio = LFC
M	Metabolomics	MetaboAnalyst	10 min, 25 min, 50 min, 120 min							M_LFC shows log fold change of metabolites.

## Sheet: M_LFC
name	10 min	25 min	50 min	120 min
Fum	-0.609916	0.17812	-0.586526	-0.273598
Suc	-0.71619	0.0627058	-0.635463	-0.195074
IA	0.00839408	-0.216397	-0.17365	-0.445865
Mal	-0.37426	0.299861	-0.294835	0.0177873
aKG	-0.0370893	0.545374	-1.02481	0.636786
Cit	-0.529383	0.0339847	-0.450441	-0.312571
AMP	0.00224397	-0.168511	0.226126	0.1808
ADP	-0.046453	0.553421	0.139577	-0.357645
ATP	-0.00808825	1.0336	-0.0158247	-0.888361
GMP	0.41785	-0.612118	0.607973	1.01612
GDP	0.552031	-0.0410607	0.0992924	0.132863
GTP	0.333962	0.375346	-0.0899029	-0.426073
CMP	0.897649	0.204785	0.866959	2.05683
CDP	0.81755	1.12385	0.375414	2.02364
CTP	0.392081	1.66393	0.0252794	1.21081
UDP	0.446648	0.547837	-0.0859875	1.18546
UTP	0.323469	1.21438	-0.356482	0.368418
UDP-Glc-Nac+UDP-Gal-Nac	0.0318017	0.0634418	0.0761899	1.06348
dADP	0.89686	0.511945	0.740305	-0.585089
dATP	0.636888	0.853005	0.498222	-0.822187
dGDP	1.33396	-0.0641646	0.853058	0.585116
dGTP	0.65771	0.280195	0.165187	0.0339952
dCDP	0.65522	0.712106	0.422245	2.43321
dCTP	0.104389	1.73911	-0.389838	1.3996
dTMP	0.057226	0.610511	0.705295	1.36007
dTDP	0.318633	0.99803	0.591145	1.76958
dTTP	0.0842941	1.65657	0.152882	1.33618
PEP	-0.295671	1.31669	-0.0329346	-0.982614
GL3P	0.00365311	-0.0157431	0.77072	-0.213266
2/3-PG	-0.124845	1.14586	-0.34495	-0.233923
R5P+RL5P+X5P	0.985053	-0.286143	-0.0582281	1.27302
GA6P	-0.350393	1.06344	-0.271683	0.387887
G1P/M1P + GAL1P	-0.504164	0.266627	-0.479228	0.649478
F1P + GAL6P	-2.43157	-0.905796	-1.25544	-1.41973
G6P	0.73507	0.0747577	-0.993563	0.552946
M6P	0.384526	-0.135706	-1.06399	0.426843
S7P	0.604593	-0.183097	-0.398961	0.606895
F1,6BP	0.468737	-0.406097	-0.784411	1.35088

## Sheet: M_10min
name	t.stat	p.value	-log10(p)	FDR
Suc	-5.012	0.0025812	2.5882	0.065678
R5P+RL5P+X5P	3.6885	0.011972	1.9218	0.16162
dATP	3.2907	0.016853	1.7733	0.18202
dGDP	3.0962	0.021657	1.6644	0.19492
GDP	2.7383	0.034121	1.467	0.20321
F1P+GAL6P	-3.4189	0.035116	1.4545	0.20321
G1P/M1P+GAL1P	-2.6874	0.038196	1.418	0.20321
Cit	-2.6264	0.040534	1.3922	0.20321
Mal	-2.538	0.045158	1.3453	0.20321
dADP	2.8212	0.052187	1.2824	0.2055
PEP	-2.4306	0.053279	1.2734	0.2055
CDP	2.5812	0.059512	1.2254	0.21424
CMP	2.4417	0.068657	1.1633	0.23172
Fum	-2.0709	0.08378	1.0769	0.26613
GA6P	-1.8483	0.1146	0.9408	0.34166
dCDP	1.904	0.12021	0.92005	0.34166
M6P	1.7838	0.12755	0.89433	0.34438
dGTP	1.7707	0.15511	0.80935	0.36418
UDP	1.6708	0.165	0.78252	0.36895
G6P	1.5643	0.17081	0.76749	0.36895
GMP	1.4498	0.19848	0.70229	0.41222
UTP	1.3911	0.22376	0.65021	0.44753
S7P	1.4595	0.23562	0.62778	0.45196
GTP	1.3925	0.24272	0.6149	0.45196
CTP	1.2398	0.29381	0.53193	0.51389
dTDP	1.2066	0.29501	0.53016	0.51389
2/3-PG	-0.99576	0.3728	0.42852	0.60326
F1,6BP	0.94102	0.38505	0.41449	0.60326
dTMP	0.80326	0.45264	0.34425	0.65526
ADP	-0.66537	0.5334	0.27295	0.6858
dTTP	0.58361	0.58087	0.23592	0.71288
dCTP	0.45768	0.66753	0.17553	0.74094
GL3P	0.45481	0.67639	0.1698	0.74094
UDP-Glc-Nac+UDP-Gal-Nac	0.43888	0.68115	0.16676	0.74094
aKG	0.19553	0.85576	0.067648	0.9061
IA	0.092027	0.92983	0.031594	0.95735
ATP	0.061835	0.95291	0.020948	0.95735
AMP	0.055858	0.95735	0.018928	0.95735

## Sheet: M_25min
name	t.stat	p.value	-log10(p)	FDR
dTDP	9.3602	8.4394e-05	4.0737	0.0045573
GA6P	7.0378	0.0010873	2.9637	0.022681
dTMP	5.9026	0.0013279	2.8768	0.022681
CTP	5.6959	0.0031626	2.5	0.032315
ATP	5.4873	0.0035905	2.4448	0.032315
CDP	5.3993	0.0050404	2.2975	0.038883
dATP	3.9685	0.0074596	2.1273	0.050352
dTTP	4.5555	0.01517	1.819	0.091018
dCDP	3.0239	0.023672	1.6258	0.1171
GMP	-3.0971	0.023854	1.6224	0.1171
UTP	3.1386	0.026854	1.571	0.12084
aKG	2.8428	0.030267	1.519	0.12572
ADP	2.6079	0.040279	1.3949	0.145
UDP	2.1572	0.083588	1.0779	0.25759
PEP	2.4793	0.085864	1.0662	0.25759
2/3-PG	2.3587	0.094365	1.0252	0.2682
GTP	1.865	0.11707	0.93156	0.31609
dGTP	1.5977	0.16212	0.79016	0.38474
dADP	1.5762	0.17269	0.76273	0.38474
Mal	1.5246	0.19273	0.71506	0.38474
dCTP	1.6651	0.19278	0.71494	0.38474
CMP	1.3596	0.23064	0.63707	0.42946
AMP	-1.3072	0.26183	0.58198	0.47115
S7P	-1.2458	0.27047	0.56787	0.47115
R5P+RL5P+X5P	-1.1009	0.34252	0.46531	0.56049
F1P + GAL6P	-0.9891	0.37724	0.42339	0.59914
F1,6BP	-0.9192	0.40376	0.39388	0.62294
G1P/M1P + GAL1P	0.81279	0.44853	0.34821	0.67279
IA	-0.77229	0.47068	0.32727	0.68694
Fum	0.52174	0.63165	0.19952	0.8746
M6P	-0.37624	0.72484	0.13976	0.88958
UDP-Glc-Nac+UDP-Gal-Nac	0.28151	0.78791	0.10353	0.9196
Suc	0.22108	0.83748	0.077023	0.93642
G6P	0.17854	0.86779	0.061583	0.93642
GDP	-0.1483	0.88697	0.052093	0.93642
Cit	0.11305	0.91575	0.038223	0.93642
dGDP	-0.10914	0.91741	0.037438	0.93642
GL3P	-0.052715	0.96089	0.017327	0.96089

## Sheet: M_50min
name	t.stat	p.value	-log10(p)	FDR
dTMP	11.308	3.0685e-05	4.5131	0.0016263
dADP	5.2078	0.0024278	2.6148	0.055859
CMP	5.8346	0.0031618	2.5001	0.055859
dATP	3.8378	0.0086702	2.062	0.079509
UTP	-3.8227	0.009001	2.0457	0.079509
dTDP	3.0561	0.023198	1.6345	0.17564
F1,6BP	-2.7552	0.035036	1.4555	0.2063
GMP	3.467	0.038811	1.411	0.2063
Suc	-3.0117	0.038924	1.4098	0.2063
F1P + GAL6P	-3.1377	0.048072	1.3181	0.21237
Fum	-2.4774	0.048083	1.318	0.21237
S7P	-2.5992	0.059848	1.223	0.23589
AMP	2.2406	0.075034	1.1247	0.25268
dGDP	2.2165	0.08566	1.0672	0.25268
Mal	-2.0327	0.091768	1.0373	0.25268
G6P	-2.3665	0.097964	1.0089	0.25268
2/3-PG	-2.0196	0.10892	0.96288	0.25268
ADP	1.8694	0.11169	0.95197	0.25268
Cit	-1.8847	0.11279	0.94771	0.25268
M6P	-2.2043	0.11342	0.94531	0.25268
CDP	1.8677	0.14694	0.83285	0.27694
dCDP	1.616	0.15891	0.79885	0.28074
dCTP	-1.53	0.19297	0.71452	0.32991
GL3P	1.5569	0.21704	0.66346	0.35947
dTTP	1.2935	0.24348	0.61353	0.39105
dGTP	1.1408	0.31681	0.4992	0.49385
UDP	-1.0229	0.34677	0.45996	0.52075
G1P/M1P + GAL1P	-1.0174	0.36777	0.43442	0.52075
aKG	-0.87405	0.44367	0.35294	0.60294
UDP-Glc-Nac+UDP-Gal-Nac	0.7784	0.46624	0.33139	0.61776
IA	-0.63065	0.55166	0.25833	0.67995
GDP	0.58897	0.57739	0.23853	0.68048
R5P+RL5P+X5P	-0.58968	0.57776	0.23825	0.68048
GA6P	-0.44766	0.68323	0.16544	0.78019
GTP	-0.4094	0.69811	0.15607	0.78019
CTP	0.27459	0.7974	0.098323	0.84544
PEP	-0.18261	0.86132	0.064835	0.87789
ATP	-0.1064	0.91918	0.036601	0.91918

## Sheet: M_120min
name	t.stat	p.value	-log10(p)	FDR
CMP	17.41	2.355e-06	5.628	0.00012717
CDP	13.055	1.2908e-05	4.8891	0.00034853
UDP-Glc-Nac+UDP-Gal-Nac	8.5929	0.00016271	3.7886	0.0029098
UDP	8.3082	0.00021554	3.6665	0.0029098
dTMP	10.152	0.0007734	3.1116	0.0068336
dCDP	9.7523	0.00083637	3.0776	0.0068336
dTDP	9.9899	0.00088583	3.0526	0.0068336
R5P+RL5P+X5P	5.7318	0.0024959	2.6028	0.014975
S7P	4.3465	0.0050962	2.2928	0.026225
dTTP	5.1114	0.0056337	2.2492	0.026225
dADP	-3.8569	0.0094951	2.0225	0.036624
PEP	-4.0943	0.016602	1.7798	0.052735
GMP	3.9939	0.017971	1.7454	0.053007
dGDP	2.9119	0.02785	1.5552	0.071616
aKG	2.8568	0.0346	1.4609	0.084928
dATP	-2.9425	0.047532	1.323	0.1116
ATP	-2.8361	0.05778	1.2382	0.12493
CTP	2.7649	0.057838	1.2378	0.12493
F1,6BP	2.2104	0.081857	1.0869	0.16371
dCTP	2.3128	0.087499	1.058	0.16846
G6P	2.0314	0.090468	1.0435	0.16846
ADP	-2.0864	0.10058	0.99748	0.18105
GA6P	1.9241	0.1196	0.92226	0.20834
M6P	1.8075	0.12458	0.90456	0.21022
F1P + GAL6P	-1.7946	0.13016	0.88554	0.21298
GTP	-1.8872	0.13559	0.86776	0.21536
G1P/M1P + GAL1P	1.433	0.2204	0.65678	0.34005
GL3P	-1.0733	0.32912	0.48265	0.48732
Suc	-1.05	0.35242	0.45294	0.48732
GDP	1.0286	0.36451	0.43829	0.48732
Cit	-0.98998	0.3671	0.43522	0.48732
AMP	0.96432	0.38491	0.41465	0.48732
2/3-PG	-0.98159	0.39025	0.40866	0.48732
Fum	-0.94375	0.39708	0.40112	0.48732
UTP	0.88509	0.43069	0.36584	0.50559
IA	-0.26075	0.81014	0.09144	0.85469
Mal	-0.23938	0.82303	0.084582	0.85469
dGTP	-0.098096	0.92585	0.033461	0.94331

## Sheet: S_1min
Column1	name	ID	Cipr_1min_vs_NT_1min_p.val	Cipr_1min_vs_NT_1min_p.adj	significant	Cipr_1min_vs_NT_1min_significant	Cipr_1min_vs_NT_1min_ratio	Cipr_1min_centered	NT_1min_centered
1	ampD	P13016	0.0118540894042282	0.0361	TRUE	TRUE	1.28	0.642	-0.642
2	cydB	P0ABK2	0.013054975783747	0.0441	TRUE	TRUE	-0.609	-0.304	0.304
3	ftsI	P0AD68	0.0104029485748245	0.0269	TRUE	TRUE	-0.721	-0.361	0.361
4	hisB	P06987	0.0145120304052852	0.056	TRUE	TRUE	0.649	0.325	-0.325
5	mutM	P05523	0.0110644159082352	0.0311	TRUE	TRUE	1.1	0.55	-0.55
6	nadB	P10902	4.84792677432586e-05	3.45e-13	TRUE	TRUE	-4.7	-2.35	2.35
7	pheA	P0A9J8	0.00235621411577968	3.7e-05	TRUE	TRUE	-2.66	-1.33	1.33
8	sufC	P77499	0.000529645505818193	5.81e-10	TRUE	TRUE	2.37	1.18	-1.18
9	yrdD	P45771	0.00042743454080259	1.03e-10	TRUE	TRUE	-4.06	-2.03	2.03
10	A0A7H2C767	A0A7H2C767	0.0976453201416175	0.628	FALSE	FALSE	-0.316	-0.158	0.158
11	accA	P0ABD5	0.48981617602114	0.951	FALSE	FALSE	-0.102	-0.0512	0.0512
12	accB	P0ABD8	0.944157435794489	0.976	FALSE	FALSE	0.0164	0.00821	-0.00821
13	accC	P24182	0.865354416586696	0.974	FALSE	FALSE	-0.0245	-0.0122	0.0122
14	accD	P0A9Q5	0.584850214526619	0.96	FALSE	FALSE	-0.0713	-0.0356	0.0356
15	aceA	P0A9G6	0.985555431999499	0.977	FALSE	FALSE	0.00478	0.00239	-0.00239
16	aceB	P08997	0.737654078688591	0.969	FALSE	FALSE	0.0994	0.0497	-0.0497
17	aceE	P0AFG8	0.193118135540504	0.843	FALSE	FALSE	-0.224	-0.112	0.112
18	aceF	P06959	0.488617514534024	0.951	FALSE	FALSE	0.132	0.0661	-0.0661
19	ackA	P0A6A3	0.408588839219887	0.939	FALSE	FALSE	0.135	0.0677	-0.0677
20	acnB	P36683	0.944164592524887	0.976	FALSE	FALSE	-0.00925	-0.00462	0.00462
21	acpP	P0A6A8	0.96235526485033	0.977	FALSE	FALSE	-0.0307	-0.0154	0.0154
22	acpS	P24224	0.154571001874195	0.79	FALSE	FALSE	-0.934	-0.467	0.467
23	acrA	P0AE06	0.394494467554724	0.936	FALSE	FALSE	-0.243	-0.121	0.121
24	acrB	P31224	0.249840901528333	0.887	FALSE	FALSE	-0.434	-0.217	0.217
25	acs	P27550	0.756440926379227	0.97	FALSE	FALSE	0.0895	0.0447	-0.0447
26	acuI	P26646	0.452791211519854	0.946	FALSE	FALSE	-0.189	-0.0944	0.0944
27	add	P22333	0.203775378926631	0.853	FALSE	FALSE	0.32	0.16	-0.16
28	ade	P31441	0.863973683884085	0.974	FALSE	FALSE	0.0313	0.0156	-0.0156
29	adeP	P31466	0.582023804578134	0.96	FALSE	FALSE	0.301	0.15	-0.15
30	adhE	P0A9Q7	0.282398874466508	0.904	FALSE	FALSE	-0.154	-0.077	0.077
31	adk	P69441	0.761022286246877	0.97	FALSE	FALSE	0.0753	0.0376	-0.0376
32	aer	P50466	0.412176011083207	0.94	FALSE	FALSE	0.206	0.103	-0.103
33	agaR	P0ACK2	0.719394116809463	0.968	FALSE	FALSE	-0.184	-0.0921	0.0921
34	ahpC	P0AE08	0.300556411476562	0.911	FALSE	FALSE	-0.19	-0.0949	0.0949
35	ahpF	P35340	0.344477043675742	0.925	FALSE	FALSE	-0.159	-0.0797	0.0797
36	alaA	P0A959	0.908494768627678	0.975	FALSE	FALSE	-0.0299	-0.015	0.015
37	alaS	P00957	0.58260246463422	0.96	FALSE	FALSE	-0.0722	-0.0361	0.0361
38	aldA	P25553	0.833091209051527	0.973	FALSE	FALSE	-0.0835	-0.0417	0.0417
39	aldB	P37685	0.225823952868962	0.872	FALSE	FALSE	-0.635	-0.318	0.318
40	allR	P0ACN4	0.584509657678742	0.96	FALSE	FALSE	-0.153	-0.0763	0.0763
41	alr	P0A6B4	0.249469062374	0.887	FALSE	FALSE	-0.194	-0.097	0.097
42	alsB	P39265	0.4051435279092	0.938	FALSE	FALSE	0.199	0.0996	-0.0996
43	amiA	P36548	0.657208527819235	0.965	FALSE	FALSE	0.12	0.0602	-0.0602
44	amiB	P26365	0.0630435100508332	0.435	FALSE	FALSE	0.48	0.24	-0.24
45	amiC	P63883	0.743149876299967	0.969	FALSE	FALSE	0.0457	0.0228	-0.0228
46	amn	P0AE12	0.328095923597511	0.92	FALSE	FALSE	-0.199	-0.0993	0.0993
47	ampC	P00811	0.613792536463403	0.962	FALSE	FALSE	0.0804	0.0402	-0.0402
48	ampH	P0AD70	0.912912083084068	0.976	FALSE	FALSE	0.0288	0.0144	-0.0144
49	amyA	P26612	0.493449683253595	0.951	FALSE	FALSE	-1.59	-0.794	0.794
50	anmK	P77570	0.653892531972223	0.965	FALSE	FALSE	0.0985	0.0493	-0.0493
51	ansA	P0A962	0.433746836095172	0.943	FALSE	FALSE	0.125	0.0623	-0.0623
52	apaG	P62672	0.0657280220859868	0.452	FALSE	FALSE	0.404	0.202	-0.202
53	apt	P69503	0.750572523302375	0.97	FALSE	FALSE	-0.0555	-0.0277	0.0277
54	arcA	P0A9Q1	0.357610696665113	0.928	FALSE	FALSE	0.132	0.0658	-0.0658
55	arcB	P0AEC3	0.155329162985378	0.791	FALSE	FALSE	-0.359	-0.179	0.179
56	argD	P18335	0.530814115372994	0.955	FALSE	FALSE	-0.22	-0.11	0.11
57	argE	P23908	0.244088618289044	0.884	FALSE	FALSE	-0.612	-0.306	0.306
58	argG	P0A6E4	0.979420121160546	0.977	FALSE	FALSE	-0.00331	-0.00165	0.00165
59	argH	P11447	0.951719135643871	0.977	FALSE	FALSE	0.0648	0.0324	-0.0324
60	argI	P04391	0.290109651695712	0.907	FALSE	FALSE	-0.139	-0.0696	0.0696
61	argP	P0A8S1	0.316143087025181	0.916	FALSE	FALSE	-1.18	-0.59	0.59
62	argS	P11875	0.710385753578333	0.968	FALSE	FALSE	-0.0632	-0.0316	0.0316
63	aroA	P0A6D3	0.355341569027274	0.928	FALSE	FALSE	0.19	0.0948	-0.0948
64	aroB	P07639	0.852813454150656	0.974	FALSE	FALSE	-0.0318	-0.0159	0.0159
65	aroC	P12008	0.575806685535956	0.959	FALSE	FALSE	-0.0725	-0.0362	0.0362
66	aroD	P05194	0.986545870074973	0.978	FALSE	FALSE	0.0133	0.00664	-0.00664
67	aroE	P15770	0.474647459082639	0.949	FALSE	FALSE	0.218	0.109	-0.109
68	aroF	P00888	0.72806111229203	0.969	FALSE	FALSE	0.139	0.0693	-0.0693
69	aroG	P0AB91	0.810467259384311	0.972	FALSE	FALSE	0.0499	0.0249	-0.0249
70	aroH	P00887	0.546556128669235	0.957	FALSE	FALSE	0.0802	0.0401	-0.0401
71	aroK	P0A6D7	0.635142233871758	0.963	FALSE	FALSE	0.0909	0.0455	-0.0455
72	artI	P30859	0.486803586704919	0.95	FALSE	FALSE	0.242	0.121	-0.121
73	artP	P0AAF6	0.653575601614422	0.965	FALSE	FALSE	0.0979	0.0489	-0.0489
74	ascG	P24242	0.231564929028765	0.876	FALSE	FALSE	0.344	0.172	-0.172
75	asd	P0A9Q9	0.909791057142263	0.975	FALSE	FALSE	0.0158	0.00788	-0.00788
76	asmA	P28249	0.745042335579434	0.969	FALSE	FALSE	0.0652	0.0326	-0.0326
77	asnA	P00963	0.811008694038537	0.972	FALSE	FALSE	-0.0549	-0.0275	0.0275
78	asnB	P22106	0.986445778814365	0.978	FALSE	FALSE	0.00334	0.00167	-0.00167
79	asnS	P0A8M0	0.891069255301999	0.975	FALSE	FALSE	-0.018	-0.00901	0.00901
80	aspA	P0AC38	0.565806978156228	0.958	FALSE	FALSE	-0.166	-0.0829	0.0829
81	aspC	P00509	0.615055429420282	0.962	FALSE	FALSE	0.933	0.467	-0.467
82	aspS	P21889	0.934480221966284	0.976	FALSE	FALSE	0.0141	0.00703	-0.00703
83	atpA	P0ABB0	0.197126592926321	0.847	FALSE	FALSE	-0.242	-0.121	0.121
84	atpB	P0AB98	0.0601703215689306	0.416	FALSE	FALSE	-0.311	-0.155	0.155
85	atpC	P0A6E6	0.173843780310909	0.82	FALSE	FALSE	-0.373	-0.186	0.186
86	atpD	P0ABB4	0.66297447296727	0.965	FALSE	FALSE	-0.0946	-0.0473	0.0473
87	atpF	P0ABA0	0.201354545211259	0.851	FALSE	FALSE	-0.28	-0.14	0.14
88	atpG	P0ABA6	0.307311171729781	0.913	FALSE	FALSE	-0.518	-0.259	0.259
89	atpH	P0ABA4	0.475745785092033	0.949	FALSE	FALSE	0.186	0.093	-0.093
90	avtA	P09053	0.840518817926329	0.973	FALSE	FALSE	-0.0345	-0.0172	0.0172
91	baeR	P69228	0.139218558555243	0.76	FALSE	FALSE	-0.397	-0.199	0.199
92	bamA	P0A940	0.541082420651104	0.956	FALSE	FALSE	-0.111	-0.0556	0.0556
93	bamB	P77774	0.715149056796074	0.968	FALSE	FALSE	0.0882	0.0441	-0.0441
94	bamC	P0A903	0.670447201617876	0.966	FALSE	FALSE	0.12	0.0599	-0.0599
95	bamD	P0AC02	0.408850130885775	0.939	FALSE	FALSE	-0.196	-0.0979	0.0979
96	bamE	P0A937	0.277300803540241	0.901	FALSE	FALSE	-0.233	-0.117	0.117
97	barA	P0AEC5	0.767623659571597	0.97	FALSE	FALSE	-0.044	-0.022	0.022
98	bcp	P0AE52	0.77508927504588	0.971	FALSE	FALSE	-0.0621	-0.031	0.031
99	bcsB	P37652	0.920600928424059	0.976	FALSE	FALSE	0.0163	0.00816	-0.00816
100	bepA	P66948	0.592821400379066	0.96	FALSE	FALSE	-0.103	-0.0516	0.0516
101	betA	P17444	0.402018821878782	0.938	FALSE	FALSE	-0.221	-0.11	0.11
102	bglA	Q46829	0.075026344926516	0.511	FALSE	FALSE	-0.985	-0.493	0.493
103	bglX	P33363	0.507618515968216	0.953	FALSE	FALSE	0.488	0.244	-0.244
104	bhsA	P0AB40	0.957698642852824	0.977	FALSE	FALSE	0.0142	0.00708	-0.00708
105	bioA	P12995	0.531004519963645	0.955	FALSE	FALSE	0.113	0.0564	-0.0564
106	bioB	P12996	0.272259531562518	0.899	FALSE	FALSE	-0.154	-0.0769	0.0769
107	bioC	P12999	0.583625270820776	0.96	FALSE	FALSE	-0.12	-0.0598	0.0598
108	bioD1	P13000	0.822748899288424	0.973	FALSE	FALSE	0.0487	0.0243	-0.0243
109	bioF	P12998	0.400791129907067	0.937	FALSE	FALSE	-0.142	-0.071	0.071
110	bolA	P0ABE2	0.576065326745845	0.959	FALSE	FALSE	-0.628	-0.314	0.314
111	btuB	P06129	0.542367781779452	0.956	FALSE	FALSE	0.149	0.0743	-0.0743
112	btuD	P06611	0.423748918554883	0.941	FALSE	FALSE	-0.252	-0.126	0.126
113	btuE	P06610	0.392308578517047	0.936	FALSE	FALSE	0.205	0.102	-0.102
114	btuR	P0A9H5	0.254088598579619	0.89	FALSE	FALSE	1.39	0.696	-0.696
115	can	P61517	0.82880269405053	0.973	FALSE	FALSE	0.0334	0.0167	-0.0167
116	carA	P0A6F1	0.166397768687839	0.809	FALSE	FALSE	0.249	0.125	-0.125
117	carB	P00968	0.803667022292421	0.972	FALSE	FALSE	-0.0329	-0.0165	0.0165
118	casE	Q46897	0.0528603329460229	0.375	FALSE	FALSE	-4.5	-2.25	2.25
119	cbpA	P36659	0.722029778657674	0.968	FALSE	FALSE	-0.0875	-0.0437	0.0437
120	ccmH	P0ABM9	0.510912664728347	0.953	FALSE	FALSE	0.14	0.0698	-0.0698
121	cdh	P06282	0.515044888483563	0.954	FALSE	FALSE	0.119	0.0594	-0.0594
122	cedA	P0AE60	0.856998603945123	0.974	FALSE	FALSE	0.102	0.0509	-0.0509
123	cheA	P07363	0.25334739887757	0.889	FALSE	FALSE	-0.213	-0.106	0.106
124	cheB	P07330	0.417532710466248	0.94	FALSE	FALSE	-0.124	-0.0621	0.0621
125	cheW	P0A964	0.349501502650888	0.926	FALSE	FALSE	0.19	0.0951	-0.0951
126	chiA	P13656	0.288250076626016	0.906	FALSE	FALSE	0.293	0.146	-0.146
127	clpA	P0ABH9	0.31642546622328	0.916	FALSE	FALSE	-0.165	-0.0827	0.0827
128	clpB	P63284	0.582155984255018	0.96	FALSE	FALSE	-0.101	-0.0505	0.0505
129	clpP	P0A6G7	0.317833293705693	0.917	FALSE	FALSE	-0.528	-0.264	0.264
130	clpS	P0A8Q6	0.169967541936447	0.814	FALSE	FALSE	0.449	0.225	-0.225
131	clpX	P0A6H1	0.687362022410502	0.967	FALSE	FALSE	-0.0598	-0.0299	0.0299
132	cmk	P0A6I0	0.341195037708553	0.924	FALSE	FALSE	-0.251	-0.126	0.126
133	cmoA	P76290	0.0985358589470845	0.632	FALSE	FALSE	-0.307	-0.154	0.154
134	cmoB	P76291	0.468107873933181	0.948	FALSE	FALSE	0.111	0.0556	-0.0556
135	cnu	P64467	0.15485571860688	0.791	FALSE	FALSE	-0.4	-0.2	0.2
136	coaA	P0A6I3	0.0669498954369439	0.46	FALSE	FALSE	1.77	0.885	-0.885
137	coaBC	P0ABQ0	0.0682050206273404	0.467	FALSE	FALSE	0.885	0.443	-0.443
138	coaD	P0A6I6	0.815722423861037	0.972	FALSE	FALSE	-0.0873	-0.0437	0.0437
139	coaE	P0A6I9	0.403544299762335	0.938	FALSE	FALSE	0.255	0.128	-0.128
140	cobB	A0A7H2C766	0.281412993261284	0.903	FALSE	FALSE	0.638	0.319	-0.319
141	cobT	P36562	0.398164429936211	0.937	FALSE	FALSE	0.194	0.0972	-0.0972
142	codA	P25524	0.067919046001488	0.466	FALSE	FALSE	0.634	0.317	-0.317
143	codB	P0AA82	0.957004232512499	0.977	FALSE	FALSE	0.018	0.00898	-0.00898
144	cohE	P75974	0.991556331867288	0.978	FALSE	FALSE	0.00301	0.00151	-0.00151
145	copA	Q59385	0.198531316383287	0.848	FALSE	FALSE	0.233	0.117	-0.117
146	corA	P0ABI4	0.255479758989209	0.89	FALSE	FALSE	-0.284	-0.142	0.142
147	corC	P0AE78	0.500123330695053	0.952	FALSE	FALSE	-0.118	-0.0589	0.0589
148	cpdA	P0AEW4	0.516364491838725	0.954	FALSE	FALSE	-0.106	-0.0528	0.0528
149	cpxP	P0AE85	0.121089949976518	0.713	FALSE	FALSE	1.25	0.625	-0.625
150	cpxR	P0AE88	0.841738854642654	0.973	FALSE	FALSE	-0.0297	-0.0149	0.0149
151	cra	P0ACP1	0.5482355008659	0.957	FALSE	FALSE	-0.195	-0.0973	0.0973
152	crp	P0ACJ8	0.598632094426847	0.961	FALSE	FALSE	-0.334	-0.167	0.167
153	crr	P69783	0.492720967247671	0.951	FALSE	FALSE	0.197	0.0983	-0.0983
154	csdA	Q46925	0.0471399017150985	0.353	FALSE	FALSE	0.678	0.339	-0.339
155	csdE	P0AGF2	0.173882422486016	0.82	FALSE	FALSE	-1.46	-0.731	0.731
156	csiD	P76621	0.649612315732828	0.964	FALSE	FALSE	0.224	0.112	-0.112
157	cspA	P0A9X9	0.378317652326955	0.933	FALSE	FALSE	0.343	0.171	-0.171
158	cspC	P0A9Y6	0.263233978212351	0.895	FALSE	FALSE	0.343	0.172	-0.172
159	cspD	P0A968	0.416577943343116	0.94	FALSE	FALSE	0.147	0.0737	-0.0737
160	cspE	P0A972	0.708836667661985	0.968	FALSE	FALSE	-0.1	-0.0501	0.0501
161	cspG	P0A978	0.839699570204254	0.973	FALSE	FALSE	0.0525	0.0263	-0.0263
162	csrA	P69913	0.147662714320498	0.777	FALSE	FALSE	0.497	0.248	-0.248
163	cstA	P15078	0.974866025721259	0.977	FALSE	FALSE	0.0119	0.00597	-0.00597
164	cueR	P0A9G4	0.673168332261605	0.966	FALSE	FALSE	-0.242	-0.121	0.121
165	curA	P76113	0.90437202193196	0.975	FALSE	FALSE	-0.0343	-0.0172	0.0172
166	cutC	P67826	0.487737230411474	0.95	FALSE	FALSE	-0.226	-0.113	0.113
167	cyaA	P00936	0.335478302318271	0.922	FALSE	FALSE	0.168	0.0838	-0.0838
168	cycA	P0AAE0	0.478038379200969	0.949	FALSE	FALSE	-0.293	-0.146	0.146
169	cydA	P0ABJ9	0.555197970076809	0.957	FALSE	FALSE	0.0956	0.0478	-0.0478
170	cydC	P23886	0.726858803021383	0.969	FALSE	FALSE	0.128	0.0641	-0.0641
171	cydD	P29018	0.506502507151101	0.953	FALSE	FALSE	-0.107	-0.0533	0.0533
172	cyoA	P0ABJ1	0.28021607665318	0.903	FALSE	FALSE	-0.194	-0.0972	0.0972
173	cyoB	P0ABI8	0.379214947317736	0.933	FALSE	FALSE	-0.456	-0.228	0.228
174	cysA	P16676	0.47886549353187	0.949	FALSE	FALSE	-0.175	-0.0877	0.0877
175	cysB	P0A9F3	0.273470888777777	0.9	FALSE	FALSE	-0.254	-0.127	0.127
176	cysC	P0A6J1	0.389855144928705	0.935	FALSE	FALSE	-0.213	-0.106	0.106
177	cysD	P21156	0.659590519398207	0.965	FALSE	FALSE	-0.148	-0.0742	0.0742
178	cysE	P0A9D4	0.614904926127951	0.962	FALSE	FALSE	-0.0962	-0.0481	0.0481
179	cysG	P0AEA8	0.683111261161037	0.966	FALSE	FALSE	-0.0678	-0.0339	0.0339
180	cysH	P17854	0.906138260481933	0.975	FALSE	FALSE	-0.0228	-0.0114	0.0114
181	cysI	P17846	0.156443404317532	0.793	FALSE	FALSE	-0.417	-0.209	0.209
182	cysJ	P38038	0.0524169224501558	0.373	FALSE	FALSE	-0.329	-0.165	0.165
183	cysK	P0ABK5	0.0753812202451809	0.513	FALSE	FALSE	-0.352	-0.176	0.176
184	cysM	P16703	0.389544806341471	0.935	FALSE	FALSE	-0.743	-0.372	0.372
185	cysN	P23845	0.251369260949284	0.888	FALSE	FALSE	-0.364	-0.182	0.182
186	cysP	P16700	0.743507812483898	0.969	FALSE	FALSE	0.091	0.0455	-0.0455
187	cysQ	P22255	0.941987102496393	0.976	FALSE	FALSE	0.0165	0.00824	-0.00824
188	cysS	P21888	0.382854227141263	0.934	FALSE	FALSE	0.172	0.0859	-0.0859
189	cytR	P0ACN7	0.770639824472432	0.971	FALSE	FALSE	-0.114	-0.0572	0.0572
190	dacA	P0AEB2	0.498250601394687	0.952	FALSE	FALSE	-0.107	-0.0535	0.0535
191	dacB	P24228	0.525636617137362	0.955	FALSE	FALSE	0.264	0.132	-0.132
192	dacC	P08506	0.633264943818759	0.963	FALSE	FALSE	-0.219	-0.109	0.109
193	dadA	P0A6J5	0.4417628751294	0.944	FALSE	FALSE	0.123	0.0614	-0.0614
194	damX	P11557	0.970510298885575	0.977	FALSE	FALSE	-0.0101	-0.00507	0.00507
195	dapA	P0A6L2	0.958744245692674	0.977	FALSE	FALSE	0.00942	0.00471	-0.00471
196	dapB	P04036	0.373904873014491	0.932	FALSE	FALSE	-0.563	-0.281	0.281
197	dapD	P0A9D8	0.0945106299617225	0.614	FALSE	FALSE	-0.262	-0.131	0.131
198	dapF	P0A6K1	0.348412797791683	0.926	FALSE	FALSE	0.26	0.13	-0.13
199	dbpA	P21693	0.366574400851321	0.93	FALSE	FALSE	-0.246	-0.123	0.123
200	dcd	P28248	0.586960652527879	0.96	FALSE	FALSE	-0.446	-0.223	0.223
201	dcm	P0AED9	0.149572468822002	0.781	FALSE	FALSE	0.53	0.265	-0.265
202	dcp	P24171	0.863089602938493	0.974	FALSE	FALSE	0.025	0.0125	-0.0125
203	dcrB	P0AEE1	0.182676351611921	0.831	FALSE	FALSE	-0.189	-0.0945	0.0945
204	ddlA	P0A6J8	0.410525749389603	0.939	FALSE	FALSE	-0.14	-0.0699	0.0699
205	ddlB	P07862	0.625032971825495	0.963	FALSE	FALSE	-0.0888	-0.0444	0.0444
206	deaD	P0A9P6	0.156594007218549	0.794	FALSE	FALSE	-0.291	-0.146	0.146
207	dedD	P09549	0.558869439739196	0.958	FALSE	FALSE	0.0934	0.0467	-0.0467
208	def	P0A6K3	0.175637070460897	0.822	FALSE	FALSE	0.295	0.148	-0.148
209	degP	P0C0V0	0.900504293160168	0.975	FALSE	FALSE	0.0184	0.00921	-0.00921
210	degQ	P39099	0.327785606810462	0.92	FALSE	FALSE	-0.142	-0.0708	0.0708
211	deoA	P07650	0.981538729315645	0.977	FALSE	FALSE	0.00545	0.00273	-0.00273
212	deoB	P0A6K6	0.11673501546117	0.7	FALSE	FALSE	0.282	0.141	-0.141
213	deoC	P0A6L0	0.528857522110231	0.955	FALSE	FALSE	0.134	0.067	-0.067
214	deoD	P0ABP8	0.848601658828058	0.974	FALSE	FALSE	0.0709	0.0354	-0.0354
215	deoR	P0ACK5	0.754228057026022	0.97	FALSE	FALSE	-0.0774	-0.0387	0.0387
216	der	P0A6P5	0.705649313440093	0.968	FALSE	FALSE	0.0641	0.032	-0.032
217	dhaM	P37349	0.1245591455061	0.723	FALSE	FALSE	0.267	0.134	-0.134
218	dinI	P0ABR1	0.253515700829102	0.889	FALSE	FALSE	0.996	0.498	-0.498
219	dinJ	Q47150	0.294630700030778	0.909	FALSE	FALSE	0.348	0.174	-0.174
220	dkgA	Q46857	0.0780002591969119	0.528	FALSE	FALSE	-0.573	-0.287	0.287
221	dkgB	P30863	0.415856475502577	0.94	FALSE	FALSE	0.29	0.145	-0.145
222	dksA	P0ABS1	0.0959000195118153	0.62	FALSE	FALSE	0.329	0.165	-0.165
223	dld	P06149	0.257655460928942	0.892	FALSE	FALSE	-0.251	-0.126	0.126
224	dnaA	P03004	0.219525425103553	0.867	FALSE	FALSE	-0.222	-0.111	0.111
225	dnaB	P0ACB0	0.478395496977272	0.949	FALSE	FALSE	-0.156	-0.0782	0.0782
226	dnaC	P0AEF0	0.149809773282449	0.781	FALSE	FALSE	-0.726	-0.363	0.363
227	dnaE	P10443	0.676410511755767	0.966	FALSE	FALSE	0.102	0.0512	-0.0512
228	dnaG	P0ABS5	0.334459204123109	0.922	FALSE	FALSE	-0.247	-0.124	0.124
229	dnaJ	P08622	0.425712489672014	0.942	FALSE	FALSE	-0.161	-0.0804	0.0804
230	dnaK	P0A6Y8	0.678974062714752	0.966	FALSE	FALSE	0.0534	0.0267	-0.0267
231	dnaN	P0A988	0.610525389988229	0.962	FALSE	FALSE	0.0771	0.0385	-0.0385
232	dnaQ	P03007	0.938679081610254	0.976	FALSE	FALSE	0.0182	0.00911	-0.00911
233	dnaT	P0A8J2	0.796624161801464	0.972	FALSE	FALSE	-0.0752	-0.0376	0.0376
234	dnaX	P06710	0.747160648760799	0.97	FALSE	FALSE	0.0567	0.0284	-0.0284
235	dosC	P0AA89	0.0705792280634501	0.483	FALSE	FALSE	-0.457	-0.228	0.228
236	dpiA	P0AEF4	0.660081770225453	0.965	FALSE	FALSE	-0.0803	-0.0401	0.0401
237	dps	P0ABT2	0.899101584161351	0.975	FALSE	FALSE	0.0477	0.0239	-0.0239
238	dsbA	P0AEG4	0.711518600012513	0.968	FALSE	FALSE	0.0642	0.0321	-0.0321
239	dsbC	P0AEG6	0.987471370856903	0.978	FALSE	FALSE	0.00309	0.00154	-0.00154
240	dsbG	P77202	0.349928221515089	0.926	FALSE	FALSE	0.138	0.0688	-0.0688
241	dsdA	P00926	0.485683490468707	0.95	FALSE	FALSE	0.231	0.116	-0.116
242	dtd	P0A6M4	0.661779781947714	0.965	FALSE	FALSE	0.443	0.221	-0.221
243	dtpA	P77304	0.314053795767848	0.916	FALSE	FALSE	0.31	0.155	-0.155
244	dusA	P32695	0.82713013631891	0.973	FALSE	FALSE	-0.0689	-0.0345	0.0345
245	dusB	P0ABT5	0.707187241741146	0.968	FALSE	FALSE	0.121	0.0605	-0.0605
246	dusC	P33371	0.19732031863505	0.847	FALSE	FALSE	-1.65	-0.827	0.827
247	dut	P06968	0.658057471763215	0.965	FALSE	FALSE	-0.103	-0.0515	0.0515
248	dxr	P45568	0.500989307946356	0.952	FALSE	FALSE	-0.144	-0.0718	0.0718
249	dxs	P77488	0.935461961656141	0.976	FALSE	FALSE	-0.0122	-0.00609	0.00609
250	ebgR	P06846	0.039553926231949	0.317	FALSE	FALSE	-1.81	-0.905	0.905
251	eco	P23827	0.540913971492166	0.956	FALSE	FALSE	0.434	0.217	-0.217
252	eda	P0A955	0.155645677649614	0.792	FALSE	FALSE	-0.3	-0.15	0.15
253	edd	P0ADF6	0.949200681645139	0.977	FALSE	FALSE	0.0193	0.00965	-0.00965
254	efeB	P31545	0.8999032187967	0.975	FALSE	FALSE	-0.0363	-0.0182	0.0182
255	efeO	P0AB24	0.787141859980078	0.971	FALSE	FALSE	0.0882	0.0441	-0.0441
256	efp	P0A6N4	0.422273183703254	0.941	FALSE	FALSE	0.217	0.109	-0.109
257	elaA	P0AEH3	0.259365158483678	0.893	FALSE	FALSE	-0.176	-0.0882	0.0882
258	elbB	P0ABU5	0.183469847691477	0.832	FALSE	FALSE	0.769	0.385	-0.385
259	elyC	P0AB01	0.214149296445577	0.863	FALSE	FALSE	0.357	0.178	-0.178
260	emrA	P27303	0.560216319607072	0.958	FALSE	FALSE	-0.203	-0.101	0.101
261	emtA	P0C960	0.807529668915762	0.972	FALSE	FALSE	0.0465	0.0232	-0.0232
262	engB	P0A6P7	0.0638278630941844	0.44	FALSE	FALSE	0.434	0.217	-0.217
263	eno	P0A6P9	0.690638990608145	0.967	FALSE	FALSE	0.0786	0.0393	-0.0393
264	entA	P15047	0.68914921784446	0.967	FALSE	FALSE	0.109	0.0546	-0.0546
265	entB	P0ADI4	0.833369691237843	0.973	FALSE	FALSE	0.0314	0.0157	-0.0157
266	entC	P0AEJ2	0.953319018175899	0.977	FALSE	FALSE	0.0199	0.00996	-0.00996
267	entF	P11454	0.8831788898301	0.975	FALSE	FALSE	0.0368	0.0184	-0.0184
268	envC	P37690	0.948319881568281	0.977	FALSE	FALSE	0.0315	0.0157	-0.0157
269	epd	P0A9B6	0.404260107253592	0.938	FALSE	FALSE	-0.228	-0.114	0.114
270	epmA	P0A8N7	0.835745603264173	0.973	FALSE	FALSE	0.17	0.085	-0.085
271	epmB	P39280	0.628002135966998	0.963	FALSE	FALSE	0.137	0.0683	-0.0683
272	eptB	P37661	0.361426450941692	0.929	FALSE	FALSE	-0.179	-0.0894	0.0894
273	eptC	P0CB39	0.799325037208455	0.972	FALSE	FALSE	-0.0725	-0.0363	0.0363
274	era	P06616	0.458516452962913	0.947	FALSE	FALSE	0.167	0.0833	-0.0833
275	erpA	P0ACC3	0.463226355671806	0.947	FALSE	FALSE	0.172	0.0858	-0.0858
276	etk	P38134	0.873213046480815	0.974	FALSE	FALSE	-0.0309	-0.0154	0.0154
277	ettA	P0A9W3	0.849190720193053	0.974	FALSE	FALSE	0.0363	0.0181	-0.0181
278	eutB	P0AEJ6	0.544122258568432	0.956	FALSE	FALSE	0.1	0.0501	-0.0501
279	eutC	P19636	0.659674464690167	0.965	FALSE	FALSE	-0.0703	-0.0352	0.0352
280	evgA	P0ACZ4	0.0443429648262942	0.34	FALSE	FALSE	0.624	0.312	-0.312
281	exbB	P0ABU7	0.382220040049199	0.934	FALSE	FALSE	0.249	0.124	-0.124
282	exuR	P0ACL2	0.144553012179344	0.771	FALSE	FALSE	-0.495	-0.248	0.248
283	fabA	P0A6Q3	0.717303188900321	0.968	FALSE	FALSE	-0.113	-0.0567	0.0567
284	fabB	P0A953	0.891270496290423	0.975	FALSE	FALSE	-0.0235	-0.0117	0.0117
285	fabD	P0AAI9	0.55442531424378	0.957	FALSE	FALSE	0.339	0.17	-0.17
286	fabF	P0AAI5	0.310055906251274	0.914	FALSE	FALSE	0.32	0.16	-0.16
287	fabG	P0AEK2	0.777657854425532	0.971	FALSE	FALSE	0.06	0.03	-0.03
288	fabH	P0A6R0	0.883021751016363	0.975	FALSE	FALSE	-0.0221	-0.011	0.011
289	fabI	P0AEK4	0.78220569581844	0.971	FALSE	FALSE	0.035	0.0175	-0.0175
290	fabR	P0ACU5	0.523607548677674	0.954	FALSE	FALSE	0.189	0.0946	-0.0946
291	fabZ	P0A6Q6	0.0350710006422366	0.288	FALSE	FALSE	-1.22	-0.611	0.611
292	fadA	P21151	0.397054798989864	0.937	FALSE	FALSE	0.237	0.119	-0.119
293	fadB	P21177	0.791195914017172	0.971	FALSE	FALSE	0.123	0.0616	-0.0616
294	fadD	P69451	0.210056573361514	0.859	FALSE	FALSE	0.724	0.362	-0.362
295	fadL	P10384	0.264924370043147	0.895	FALSE	FALSE	0.179	0.0893	-0.0893
296	fadR	P0A8V6	0.0429930392865386	0.335	FALSE	FALSE	-1.35	-0.677	0.677
297	fbaA	P0AB71	0.30370471079948	0.912	FALSE	FALSE	0.213	0.106	-0.106
298	fbaB	P0A991	0.446021738381092	0.945	FALSE	FALSE	0.452	0.226	-0.226
299	fbp	P0A993	0.635560052398722	0.964	FALSE	FALSE	-0.0885	-0.0442	0.0442
300	fdhD	P32177	0.527251917649058	0.955	FALSE	FALSE	0.197	0.0984	-0.0984
301	fdhE	P13024	0.536055790799757	0.956	FALSE	FALSE	0.085	0.0425	-0.0425
302	fdnG	P24183	0.216121635669921	0.864	FALSE	FALSE	0.647	0.323	-0.323
303	fdnH	P0AAJ3	0.5786591923685	0.959	FALSE	FALSE	0.565	0.282	-0.282
304	fdoG	P32176	0.718185880111245	0.968	FALSE	FALSE	-0.0651	-0.0325	0.0325
305	fdoH	P0AAJ5	0.921238186687197	0.976	FALSE	FALSE	0.0235	0.0117	-0.0117
306	fdx	P0A9R4	0.0800380309377778	0.539	FALSE	FALSE	0.559	0.28	-0.28
307	fecB	P15028	0.634253571979132	0.963	FALSE	FALSE	0.125	0.0626	-0.0626
308	fecE	P15031	0.245833622469778	0.885	FALSE	FALSE	0.298	0.149	-0.149
309	feoA	P0AEL3	0.114757426341132	0.694	FALSE	FALSE	-0.297	-0.148	0.148
310	feoB	P33650	0.127904110623281	0.733	FALSE	FALSE	-0.294	-0.147	0.147
311	fepB	P0AEL6	0.313564427356732	0.915	FALSE	FALSE	0.327	0.164	-0.164
312	fepC	P23878	0.866430983870795	0.974	FALSE	FALSE	0.0331	0.0166	-0.0166
313	ffh	P0AGD7	0.456194495103084	0.946	FALSE	FALSE	-0.148	-0.0738	0.0738
314	fimA	P04128	0.762087352962494	0.97	FALSE	FALSE	0.0969	0.0484	-0.0484
315	fimC	P31697	0.190128563731139	0.84	FALSE	FALSE	-0.21	-0.105	0.105
316	fis	P0A6R3	0.440619281111012	0.944	FALSE	FALSE	-0.132	-0.0659	0.0659
317	fklB	P0A9L3	0.593778676843795	0.961	FALSE	FALSE	-0.0735	-0.0367	0.0367
318	fkpA	P45523	0.902246952561763	0.975	FALSE	FALSE	-0.0258	-0.0129	0.0129
319	fkpB	P0AEM0	0.106752137014134	0.665	FALSE	FALSE	0.771	0.385	-0.385
320	fldA	P61949	0.653298374720828	0.965	FALSE	FALSE	-0.39	-0.195	0.195
321	flgA	P75933	0.369890653844432	0.931	FALSE	FALSE	0.207	0.103	-0.103
322	flgB	P0ABW9	0.96599870857281	0.977	FALSE	FALSE	0.0138	0.00688	-0.00688
323	flgC	P0ABX2	0.690306596927699	0.967	FALSE	FALSE	0.0752	0.0376	-0.0376
324	flgD	P75936	0.776055017089059	0.971	FALSE	FALSE	-0.114	-0.0572	0.0572
325	flgE	P75937	0.958617730810157	0.977	FALSE	FALSE	-0.00754	-0.00377	0.00377
326	flgF	P75938	0.473182211100669	0.949	FALSE	FALSE	0.211	0.106	-0.106
327	flgG	P0ABX5	0.776656760484585	0.971	FALSE	FALSE	0.177	0.0887	-0.0887
328	flgH	P0A6S0	0.464642335284834	0.948	FALSE	FALSE	-0.11	-0.0548	0.0548
329	flgI	P0A6S3	0.969675517097219	0.977	FALSE	FALSE	0.0121	0.00607	-0.00607
330	flgK	P33235	0.706676459989507	0.968	FALSE	FALSE	-0.12	-0.0601	0.0601
331	flgL	P29744	0.960298992281557	0.977	FALSE	FALSE	0.0112	0.00559	-0.00559
332	flgM	P0AEM4	0.495922620660486	0.951	FALSE	FALSE	0.236	0.118	-0.118
333	flhD	P0A8S9	0.149864391171966	0.782	FALSE	FALSE	0.651	0.326	-0.326
334	fliA	P0AEM6	0.245040945767002	0.884	FALSE	FALSE	0.215	0.107	-0.107
335	fliC	P04949	0.270485060318617	0.898	FALSE	FALSE	0.153	0.0767	-0.0767
336	fliD	P24216	0.207693846324134	0.857	FALSE	FALSE	-0.625	-0.312	0.312
337	fliF	P25798	0.932566859859856	0.976	FALSE	FALSE	0.0187	0.00935	-0.00935
338	fliG	P0ABZ1	0.913890975774175	0.976	FALSE	FALSE	-0.0297	-0.0148	0.0148
339	fliH	P31068	0.540722607847114	0.956	FALSE	FALSE	-0.0979	-0.049	0.049
340	fliI	P52612	0.126952050263634	0.73	FALSE	FALSE	-0.376	-0.188	0.188
341	fliK	P52614	0.695159942179485	0.967	FALSE	FALSE	-0.107	-0.0533	0.0533
342	fliM	P06974	0.152326737575146	0.786	FALSE	FALSE	-0.276	-0.138	0.138
343	fliN	P15070	0.550730348259225	0.957	FALSE	FALSE	0.145	0.0725	-0.0725
344	fliP	P0AC05	0.361119795725276	0.929	FALSE	FALSE	-0.217	-0.109	0.109
345	fliS	P26608	0.781067308471195	0.971	FALSE	FALSE	-0.177	-0.0884	0.0884
346	fliY	P0AEM9	0.872674301901824	0.974	FALSE	FALSE	0.0843	0.0422	-0.0422
347	flk	P15286	0.819663474516734	0.973	FALSE	FALSE	0.0436	0.0218	-0.0218
348	flu	P39180	0.284846218946745	0.905	FALSE	FALSE	1.09	0.544	-0.544
349	fmt	P23882	0.476978232572873	0.949	FALSE	FALSE	-0.366	-0.183	0.183
350	fnr	P0A9E5	0.764794129317491	0.97	FALSE	FALSE	0.0877	0.0439	-0.0439
351	folA	P0ABQ4	0.276499701819428	0.901	FALSE	FALSE	-1.12	-0.56	0.56
352	folB	P0AC16	0.495504482946048	0.951	FALSE	FALSE	0.323	0.162	-0.162
353	folC	P08192	0.989164325881922	0.978	FALSE	FALSE	-0.00243	-0.00121	0.00121
354	folD	P24186	0.912843324110823	0.976	FALSE	FALSE	0.0208	0.0104	-0.0104
355	folE	P0A6T5	0.492853484146931	0.951	FALSE	FALSE	-0.12	-0.0602	0.0602
356	folP	P0AC13	0.597198859265795	0.961	FALSE	FALSE	-0.188	-0.094	0.094
357	folX	P0AC19	0.349013450206709	0.926	FALSE	FALSE	-0.944	-0.472	0.472
358	frdA	P00363	0.225199715017241	0.871	FALSE	FALSE	0.187	0.0935	-0.0935
359	frdB	P0AC47	0.588900656944082	0.96	FALSE	FALSE	0.113	0.0565	-0.0565
360	frdC	P0A8Q0	0.449807145325181	0.946	FALSE	FALSE	-0.291	-0.146	0.146
361	fre	P0AEN1	0.833597633039237	0.973	FALSE	FALSE	-0.0359	-0.0179	0.0179
362	frmA	P25437	0.265486096676792	0.896	FALSE	FALSE	-0.206	-0.103	0.103
363	frmR	P0AAP3	0.803317498168352	0.972	FALSE	FALSE	-0.0668	-0.0334	0.0334
364	frr	P0A805	0.599141896841837	0.961	FALSE	FALSE	0.199	0.0994	-0.0994
365	frsA	P04335	0.876180344361405	0.974	FALSE	FALSE	0.0313	0.0157	-0.0157
366	fruA	P20966	0.957378249137407	0.977	FALSE	FALSE	0.0184	0.00919	-0.00919
367	fruB	P69811	0.900382095169982	0.975	FALSE	FALSE	0.0182	0.00908	-0.00908
368	fruK	P0AEW9	0.0747744706229863	0.509	FALSE	FALSE	1.32	0.659	-0.659
369	fsr	P52067	0.496074745932318	0.951	FALSE	FALSE	0.216	0.108	-0.108
370	ftnA	P0A998	0.141192208069887	0.764	FALSE	FALSE	-0.666	-0.333	0.333
371	ftsA	P0ABH0	0.633493244785297	0.963	FALSE	FALSE	0.131	0.0654	-0.0654
372	ftsB	P0A6S5	0.994306076814226	0.978	FALSE	FALSE	0.002	0.001	-0.001
373	ftsE	P0A9R7	0.962841352818914	0.977	FALSE	FALSE	-0.0108	-0.00541	0.00541
374	ftsH	P0AAI3	0.975481470538233	0.977	FALSE	FALSE	-0.00935	-0.00467	0.00467
375	ftsK	P46889	0.883898097003909	0.975	FALSE	FALSE	0.0221	0.0111	-0.0111
376	ftsL	P0AEN4	0.911827435832787	0.976	FALSE	FALSE	-0.0194	-0.00971	0.00971
377	ftsN	P29131	0.800758314106464	0.972	FALSE	FALSE	-0.051	-0.0255	0.0255
378	ftsP	P26648	0.684589167709026	0.966	FALSE	FALSE	-0.0689	-0.0345	0.0345
379	ftsY	P10121	0.654743831093879	0.965	FALSE	FALSE	-0.0704	-0.0352	0.0352
380	ftsZ	P0A9A6	0.80213061907961	0.972	FALSE	FALSE	-0.0358	-0.0179	0.0179
381	fucR	P0ACK8	0.887294884638805	0.975	FALSE	FALSE	-0.032	-0.016	0.016
382	fumA	P0AC33	0.657091858169123	0.965	FALSE	FALSE	-0.0744	-0.0372	0.0372
383	fumB	P14407	0.59227448901865	0.96	FALSE	FALSE	0.114	0.0569	-0.0569
384	fumC	P05042	0.0445482622294904	0.341	FALSE	FALSE	0.405	0.203	-0.203
385	fur	P0A9A9	0.366835565852158	0.93	FALSE	FALSE	0.146	0.073	-0.073
386	fusA	P0A6M8	0.444957050805764	0.945	FALSE	FALSE	0.117	0.0587	-0.0587
387	gabD	P25526	0.909886628278346	0.975	FALSE	FALSE	0.0354	0.0177	-0.0177
388	gabT	P22256	0.750074361562123	0.97	FALSE	FALSE	-0.265	-0.132	0.132
389	galE	P09147	0.622323319724871	0.963	FALSE	FALSE	-0.0868	-0.0434	0.0434
390	galF	P0AAB6	0.228056942680538	0.873	FALSE	FALSE	-0.189	-0.0944	0.0944
391	galK	P0A6T3	0.200943017512036	0.851	FALSE	FALSE	0.193	0.0963	-0.0963
392	galR	P03024	0.14661112767704	0.775	FALSE	FALSE	-0.548	-0.274	0.274
393	galT	P09148	0.923469325624413	0.976	FALSE	FALSE	0.0428	0.0214	-0.0214
394	galU	P0AEP3	0.311427186187618	0.915	FALSE	FALSE	0.189	0.0943	-0.0943
395	gapA	P0A9B2	0.828639147866906	0.973	FALSE	FALSE	-0.0757	-0.0379	0.0379
396	garR	P0ABQ2	0.631320857027158	0.963	FALSE	FALSE	-0.146	-0.0732	0.0732
397	gatR	P36930	0.685428770634505	0.966	FALSE	FALSE	0.0563	0.0281	-0.0281
398	gatY	P0C8J6	0.387401877951401	0.935	FALSE	FALSE	-0.371	-0.186	0.186
399	gatZ	P0C8J8	0.697033251914058	0.967	FALSE	FALSE	0.085	0.0425	-0.0425
400	gcd	P15877	0.0846848042498343	0.563	FALSE	FALSE	-0.283	-0.141	0.141
401	gcvP	P33195	0.513904015355966	0.953	FALSE	FALSE	-0.0916	-0.0458	0.0458
402	gcvT	P27248	0.680910848686774	0.966	FALSE	FALSE	0.0752	0.0376	-0.0376
403	gdhA	P00370	0.307546998472268	0.913	FALSE	FALSE	0.274	0.137	-0.137
404	ghrA	P75913	0.742222519462542	0.969	FALSE	FALSE	0.154	0.0768	-0.0768
405	ghrB	P37666	0.660507627373874	0.965	FALSE	FALSE	-0.14	-0.07	0.07
406	ghxP	P0AF52	0.49721124651825	0.952	FALSE	FALSE	-0.145	-0.0727	0.0727
407	glcB	P37330	0.783871049347975	0.971	FALSE	FALSE	-0.128	-0.0639	0.0639
408	glf	P37747	0.576446458454956	0.959	FALSE	FALSE	-0.144	-0.0721	0.0721
409	glgA	P0A6U8	0.271022251898506	0.898	FALSE	FALSE	-0.206	-0.103	0.103
410	glgC	P0A6V1	0.99204833082563	0.978	FALSE	FALSE	-0.00579	-0.0029	0.0029
411	glk	P0A6V8	0.577573654452881	0.959	FALSE	FALSE	-0.085	-0.0425	0.0425
412	glmM	P31120	0.635115434542218	0.963	FALSE	FALSE	0.0693	0.0347	-0.0347
413	glmS	P17169	0.643724841752233	0.964	FALSE	FALSE	0.0855	0.0428	-0.0428
414	glmU	P0ACC7	0.908042875461168	0.975	FALSE	FALSE	-0.0199	-0.00993	0.00993
415	glnA	P0A9C5	0.172380058541195	0.818	FALSE	FALSE	0.404	0.202	-0.202
416	glnB	P0A9Z1	0.0539807686231094	0.378	FALSE	FALSE	-0.341	-0.171	0.171
417	glnD	P27249	0.34211788026546	0.924	FALSE	FALSE	0.187	0.0936	-0.0936
418	glnG	P0AFB8	0.308607799903251	0.914	FALSE	FALSE	-0.259	-0.13	0.13
419	glnH	P0AEQ3	0.883995712396566	0.975	FALSE	FALSE	-0.207	-0.104	0.104
420	glnL	P0AFB5	0.615008991413116	0.962	FALSE	FALSE	0.128	0.0642	-0.0642
421	glnQ	P10346	0.223182377428478	0.87	FALSE	FALSE	-0.226	-0.113	0.113
422	glnS	P00962	0.892757455447193	0.975	FALSE	FALSE	0.0182	0.00911	-0.00911
423	glpA	P0A9C0	0.825343056028747	0.973	FALSE	FALSE	0.0447	0.0224	-0.0224
424	glpB	P13033	0.298418554608079	0.91	FALSE	FALSE	-0.321	-0.16	0.16
425	glpD	P13035	0.638578031390824	0.964	FALSE	FALSE	-0.0682	-0.0341	0.0341
426	glpE	P0A6V5	0.175272841381359	0.822	FALSE	FALSE	0.502	0.251	-0.251
427	glpK	P0A6F3	0.829131865664735	0.973	FALSE	FALSE	0.0347	0.0173	-0.0173
428	glpQ	P09394	0.463610502931685	0.947	FALSE	FALSE	0.34	0.17	-0.17
429	glpT	P08194	0.181671036988744	0.83	FALSE	FALSE	-0.476	-0.238	0.238
430	glpX	P0A9C9	0.612238087086183	0.962	FALSE	FALSE	-0.0743	-0.0372	0.0372
431	glrR	P0AFU4	0.599886931583537	0.961	FALSE	FALSE	-0.473	-0.237	0.237
432	glsA2	P0A6W0	0.948364481644919	0.977	FALSE	FALSE	-0.00968	-0.00484	0.00484
433	gltA	P0ABH7	0.785736156167247	0.971	FALSE	FALSE	-0.0774	-0.0387	0.0387
434	gltB	P09831	0.522556453856203	0.954	FALSE	FALSE	0.112	0.0562	-0.0562
435	gltD	P09832	0.928310221121127	0.976	FALSE	FALSE	-0.0149	-0.00744	0.00744
436	gltX	P04805	0.993581596016454	0.978	FALSE	FALSE	0.00112	0.000559	-0.000559
437	gluQ	P27305	0.444683472880758	0.945	FALSE	FALSE	-0.426	-0.213	0.213
438	glyA	P0A825	0.465346911108316	0.948	FALSE	FALSE	0.212	0.106	-0.106
439	glyQ	P00960	0.655291835367554	0.965	FALSE	FALSE	-0.063	-0.0315	0.0315
440	glyS	P00961	0.372997723959005	0.932	FALSE	FALSE	-0.122	-0.061	0.061
441	gmk	P60546	0.548917125076138	0.957	FALSE	FALSE	0.104	0.0519	-0.0519
442	gnd	P00350	0.760677287547638	0.97	FALSE	FALSE	0.0399	0.02	-0.02
443	gnsA	P0AC92	0.848542634184038	0.974	FALSE	FALSE	-0.0686	-0.0343	0.0343
444	gnsB	P77695	0.275082575269618	0.9	FALSE	FALSE	-0.445	-0.222	0.222
445	gntR	P0ACP5	0.353294458190228	0.927	FALSE	FALSE	0.177	0.0887	-0.0887
446	gor	P06715	0.98764449016327	0.978	FALSE	FALSE	-0.00381	-0.00191	0.00191
447	gph	P32662	0.933461900587332	0.976	FALSE	FALSE	0.0181	0.00905	-0.00905
448	gpmA	P62707	0.776750044405394	0.971	FALSE	FALSE	-0.0499	-0.0249	0.0249
449	gpmB	P0A7A2	0.655894582611377	0.965	FALSE	FALSE	0.0638	0.0319	-0.0319
450	gpmI	P37689	0.587573884923412	0.96	FALSE	FALSE	-0.147	-0.0734	0.0734
451	gppA	P25552	0.119070755504904	0.707	FALSE	FALSE	0.388	0.194	-0.194
452	gpsA	P0A6S7	0.602671792868835	0.961	FALSE	FALSE	-0.218	-0.109	0.109
453	gpt	P0A9M5	0.159894792590963	0.799	FALSE	FALSE	-1.71	-0.853	0.853
454	grcA	P68066	0.09045833425119	0.594	FALSE	FALSE	0.552	0.276	-0.276
455	greA	P0A6W5	0.48928262555977	0.951	FALSE	FALSE	0.138	0.069	-0.069
456	greB	P30128	0.0508007109988454	0.368	FALSE	FALSE	-1.08	-0.539	0.539
457	groL	P0A6F5	0.749940373792363	0.97	FALSE	FALSE	-0.06	-0.03	0.03
458	groS	P0A6F9	0.452864087107073	0.946	FALSE	FALSE	-0.145	-0.0725	0.0725
459	grpE	P09372	0.826398866639056	0.973	FALSE	FALSE	-0.0355	-0.0177	0.0177
460	grxA	P68688	0.243752050395214	0.884	FALSE	FALSE	0.399	0.2	-0.2
461	grxB	P0AC59	0.28358442699035	0.904	FALSE	FALSE	0.491	0.246	-0.246
462	grxC	P0AC62	0.0699902769765342	0.479	FALSE	FALSE	0.736	0.368	-0.368
463	grxD	P0AC69	0.582811328636551	0.96	FALSE	FALSE	-0.214	-0.107	0.107
464	gshA	P0A6W9	0.140515201579676	0.763	FALSE	FALSE	0.297	0.149	-0.149
465	gshB	P04425	0.949421290347416	0.977	FALSE	FALSE	0.0108	0.00541	-0.00541
466	gsiA	P75796	0.0581975851933839	0.404	FALSE	FALSE	0.3	0.15	-0.15
467	gsk	P0AEW6	0.797512201396424	0.972	FALSE	FALSE	-0.0533	-0.0267	0.0267
468	gss	P0AES0	0.468456596204343	0.948	FALSE	FALSE	0.121	0.0605	-0.0605
469	gstB	P0ACA7	0.831979048301311	0.973	FALSE	FALSE	-0.0517	-0.0259	0.0259
470	guaA	P04079	0.879158601844348	0.975	FALSE	FALSE	-0.0406	-0.0203	0.0203
471	guaB	P0ADG7	0.458558643334327	0.947	FALSE	FALSE	0.157	0.0783	-0.0783
472	guaC	P60560	0.567129771327771	0.958	FALSE	FALSE	0.104	0.0518	-0.0518
473	gutQ	P17115	0.45931417757532	0.947	FALSE	FALSE	-0.143	-0.0713	0.0713
474	gyrA	P0AES4	0.736172925522603	0.969	FALSE	FALSE	-0.0441	-0.022	0.022
475	gyrB	P0AES6	0.535401687608042	0.956	FALSE	FALSE	-0.0954	-0.0477	0.0477
476	hdhA	P0AET8	0.723167568630523	0.968	FALSE	FALSE	0.0908	0.0454	-0.0454
477	hemA	P0A6X1	0.605766854169692	0.961	FALSE	FALSE	0.219	0.109	-0.109
478	hemB	P0ACB2	0.975065191101839	0.977	FALSE	FALSE	0.0134	0.00669	-0.00669
479	hemC	P06983	0.292628547809856	0.908	FALSE	FALSE	-0.283	-0.141	0.141
480	hemE	P29680	0.510966473480575	0.953	FALSE	FALSE	0.165	0.0823	-0.0823
481	hemF	P36553	0.70703919852708	0.968	FALSE	FALSE	-0.0652	-0.0326	0.0326
482	hemG	P0ACB4	0.385982887653254	0.935	FALSE	FALSE	0.443	0.222	-0.222
483	hemH	P23871	0.42269977619309	0.941	FALSE	FALSE	0.108	0.0539	-0.0539
484	hemL	P23893	0.594610324461939	0.961	FALSE	FALSE	0.0881	0.0441	-0.0441
485	hemN	P32131	0.423531953978794	0.941	FALSE	FALSE	0.248	0.124	-0.124
486	hemX	P09127	0.885091637629174	0.975	FALSE	FALSE	0.0244	0.0122	-0.0122
487	hemY	P0ACB7	0.500449293784071	0.952	FALSE	FALSE	0.125	0.0624	-0.0624
488	hflC	P0ABC3	0.848868650736624	0.974	FALSE	FALSE	-0.058	-0.029	0.029
489	hflD	P25746	0.552128773447605	0.957	FALSE	FALSE	-0.127	-0.0636	0.0636
490	hflK	P0ABC7	0.72350557646641	0.968	FALSE	FALSE	-0.0638	-0.0319	0.0319
491	hflX	P25519	0.464742456025154	0.948	FALSE	FALSE	-0.217	-0.109	0.109
492	hfq	P0A6X3	0.928077834216651	0.976	FALSE	FALSE	0.0145	0.00723	-0.00723
493	hha	P0ACE3	0.130014603632706	0.738	FALSE	FALSE	-1.32	-0.66	0.66
494	hinT	P0ACE7	0.987168877345511	0.978	FALSE	FALSE	0.00658	0.00329	-0.00329
495	hisA	P10371	0.621883379154233	0.963	FALSE	FALSE	-0.265	-0.133	0.133
496	hisC	P06986	0.517133018929892	0.954	FALSE	FALSE	0.297	0.149	-0.149
497	hisF	P60664	0.163183665643258	0.804	FALSE	FALSE	-0.319	-0.16	0.16
498	hisH	P60595	0.035082879174266	0.289	FALSE	FALSE	-0.987	-0.493	0.493
499	hisI	P06989	0.0515993233506652	0.37	FALSE	FALSE	-0.842	-0.421	0.421
500	hisJ	P0AEU0	0.650957314411714	0.964	FALSE	FALSE	0.442	0.221	-0.221
501	hisP	P07109	0.287298542399634	0.906	FALSE	FALSE	-0.527	-0.263	0.263
502	hisS	P60906	0.801151077751783	0.972	FALSE	FALSE	0.052	0.026	-0.026
503	hldD	P67910	0.0648813250025381	0.447	FALSE	FALSE	-0.565	-0.283	0.283
504	hldE	P76658	0.641542622021213	0.964	FALSE	FALSE	0.0745	0.0373	-0.0373
505	hmp	P24232	0.418084608530985	0.941	FALSE	FALSE	0.218	0.109	-0.109
506	hns	P0ACF8	0.836996683257935	0.973	FALSE	FALSE	-0.0632	-0.0316	0.0316
507	holA	P28630	0.196410457087923	0.846	FALSE	FALSE	1.13	0.566	-0.566
508	holB	P28631	0.561104813618308	0.958	FALSE	FALSE	-0.386	-0.193	0.193
509	holD	P28632	0.674823946733178	0.966	FALSE	FALSE	0.169	0.0845	-0.0845
510	hpt	P0A9M2	0.772204832478311	0.971	FALSE	FALSE	-0.0538	-0.0269	0.0269
511	hrpA	P43329	0.252570663630299	0.889	FALSE	FALSE	-0.168	-0.0842	0.0842
512	hrpB	P37024	0.595057269845933	0.961	FALSE	FALSE	-0.186	-0.0929	0.0929
513	hscA	P0A6Z1	0.284482645377154	0.904	FALSE	FALSE	0.15	0.0751	-0.0751
514	hsdM	P08957	0.680390339983783	0.966	FALSE	FALSE	-0.0774	-0.0387	0.0387
515	hsdR	P08956	0.291464409620982	0.907	FALSE	FALSE	-0.157	-0.0784	0.0784
516	hsdS	P05719	0.62835570589422	0.963	FALSE	FALSE	0.108	0.0538	-0.0538
517	hslO	P0A6Y5	0.0382798661159903	0.31	FALSE	FALSE	0.492	0.246	-0.246
518	hslR	P0ACG8	0.228063558255599	0.873	FALSE	FALSE	1.21	0.607	-0.607
519	hslU	P0A6H5	0.844876350485051	0.973	FALSE	FALSE	-0.0251	-0.0126	0.0126
520	hslV	P0A7B8	0.654662416665899	0.965	FALSE	FALSE	0.774	0.387	-0.387
521	htpG	P0A6Z3	0.292033925712316	0.908	FALSE	FALSE	-0.221	-0.111	0.111
522	htpX	P23894	0.622792431834677	0.963	FALSE	FALSE	-0.172	-0.0861	0.0861
523	hupA	P0ACF0	0.890595273432943	0.975	FALSE	FALSE	-0.0246	-0.0123	0.0123
524	hupB	P0ACF4	0.904388101547083	0.975	FALSE	FALSE	0.0476	0.0238	-0.0238
525	hybC	P0ACE0	0.897011669330543	0.975	FALSE	FALSE	-0.0366	-0.0183	0.0183
526	hybE	P0AAN1	0.300062865269544	0.911	FALSE	FALSE	0.424	0.212	-0.212
527	hypB	P0AAN3	0.838836528707525	0.973	FALSE	FALSE	-0.0526	-0.0263	0.0263
528	ibaG	P0A9W6	0.792731846559019	0.971	FALSE	FALSE	-0.053	-0.0265	0.0265
529	ibpA	P0C054	0.373988120221176	0.932	FALSE	FALSE	0.156	0.0779	-0.0779
530	ibpB	P0C058	0.3977820266985	0.937	FALSE	FALSE	0.263	0.131	-0.131
531	icd	P08200	0.0998410945909249	0.638	FALSE	FALSE	-0.321	-0.16	0.16
532	idi	Q46822	0.986057958130418	0.978	FALSE	FALSE	0.00468	0.00234	-0.00234
533	ihfA	P0A6X7	0.648149094429048	0.964	FALSE	FALSE	0.0684	0.0342	-0.0342
534	ihfB	P0A6Y1	0.664608949068668	0.965	FALSE	FALSE	-0.121	-0.0606	0.0606
535	ileS	P00956	0.248343819440438	0.886	FALSE	FALSE	-0.157	-0.0787	0.0787
536	ilvA	P04968	0.677504668634613	0.966	FALSE	FALSE	0.0741	0.037	-0.037
537	ilvB	P08142	0.301251354179579	0.911	FALSE	FALSE	-0.366	-0.183	0.183
538	ilvD	P05791	0.585921382562609	0.96	FALSE	FALSE	-0.0965	-0.0482	0.0482
539	ilvE	P0AB80	0.956565834599741	0.977	FALSE	FALSE	-0.0197	-0.00983	0.00983
540	ilvN	P0ADF8	0.968840190816742	0.977	FALSE	FALSE	-0.00556	-0.00278	0.00278
541	ilvY	P05827	0.616001365746643	0.962	FALSE	FALSE	0.168	0.0838	-0.0838
542	infA	P69222	0.22125253217712	0.868	FALSE	FALSE	0.398	0.199	-0.199
543	infB	P0A705	0.517459388091953	0.954	FALSE	FALSE	-0.0948	-0.0474	0.0474
544	infC	P0A707	0.255316540331561	0.89	FALSE	FALSE	-0.282	-0.141	0.141
545	insA4	P0CF10	0.138017222415511	0.757	FALSE	FALSE	0.293	0.147	-0.147
546	insC6	P0CF45	0.749333042614818	0.97	FALSE	FALSE	0.0666	0.0333	-0.0333
547	insH11	A0A385XJE6	0.259853884394719	0.893	FALSE	FALSE	-0.318	-0.159	0.159
548	iscA	P0AAC8	0.820758860087642	0.973	FALSE	FALSE	0.192	0.0959	-0.0959
549	iscR	P0AGK8	0.851122597090302	0.974	FALSE	FALSE	-0.115	-0.0575	0.0575
550	iscS	P0A6B7	0.320638729051798	0.918	FALSE	FALSE	-0.132	-0.0662	0.0662
551	iscU	P0ACD4	0.982157344193599	0.977	FALSE	FALSE	0.00474	0.00237	-0.00237
552	ispA	P22939	0.213801301475381	0.862	FALSE	FALSE	-0.86	-0.43	0.43
553	ispB	P0AD57	0.500465407139735	0.952	FALSE	FALSE	-0.44	-0.22	0.22
554	ispD	Q46893	0.34521128370227	0.925	FALSE	FALSE	-0.462	-0.231	0.231
555	ispF	P62617	0.305505535427325	0.913	FALSE	FALSE	0.519	0.26	-0.26
556	ispG	P62620	0.649561755409863	0.964	FALSE	FALSE	0.0842	0.0421	-0.0421
557	ispH	P62623	0.939933490150341	0.976	FALSE	FALSE	-0.0235	-0.0118	0.0118
558	ispU	P60472	0.192740986184615	0.842	FALSE	FALSE	1.51	0.755	-0.755
559	ivy	P0AD59	0.0584289791143574	0.405	FALSE	FALSE	-1.08	-0.54	0.54
560	jayE	P75981	0.100647480417628	0.641	FALSE	FALSE	0.675	0.338	-0.338
561	katG	P13029	0.958890781813377	0.977	FALSE	FALSE	0.0139	0.00696	-0.00696
562	kbl	P0AB77	0.799405233776448	0.972	FALSE	FALSE	0.0338	0.0169	-0.0169
563	kch	P31069	0.0806321778655164	0.542	FALSE	FALSE	0.315	0.158	-0.158
564	kdgK	P37647	0.427680168999583	0.942	FALSE	FALSE	0.168	0.0838	-0.0838
565	kdgR	P76268	0.218473062933012	0.866	FALSE	FALSE	0.351	0.175	-0.175
566	kdpB	P03960	0.588680854568365	0.96	FALSE	FALSE	0.131	0.0656	-0.0656
567	kdpD	P21865	0.0325541490533326	0.269	FALSE	FALSE	-1.69	-0.843	0.843
568	kdpE	P21866	0.103631236437375	0.653	FALSE	FALSE	0.479	0.24	-0.24
569	kdsA	P0A715	0.855174980500389	0.974	FALSE	FALSE	0.0296	0.0148	-0.0148
570	kdsB	P04951	0.166898162177481	0.81	FALSE	FALSE	0.372	0.186	-0.186
571	kdsD	P45395	0.115079243846502	0.695	FALSE	FALSE	-0.282	-0.141	0.141
572	lacI	P03023	0.340995156470862	0.924	FALSE	FALSE	-0.16	-0.0799	0.0799
573	lapA	P0ACV4	0.393214016584411	0.936	FALSE	FALSE	-0.141	-0.0706	0.0706
574	lasT	P37005	0.637238236934077	0.964	FALSE	FALSE	-0.0637	-0.0319	0.0319
575	ldcA	P76008	0.841643704831703	0.973	FALSE	FALSE	-0.249	-0.124	0.124
576	ldhA	P52643	0.884882649097965	0.975	FALSE	FALSE	-0.0208	-0.0104	0.0104
577	lepA	P60785	0.361717893497089	0.929	FALSE	FALSE	-0.145	-0.0727	0.0727
578	lepB	P00803	0.726004583835906	0.969	FALSE	FALSE	0.0504	0.0252	-0.0252
579	leuB	P30125	0.273801885169245	0.9	FALSE	FALSE	0.281	0.141	-0.141
580	leuS	P07813	0.783081594874915	0.971	FALSE	FALSE	0.0436	0.0218	-0.0218
581	lexA	P0A7C2	0.703686277210144	0.967	FALSE	FALSE	-0.0514	-0.0257	0.0257
582	lhgO	P37339	0.58569241335147	0.96	FALSE	FALSE	-0.0998	-0.0499	0.0499
583	ligA	P15042	0.803712909939013	0.972	FALSE	FALSE	0.0477	0.0238	-0.0238
584	lipA	P60716	0.274175161130423	0.9	FALSE	FALSE	0.21	0.105	-0.105
585	lipB	P60720	0.784600603853676	0.971	FALSE	FALSE	-0.107	-0.0533	0.0533
586	lldD	P33232	0.820312846507355	0.973	FALSE	FALSE	0.0419	0.021	-0.021
587	lnt	P23930	0.696371616859082	0.967	FALSE	FALSE	0.0677	0.0338	-0.0338
588	loiP	P25894	0.701792959872404	0.967	FALSE	FALSE	-0.1	-0.05	0.05
589	lolA	P61316	0.252745568024813	0.889	FALSE	FALSE	0.319	0.16	-0.16
590	lolB	P61320	0.82419005659443	0.973	FALSE	FALSE	0.0369	0.0185	-0.0185
591	lolC	P0ADC3	0.343247171318884	0.924	FALSE	FALSE	0.312	0.156	-0.156
592	lolD	P75957	0.0542963360944953	0.379	FALSE	FALSE	-0.368	-0.184	0.184
593	lolE	P75958	0.252759271043435	0.889	FALSE	FALSE	0.463	0.231	-0.231
594	lon	P0A9M0	0.783345751596909	0.971	FALSE	FALSE	0.0426	0.0213	-0.0213
595	lpdA	P0A9P0	0.821681146926839	0.973	FALSE	FALSE	-0.0506	-0.0253	0.0253
596	lplA	P32099	0.236221983353373	0.879	FALSE	FALSE	0.335	0.168	-0.168
597	lpoA	P45464	0.891909401296891	0.975	FALSE	FALSE	0.0277	0.0139	-0.0139
598	lpoB	P0AB38	0.866290666174507	0.974	FALSE	FALSE	-0.0588	-0.0294	0.0294
599	lpp	P69776	0.138093952399964	0.757	FALSE	FALSE	1.05	0.524	-0.524
600	lptA	P0ADV1	0.783892247957438	0.971	FALSE	FALSE	-0.0779	-0.0389	0.0389
601	lptB	P0A9V1	0.379534266438834	0.933	FALSE	FALSE	0.177	0.0885	-0.0885
602	lptD	P31554	0.894092260772918	0.975	FALSE	FALSE	0.0217	0.0108	-0.0108
603	lptE	P0ADC1	0.270652318442231	0.898	FALSE	FALSE	0.181	0.0904	-0.0904
604	lptF	P0AF98	0.71869372004332	0.968	FALSE	FALSE	0.0878	0.0439	-0.0439
605	lptG	P0ADC6	0.410977370441589	0.939	FALSE	FALSE	-0.239	-0.119	0.119
606	lpxA	P0A722	0.784557999417192	0.971	FALSE	FALSE	-0.0538	-0.0269	0.0269
607	lpxB	P10441	0.282107098339231	0.903	FALSE	FALSE	-0.192	-0.096	0.096
608	lpxC	P0A725	0.826594060785995	0.973	FALSE	FALSE	-0.0324	-0.0162	0.0162
609	lpxD	P21645	0.969866336920014	0.977	FALSE	FALSE	-0.00824	-0.00412	0.00412
610	lpxK	P27300	0.34304236459564	0.924	FALSE	FALSE	-0.176	-0.088	0.088
611	lpxL	P0ACV0	0.767766292167354	0.97	FALSE	FALSE	0.135	0.0677	-0.0677
612	lpxM	P24205	0.668964133439341	0.966	FALSE	FALSE	-0.153	-0.0764	0.0764
613	lrp	P0ACJ0	0.50969631916259	0.953	FALSE	FALSE	0.128	0.064	-0.064
614	lsrF	P76143	0.182176074237429	0.83	FALSE	FALSE	-0.458	-0.229	0.229
615	ltaE	P75823	0.343815300018653	0.925	FALSE	FALSE	-0.201	-0.101	0.101
616	luxS	P45578	0.209498395783996	0.859	FALSE	FALSE	0.235	0.118	-0.118
617	lysC	P08660	0.430412374267037	0.943	FALSE	FALSE	0.313	0.157	-0.157
618	lysR	P03030	0.936538733981313	0.976	FALSE	FALSE	-0.197	-0.0987	0.0987
619	lysS	P0A8N3	0.771406669815103	0.971	FALSE	FALSE	-0.0504	-0.0252	0.0252
620	lysU	P0A8N5	0.81044991596436	0.972	FALSE	FALSE	-0.0382	-0.0191	0.0191
621	macA	P75830	0.916558846002865	0.976	FALSE	FALSE	0.024	0.012	-0.012
622	macB	P75831	0.198311203926488	0.848	FALSE	FALSE	0.387	0.194	-0.194
623	maeA	P26616	0.968372692071006	0.977	FALSE	FALSE	0.0181	0.00907	-0.00907
624	maeB	P76558	0.395678032200157	0.936	FALSE	FALSE	0.159	0.0795	-0.0795
625	mak	P23917	0.603924290384602	0.961	FALSE	FALSE	-0.137	-0.0685	0.0685
626	malE	P0AEX9	0.562448185841888	0.958	FALSE	FALSE	0.24	0.12	-0.12
627	malM	P03841	0.20099360301678	0.851	FALSE	FALSE	0.486	0.243	-0.243
628	malP	P00490	0.467302038158201	0.948	FALSE	FALSE	0.248	0.124	-0.124
629	malQ	P15977	0.261650887841761	0.894	FALSE	FALSE	0.221	0.111	-0.111
630	malT	P06993	0.254708032309511	0.89	FALSE	FALSE	1.2	0.601	-0.601
631	malY	P23256	0.118229774097456	0.705	FALSE	FALSE	-1.86	-0.932	0.932
632	manA	P00946	0.807938166413641	0.972	FALSE	FALSE	0.0336	0.0168	-0.0168
633	manX	P69797	0.579210900759683	0.959	FALSE	FALSE	-0.0776	-0.0388	0.0388
634	manY	P69801	0.507119627309006	0.953	FALSE	FALSE	0.123	0.0615	-0.0615
635	manZ	P69805	0.259441789908424	0.893	FALSE	FALSE	-0.298	-0.149	0.149
636	map	P0AE18	0.365303814081962	0.93	FALSE	FALSE	0.229	0.115	-0.115
637	mazG	P0AEY3	0.300967742814478	0.911	FALSE	FALSE	-0.416	-0.208	0.208
638	mdaB	P0AEY5	0.374071030446482	0.932	FALSE	FALSE	0.216	0.108	-0.108
639	mdh	P61889	0.87625154079954	0.974	FALSE	FALSE	0.0313	0.0156	-0.0156
640	mdoB	P39401	0.468180669408193	0.948	FALSE	FALSE	-0.106	-0.0528	0.0528
641	mdoD	P40120	0.702520133367115	0.967	FALSE	FALSE	0.289	0.145	-0.145
642	mdoG	P33136	0.427713291148215	0.942	FALSE	FALSE	-0.234	-0.117	0.117
643	mdoH	P62517	0.386062725422391	0.935	FALSE	FALSE	-0.166	-0.0828	0.0828
644	mdtA	P76397	0.727772090120733	0.969	FALSE	FALSE	-0.152	-0.0758	0.0758
645	mdtK	P37340	0.505829370735194	0.953	FALSE	FALSE	0.376	0.188	-0.188
646	menB	P0ABU0	0.691180178137209	0.967	FALSE	FALSE	-0.067	-0.0335	0.0335
647	menC	P29208	0.920871618095679	0.976	FALSE	FALSE	-0.0347	-0.0174	0.0174
648	menD	P17109	0.506325558443672	0.953	FALSE	FALSE	0.127	0.0636	-0.0636
649	menE	P37353	0.451452692941913	0.946	FALSE	FALSE	0.211	0.105	-0.105
650	menF	P38051	0.733810530601886	0.969	FALSE	FALSE	-0.0759	-0.038	0.038
651	menI	P77781	0.279775892682185	0.902	FALSE	FALSE	0.955	0.477	-0.477
652	mepA	P0C0T5	0.198567238122784	0.848	FALSE	FALSE	1.65	0.827	-0.827
653	mepS	P0AFV4	0.932115142311541	0.976	FALSE	FALSE	0.0228	0.0114	-0.0114
654	metC	P06721	0.0841912030384747	0.561	FALSE	FALSE	0.488	0.244	-0.244
655	metG	P00959	0.343613498921188	0.925	FALSE	FALSE	-0.16	-0.08	0.08
656	metH	P13009	0.549608202843226	0.957	FALSE	FALSE	-0.0839	-0.0419	0.0419
657	metJ	P0A8U6	0.182664681078514	0.831	FALSE	FALSE	0.352	0.176	-0.176
658	metK	P0A817	0.707121677108205	0.968	FALSE	FALSE	-0.0617	-0.0308	0.0308
659	metL	P00562	0.28198605612718	0.903	FALSE	FALSE	0.198	0.0988	-0.0988
660	metN	P30750	0.640485797797616	0.964	FALSE	FALSE	-0.121	-0.0603	0.0603
661	metQ	P28635	0.941218616712635	0.976	FALSE	FALSE	0.0107	0.00534	-0.00534
662	mfd	P30958	0.202214954453393	0.852	FALSE	FALSE	-0.175	-0.0877	0.0877
663	mglA	P0AAG8	0.481875507523021	0.95	FALSE	FALSE	-0.21	-0.105	0.105
664	mglB	P0AEE5	0.459022961680509	0.947	FALSE	FALSE	-0.234	-0.117	0.117
665	mgtA	P0ABB8	0.134957387892858	0.75	FALSE	FALSE	-0.24	-0.12	0.12
666	miaA	P16384	0.915911984872147	0.976	FALSE	FALSE	0.0174	0.0087	-0.0087
667	miaB	P0AEI1	0.283669833936332	0.904	FALSE	FALSE	-0.19	-0.095	0.095
668	minC	P18196	0.854189755289934	0.974	FALSE	FALSE	-0.0247	-0.0123	0.0123
669	minD	P0AEZ3	0.86537264648889	0.974	FALSE	FALSE	-0.0328	-0.0164	0.0164
670	minE	P0A734	0.0544760090230693	0.38	FALSE	FALSE	0.564	0.282	-0.282
671	mioC	P03817	0.947000135836034	0.977	FALSE	FALSE	0.0598	0.0299	-0.0299
672	mlaA	P76506	0.933611105140129	0.976	FALSE	FALSE	-0.0122	-0.00612	0.00612
673	mlaB	P64602	0.588242385891605	0.96	FALSE	FALSE	-0.0986	-0.0493	0.0493
674	mlaC	P0ADV7	0.311693241770059	0.915	FALSE	FALSE	0.245	0.123	-0.123
675	mlaD	P64604	0.990825022752861	0.978	FALSE	FALSE	-0.00253	-0.00127	0.00127
676	mlaE	P64606	0.104445804684575	0.657	FALSE	FALSE	1.19	0.594	-0.594
677	mlaF	P63386	0.671792878529626	0.966	FALSE	FALSE	0.4	0.2	-0.2
678	mnmA	P25745	0.97888539335841	0.977	FALSE	FALSE	0.0047	0.00235	-0.00235
679	mnmC	P77182	0.973871159936249	0.977	FALSE	FALSE	-0.00961	-0.00481	0.00481
680	mnmE	P25522	0.417732074607265	0.94	FALSE	FALSE	0.109	0.0546	-0.0546
681	mnmG	P0A6U3	0.715541934887064	0.968	FALSE	FALSE	-0.0547	-0.0273	0.0273
682	mntR	P0A9F1	0.226726912081007	0.872	FALSE	FALSE	-0.894	-0.447	0.447
683	moaA	P30745	0.57724989462135	0.959	FALSE	FALSE	0.488	0.244	-0.244
684	moaB	P0AEZ9	0.100985720389285	0.643	FALSE	FALSE	-0.247	-0.124	0.124
685	moaC	P0A738	0.152785082255676	0.787	FALSE	FALSE	0.232	0.116	-0.116
686	mobB	P32125	0.0833298852136622	0.556	FALSE	FALSE	1.33	0.665	-0.665
687	modA	P37329	0.538162956677573	0.956	FALSE	FALSE	-0.0999	-0.05	0.05
688	modE	P0A9G8	0.773781776001492	0.971	FALSE	FALSE	-0.156	-0.0778	0.0778
689	modF	P31060	0.422088477360991	0.941	FALSE	FALSE	-0.64	-0.32	0.32
690	moeA	P12281	0.863238461211485	0.974	FALSE	FALSE	-0.0319	-0.016	0.016
691	moeB	P12282	0.535647618545766	0.956	FALSE	FALSE	-0.126	-0.0631	0.0631
692	mog	P0AF03	0.150923264503345	0.784	FALSE	FALSE	-0.272	-0.136	0.136
693	motA	P09348	0.254332332870736	0.89	FALSE	FALSE	0.305	0.152	-0.152
694	motB	P0AF06	0.614630998302849	0.962	FALSE	FALSE	0.0713	0.0356	-0.0356
695	mpl	P37773	0.899300910249011	0.975	FALSE	FALSE	-0.0233	-0.0117	0.0117
696	mppA	P77348	0.0813694215861414	0.546	FALSE	FALSE	-1.73	-0.863	0.863
697	mprA	P0ACR9	0.770958770482432	0.971	FALSE	FALSE	0.0472	0.0236	-0.0236
698	mqo	P33940	0.953866405561705	0.977	FALSE	FALSE	0.0164	0.00822	-0.00822
699	mqsA	Q46864	0.0446931688639616	0.342	FALSE	FALSE	-1.74	-0.869	0.869
700	mrcA	P02918	0.544296700333768	0.956	FALSE	FALSE	0.105	0.0524	-0.0524
701	mrcB	A0A7H2C765	0.429030624232661	0.942	FALSE	FALSE	-0.173	-0.0866	0.0866
702	mrdA	P0AD65	0.344191442484644	0.925	FALSE	FALSE	-0.328	-0.164	0.164
703	mreB	P0A9X4	0.486459148724179	0.95	FALSE	FALSE	0.0986	0.0493	-0.0493
704	mreC	P16926	0.464539909008699	0.948	FALSE	FALSE	-0.124	-0.0621	0.0621
705	mrp	P0AF08	0.840627771466545	0.973	FALSE	FALSE	0.0386	0.0193	-0.0193
706	mrr	P24202	0.402951762037312	0.938	FALSE	FALSE	-0.154	-0.0772	0.0772
707	msbA	P60752	0.344241403290437	0.925	FALSE	FALSE	0.199	0.0997	-0.0997
708	mscK	P77338	0.301410632402816	0.911	FALSE	FALSE	-0.409	-0.204	0.204
709	mscM	P39285	0.972884070748643	0.977	FALSE	FALSE	-0.0254	-0.0127	0.0127
710	msrA	P0A744	0.988930456110588	0.978	FALSE	FALSE	-0.00204	-0.00102	0.00102
711	msrB	P0A746	0.296941218490653	0.909	FALSE	FALSE	0.267	0.133	-0.133
712	mtfA	P76346	0.238940689372933	0.881	FALSE	FALSE	1.23	0.613	-0.613
713	mtlA	P00550	0.736898247242397	0.969	FALSE	FALSE	0.125	0.0625	-0.0625
714	mtnN	P0AF12	0.355022591507736	0.927	FALSE	FALSE	0.13	0.0648	-0.0648
715	mukB	P22523	0.806874452244376	0.972	FALSE	FALSE	-0.0347	-0.0173	0.0173
716	mukE	P22524	0.251606291866935	0.888	FALSE	FALSE	-0.264	-0.132	0.132
717	mukF	P60293	0.909709824936649	0.975	FALSE	FALSE	-0.0163	-0.00815	0.00815
718	murA	P0A749	0.982099975236615	0.977	FALSE	FALSE	0.0043	0.00215	-0.00215
719	murB	P08373	0.599700181882091	0.961	FALSE	FALSE	0.195	0.0976	-0.0976
720	murC	P17952	0.468139782465747	0.948	FALSE	FALSE	0.0925	0.0463	-0.0463
721	murD	P14900	0.777088915848115	0.971	FALSE	FALSE	-0.0423	-0.0212	0.0212
722	murE	P22188	0.315174717958591	0.916	FALSE	FALSE	-0.473	-0.237	0.237
723	murG	P17443	0.659215098701726	0.965	FALSE	FALSE	-0.164	-0.0822	0.0822
724	murI	P22634	0.0606981357011131	0.419	FALSE	FALSE	0.641	0.321	-0.321
725	murQ	P76535	0.795819493131088	0.972	FALSE	FALSE	0.0346	0.0173	-0.0173
726	mutL	P23367	0.680114313855736	0.966	FALSE	FALSE	-0.089	-0.0445	0.0445
727	mutS	P23909	0.324530683016493	0.919	FALSE	FALSE	-0.134	-0.067	0.067
728	mutT	P08337	0.321794002337591	0.918	FALSE	FALSE	0.214	0.107	-0.107
729	maa	P77791	0.391372467343879	0.936	FALSE	FALSE	0.33	0.165	-0.165
730	nadC	P30011	0.745587357976142	0.969	FALSE	FALSE	0.167	0.0836	-0.0836
731	nadE	P18843	0.567907222888743	0.959	FALSE	FALSE	-0.22	-0.11	0.11
732	nagA	P0AF18	0.57375422218966	0.959	FALSE	FALSE	-0.181	-0.0904	0.0904
733	nagB	P0A759	0.234985413667051	0.878	FALSE	FALSE	0.314	0.157	-0.157
734	nagC	P0AF20	0.81479837572323	0.972	FALSE	FALSE	0.085	0.0425	-0.0425
735	nagD	P0AF24	0.819751996705036	0.973	FALSE	FALSE	-0.0838	-0.0419	0.0419
736	nagE	P09323	0.29273512114896	0.908	FALSE	FALSE	-0.375	-0.188	0.188
737	nagK	P75959	0.238104725071237	0.88	FALSE	FALSE	0.481	0.241	-0.241
738	nagZ	P75949	0.846932979016141	0.973	FALSE	FALSE	-0.0727	-0.0363	0.0363
739	nanE	P0A761	0.810309811387664	0.972	FALSE	FALSE	0.0417	0.0209	-0.0209
740	nanR	P0A8W0	0.370340092974488	0.931	FALSE	FALSE	0.198	0.099	-0.099
741	napA	P33937	0.738642230581093	0.969	FALSE	FALSE	0.0814	0.0407	-0.0407
742	narL	P0AF28	0.908246193276499	0.975	FALSE	FALSE	-0.0506	-0.0253	0.0253
743	narP	P31802	0.719610627905385	0.968	FALSE	FALSE	0.0936	0.0468	-0.0468
744	ndh	P00393	0.291752293640695	0.907	FALSE	FALSE	-0.366	-0.183	0.183
745	ndk	P0A763	0.549905941080994	0.957	FALSE	FALSE	-0.122	-0.061	0.061
746	nei	P50465	0.752299796896503	0.97	FALSE	FALSE	0.0625	0.0313	-0.0313
747	nemA	P77258	0.141057780535941	0.764	FALSE	FALSE	0.431	0.215	-0.215
748	nfi	P68739	0.369487201407732	0.931	FALSE	FALSE	0.324	0.162	-0.162
749	nfsA	P17117	0.353874375923053	0.927	FALSE	FALSE	0.14	0.0701	-0.0701
750	nfsB	P38489	0.408760270036989	0.939	FALSE	FALSE	0.211	0.105	-0.105
751	nfuA	P63020	0.61026172615186	0.962	FALSE	FALSE	-0.236	-0.118	0.118
752	nikR	P0A6Z6	0.0994671980006231	0.636	FALSE	FALSE	2.05	1.02	-1.02
753	nirB	P08201	0.999136366400361	0.978	FALSE	FALSE	-0.000323	-0.000162	0.000162
754	nlpA	P04846	0.962044688297087	0.977	FALSE	FALSE	0.0128	0.00642	-0.00642
755	nlpD	P0ADA3	0.757378490133302	0.97	FALSE	FALSE	-0.0428	-0.0214	0.0214
756	nlpE	P40710	0.251504948246848	0.888	FALSE	FALSE	0.391	0.195	-0.195
757	nmpC	P21420	0.144426662478658	0.771	FALSE	FALSE	-1.28	-0.638	0.638
758	nnr	P31806	0.112042365276046	0.685	FALSE	FALSE	1.11	0.555	-0.555
759	norR	P37013	0.416193073847991	0.94	FALSE	FALSE	-0.317	-0.158	0.158
760	nrdA	P00452	0.844845816150826	0.973	FALSE	FALSE	-0.0282	-0.0141	0.0141
761	nrdB	P69924	0.675900839202129	0.966	FALSE	FALSE	0.0888	0.0444	-0.0444
762	nrdD	P28903	0.744576871496249	0.969	FALSE	FALSE	-0.0496	-0.0248	0.0248
763	nrdR	P0A8D0	0.17860640711617	0.826	FALSE	FALSE	0.219	0.109	-0.109
764	nsrR	P0AF63	0.990837373468488	0.978	FALSE	FALSE	0.0056	0.0028	-0.0028
765	nth	P0AB83	0.224386563190022	0.871	FALSE	FALSE	0.335	0.168	-0.168
766	nudB	P0AFC0	0.355781856078257	0.928	FALSE	FALSE	0.23	0.115	-0.115
767	nudE	P45799	0.137337345135958	0.756	FALSE	FALSE	0.301	0.15	-0.15
768	nudF	Q93K97	0.229090172101145	0.874	FALSE	FALSE	0.299	0.15	-0.15
769	nudJ	P0AEI6	0.872677233201775	0.974	FALSE	FALSE	0.09	0.045	-0.045
770	nuoA	P0AFC3	0.602105955947053	0.961	FALSE	FALSE	0.164	0.0819	-0.0819
771	nuoB	P0AFC7	0.518986966625277	0.954	FALSE	FALSE	0.291	0.145	-0.145
772	nuoC	P33599	0.834346106220764	0.973	FALSE	FALSE	-0.0427	-0.0214	0.0214
773	nuoE	P0AFD1	0.929756186658971	0.976	FALSE	FALSE	0.0189	0.00946	-0.00946
774	nuoF	P31979	0.747011232960153	0.97	FALSE	FALSE	0.049	0.0245	-0.0245
775	nuoG	P33602	0.114106433225508	0.692	FALSE	FALSE	-0.277	-0.138	0.138
776	nuoI	P0AFD6	0.680065716689	0.966	FALSE	FALSE	-0.082	-0.041	0.041
777	nusA	P0AFF6	0.870576920900308	0.974	FALSE	FALSE	0.0239	0.0119	-0.0119
778	nusB	P0A780	0.31813972844191	0.917	FALSE	FALSE	-0.366	-0.183	0.183
779	nusG	P0AFG0	0.398328930205373	0.937	FALSE	FALSE	0.14	0.0698	-0.0698
780	obgE	P42641	0.435629335634374	0.943	FALSE	FALSE	0.111	0.0553	-0.0553
781	ompA	P0A910	0.348852555749147	0.926	FALSE	FALSE	0.2	0.1	-0.1
782	ompC	P06996	0.0641159284743865	0.442	FALSE	FALSE	-1.12	-0.558	0.558
783	ompR	P0AA16	0.81715938257523	0.972	FALSE	FALSE	-0.0367	-0.0184	0.0184
784	opgE	P75785	0.743137052266867	0.969	FALSE	FALSE	-0.071	-0.0355	0.0355
785	oppA	P23843	0.475368232991662	0.949	FALSE	FALSE	-0.339	-0.169	0.169
786	oppC	P0AFH6	0.277908929888158	0.902	FALSE	FALSE	-0.918	-0.459	0.459
787	oppD	P76027	0.772453622434456	0.971	FALSE	FALSE	0.0479	0.0239	-0.0239
788	oppF	P77737	0.397301615173949	0.937	FALSE	FALSE	0.172	0.0859	-0.0859
789	osmC	P0C0L2	0.465117145613047	0.948	FALSE	FALSE	0.145	0.0726	-0.0726
790	osmE	P0ADB1	0.496749879755977	0.952	FALSE	FALSE	0.179	0.0893	-0.0893
791	osmY	P0AFH8	0.529829081001856	0.955	FALSE	FALSE	0.21	0.105	-0.105
792	oxyR	P0ACQ4	0.913347419579496	0.976	FALSE	FALSE	-0.0167	-0.00833	0.00833
793	P0DTT0	P0DTT0	0.694883102632808	0.967	FALSE	FALSE	-0.0637	-0.0318	0.0318
794	pabB	P05041	0.744604943180124	0.969	FALSE	FALSE	0.111	0.0556	-0.0556
795	pal	P0A912	0.85684608289972	0.974	FALSE	FALSE	-0.0332	-0.0166	0.0166
796	panB	P31057	0.496832440540935	0.952	FALSE	FALSE	-0.242	-0.121	0.121
797	panC	P31663	0.160507866594626	0.8	FALSE	FALSE	0.262	0.131	-0.131
798	parC	P0AFI2	0.818669218282534	0.972	FALSE	FALSE	0.0348	0.0174	-0.0174
799	parE	P20083	0.395937668177526	0.937	FALSE	FALSE	-0.109	-0.0547	0.0547
800	pbpG	P0AFI5	0.207083173372699	0.856	FALSE	FALSE	0.246	0.123	-0.123
801	pckA	P22259	0.906446895054275	0.975	FALSE	FALSE	-0.0504	-0.0252	0.0252
802	pcm	P0A7A5	0.303480794731716	0.912	FALSE	FALSE	0.687	0.344	-0.344
803	pcnB	P0ABF1	0.423363639645103	0.941	FALSE	FALSE	-0.183	-0.0916	0.0916
804	pdxA	P19624	0.1903056975448	0.84	FALSE	FALSE	-1.12	-0.561	0.561
805	pdxB	P05459	0.357627974186084	0.928	FALSE	FALSE	-0.18	-0.0902	0.0902
806	pdxH	P0AFI7	0.870208917064547	0.974	FALSE	FALSE	-0.0234	-0.0117	0.0117
807	pdxJ	P0A794	0.791081512108157	0.971	FALSE	FALSE	0.0586	0.0293	-0.0293
808	pepA	P68767	0.627486379428047	0.963	FALSE	FALSE	-0.111	-0.0557	0.0557
809	pepB	P37095	0.4553074510606	0.946	FALSE	FALSE	0.107	0.0534	-0.0534
810	pepD	P15288	0.444540233124968	0.945	FALSE	FALSE	-0.362	-0.181	0.181
811	pepN	P04825	0.58958271670076	0.96	FALSE	FALSE	-0.0955	-0.0478	0.0478
812	pepP	P15034	0.971238441899849	0.977	FALSE	FALSE	0.0186	0.00929	-0.00929
813	pepQ	P21165	0.523318190993238	0.954	FALSE	FALSE	0.435	0.218	-0.218
814	pepT	P29745	0.125464703374315	0.726	FALSE	FALSE	0.568	0.284	-0.284
815	pfkA	P0A796	0.413288557044894	0.94	FALSE	FALSE	-0.166	-0.0831	0.0831
816	pfkB	P06999	0.871522903866973	0.974	FALSE	FALSE	-0.0513	-0.0257	0.0257
817	pflA	P0A9N4	0.674497597305908	0.966	FALSE	FALSE	-0.209	-0.104	0.104
818	pflB	P09373	0.634698629465345	0.963	FALSE	FALSE	-0.0725	-0.0363	0.0363
819	pgi	P0A6T1	0.527226616337508	0.955	FALSE	FALSE	0.302	0.151	-0.151
820	pgk	P0A799	0.456779285731965	0.947	FALSE	FALSE	0.106	0.0531	-0.0531
821	pgl	P52697	0.674121680769133	0.966	FALSE	FALSE	0.474	0.237	-0.237
822	pgm	P36938	0.625635761910897	0.963	FALSE	FALSE	0.0924	0.0462	-0.0462
823	pheS	P08312	0.930944577701826	0.976	FALSE	FALSE	-0.0115	-0.00577	0.00577
824	pheT	P07395	0.93689124463382	0.976	FALSE	FALSE	0.0124	0.0062	-0.0062
825	phnA	P0AFJ1	0.497155622840249	0.952	FALSE	FALSE	0.2	0.0998	-0.0998
826	phnO	P16691	0.299249035079909	0.91	FALSE	FALSE	-0.813	-0.407	0.407
827	phoB	P0AFJ5	0.863624526681338	0.974	FALSE	FALSE	0.101	0.0507	-0.0507
828	phoP	P23836	0.639072857295382	0.964	FALSE	FALSE	-0.0878	-0.0439	0.0439
829	phoU	P0A9K7	0.584092251370019	0.96	FALSE	FALSE	-0.123	-0.0615	0.0615
830	pitA	P0AFJ7	0.41706985524683	0.94	FALSE	FALSE	0.43	0.215	-0.215
831	plaP	P0AA47	0.0367173679704449	0.3	FALSE	FALSE	0.558	0.279	-0.279
832	pliG	P76002	0.631271742664611	0.963	FALSE	FALSE	0.232	0.116	-0.116
833	plsB	P0A7A7	0.482896456409099	0.95	FALSE	FALSE	0.106	0.0529	-0.0529
834	plsC	P26647	0.814367714343441	0.972	FALSE	FALSE	0.0689	0.0344	-0.0344
835	plsX	P27247	0.984330329721832	0.977	FALSE	FALSE	-0.00375	-0.00187	0.00187
836	pmbA	P0AFK0	0.377509360056586	0.933	FALSE	FALSE	0.151	0.0757	-0.0757
837	pncB	P18133	0.859357116093151	0.974	FALSE	FALSE	-0.0489	-0.0244	0.0244
838	pnp	P05055	0.798286114737776	0.972	FALSE	FALSE	-0.0432	-0.0216	0.0216
839	pntA	P07001	0.816640812305186	0.972	FALSE	FALSE	-0.126	-0.0631	0.0631
840	polA	P00582	0.361070667670305	0.929	FALSE	FALSE	-0.133	-0.0663	0.0663
841	potA	P69874	0.495213408044384	0.951	FALSE	FALSE	-0.144	-0.0719	0.0719
842	potD	P0AFK9	0.940324781612411	0.976	FALSE	FALSE	-0.0528	-0.0264	0.0264
843	ppa	P0A7A9	0.829464337979236	0.973	FALSE	FALSE	0.111	0.0553	-0.0553
844	ppc	P00864	0.677504584028421	0.966	FALSE	FALSE	-0.0635	-0.0318	0.0318
845	ppiB	P23869	0.0744864136968548	0.508	FALSE	FALSE	0.52	0.26	-0.26
846	ppiC	P0A9L5	0.271661118343099	0.899	FALSE	FALSE	0.642	0.321	-0.321
847	ppiD	P0ADY1	0.219037572861008	0.866	FALSE	FALSE	-0.21	-0.105	0.105
848	ppk	P0A7B1	0.148377712996539	0.779	FALSE	FALSE	-0.24	-0.12	0.12
849	ppsA	P23538	0.557632360624594	0.958	FALSE	FALSE	0.116	0.0579	-0.0579
850	ppsR	P0A8A4	0.403247573640492	0.938	FALSE	FALSE	0.182	0.091	-0.091
851	ppx	P0AFL6	0.704418652583342	0.967	FALSE	FALSE	-0.11	-0.0548	0.0548
852	pqqL	P31828	0.201656062403008	0.851	FALSE	FALSE	0.312	0.156	-0.156
853	prc	P23865	0.968947263400919	0.977	FALSE	FALSE	0.00543	0.00271	-0.00271
854	prfA	P0A7I0	0.801884940842168	0.972	FALSE	FALSE	0.0406	0.0203	-0.0203
855	prfB	P07012	0.387219719307048	0.935	FALSE	FALSE	-0.144	-0.072	0.072
856	prfC	P0A7I4	0.880393587754392	0.975	FALSE	FALSE	-0.0281	-0.014	0.014
857	priA	P17888	0.773651172167759	0.971	FALSE	FALSE	0.054	0.027	-0.027
858	priB	P07013	0.798844441058331	0.972	FALSE	FALSE	0.0557	0.0279	-0.0279
859	priC	P23862	0.109844646722034	0.677	FALSE	FALSE	-0.666	-0.333	0.333
860	prkB	P0AEX5	0.550705951947758	0.957	FALSE	FALSE	0.0934	0.0467	-0.0467
861	prlC	P27298	0.862064285837161	0.974	FALSE	FALSE	0.0251	0.0125	-0.0125
862	prlF	P15373	0.325749612230939	0.919	FALSE	FALSE	0.388	0.194	-0.194
863	prmA	P0A8T1	0.600050329958929	0.961	FALSE	FALSE	-0.124	-0.0618	0.0618
864	prmC	P0ACC1	0.720680533240378	0.968	FALSE	FALSE	-0.0678	-0.0339	0.0339
865	proA	P07004	0.338533272288574	0.923	FALSE	FALSE	0.172	0.0859	-0.0859
866	proB	P0A7B5	0.615013398951988	0.962	FALSE	FALSE	0.105	0.0526	-0.0526
867	proC	P0A9L8	0.21054924679498	0.859	FALSE	FALSE	-1.16	-0.578	0.578
868	proP	P0C0L7	0.946045624011943	0.976	FALSE	FALSE	-0.019	-0.00952	0.00952
869	proQ	P45577	0.578186779795421	0.959	FALSE	FALSE	-0.0885	-0.0442	0.0442
870	proS	P16659	0.163530033204902	0.805	FALSE	FALSE	-0.301	-0.15	0.15
871	proV	P14175	0.299095799576954	0.91	FALSE	FALSE	-0.295	-0.147	0.147
872	proY	P0AAE2	0.0959985103252911	0.621	FALSE	FALSE	1.23	0.615	-0.615
873	prpB	P77541	0.36195175040621	0.929	FALSE	FALSE	-0.798	-0.399	0.399
874	prr	P77674	0.211638672489636	0.86	FALSE	FALSE	0.425	0.212	-0.212
875	prs	P0A717	0.259841527067932	0.893	FALSE	FALSE	-0.387	-0.194	0.194
876	psd	P0A8K1	0.321180108880951	0.918	FALSE	FALSE	-0.264	-0.132	0.132
877	psiF	P0AFM4	0.0830784378552567	0.555	FALSE	FALSE	-0.773	-0.387	0.387
878	pspA	P0AFM6	0.124779222362192	0.724	FALSE	FALSE	0.237	0.119	-0.119
879	pspC	P0AFN2	0.291899907650347	0.907	FALSE	FALSE	-0.255	-0.128	0.128
880	pspE	P23857	0.42760060319498	0.942	FALSE	FALSE	0.341	0.17	-0.17
881	pspF	P37344	0.974662191345875	0.977	FALSE	FALSE	0.00771	0.00386	-0.00386
882	pssA	P23830	0.696949288836027	0.967	FALSE	FALSE	-0.237	-0.118	0.118
883	pstA	P07654	0.899135928457219	0.975	FALSE	FALSE	0.0375	0.0188	-0.0188
884	pstB	P0AAH0	0.910396743034895	0.975	FALSE	FALSE	0.0346	0.0173	-0.0173
885	pstS	P0AG82	0.954201006712106	0.977	FALSE	FALSE	-0.0937	-0.0468	0.0468
886	pta	P0A9M8	0.850347016908013	0.974	FALSE	FALSE	-0.0279	-0.014	0.014
887	pth	P0A7D1	0.874043075006978	0.974	FALSE	FALSE	-0.0575	-0.0288	0.0288
888	ptrA	P05458	0.713587050343118	0.968	FALSE	FALSE	-0.101	-0.0503	0.0503
889	ptsG	P69786	0.727015296670457	0.969	FALSE	FALSE	-0.0849	-0.0424	0.0424
890	ptsH	P0AA04	0.191767743490885	0.841	FALSE	FALSE	-0.338	-0.169	0.169
891	ptsI	P08839	0.720801715017562	0.968	FALSE	FALSE	-0.0459	-0.0229	0.0229
892	ptsN	P69829	0.227451311872138	0.873	FALSE	FALSE	0.245	0.123	-0.123
893	ptsP	P37177	0.879437400450472	0.975	FALSE	FALSE	0.0222	0.0111	-0.0111
894	purA	P0A7D4	0.54587011260098	0.957	FALSE	FALSE	0.126	0.0632	-0.0632
895	purB	P0AB89	0.480089096811594	0.95	FALSE	FALSE	-0.101	-0.0506	0.0506
896	purC	P0A7D7	0.886804896667577	0.975	FALSE	FALSE	0.0216	0.0108	-0.0108
897	purD	P15640	0.937475926348353	0.976	FALSE	FALSE	0.0102	0.0051	-0.0051
898	purE	P0AG18	0.639889869577691	0.964	FALSE	FALSE	0.095	0.0475	-0.0475
899	purF	P0AG16	0.420168185106165	0.941	FALSE	FALSE	-0.117	-0.0585	0.0585
900	purH	P15639	0.570700738581682	0.959	FALSE	FALSE	-0.0851	-0.0425	0.0425
901	purK	P09029	0.290624202024933	0.907	FALSE	FALSE	0.815	0.408	-0.408
902	purL	P15254	0.346252096386922	0.925	FALSE	FALSE	-0.226	-0.113	0.113
903	purM	P08178	0.425860042191122	0.942	FALSE	FALSE	0.167	0.0834	-0.0834
904	purN	P08179	0.975247266400513	0.977	FALSE	FALSE	-0.00555	-0.00277	0.00277
905	purR	P0ACP7	0.982240241448484	0.977	FALSE	FALSE	0.00334	0.00167	-0.00167
906	purT	P33221	0.802848636799651	0.972	FALSE	FALSE	0.0396	0.0198	-0.0198
907	purU	P37051	0.293567099003374	0.908	FALSE	FALSE	-0.232	-0.116	0.116
908	putA	P09546	0.869421667219422	0.974	FALSE	FALSE	0.0334	0.0167	-0.0167
909	putP	P07117	0.843467553616326	0.973	FALSE	FALSE	-0.0473	-0.0236	0.0236
910	pykA	P21599	0.98686496186449	0.978	FALSE	FALSE	0.00249	0.00125	-0.00125
911	pykF	P0AD61	0.943243958970816	0.976	FALSE	FALSE	-0.0119	-0.00593	0.00593
912	pyrB	P0A786	0.610909608189166	0.962	FALSE	FALSE	-0.111	-0.0557	0.0557
913	pyrC	P05020	0.714395047272203	0.968	FALSE	FALSE	-0.078	-0.039	0.039
914	pyrD	P0A7E1	0.574617699488673	0.959	FALSE	FALSE	-0.107	-0.0534	0.0534
915	pyrE	P0A7E3	0.450995312137723	0.946	FALSE	FALSE	0.191	0.0954	-0.0954
916	pyrF	P08244	0.410086470759341	0.939	FALSE	FALSE	-0.157	-0.0785	0.0785
917	pyrG	P0A7E5	0.43890411035647	0.944	FALSE	FALSE	0.113	0.0563	-0.0563
918	pyrH	P0A7E9	0.418172206680444	0.941	FALSE	FALSE	-0.153	-0.0766	0.0766
919	pyrI	P0A7F3	0.884672629888974	0.975	FALSE	FALSE	0.0258	0.0129	-0.0129
920	qorA	P28304	0.465959065118984	0.948	FALSE	FALSE	0.228	0.114	-0.114
921	queA	P0A7F9	0.967613411224957	0.977	FALSE	FALSE	0.00872	0.00436	-0.00436
922	queC	P77756	0.569211641381653	0.959	FALSE	FALSE	-0.153	-0.0766	0.0766
923	queE	P64554	0.465809102063748	0.948	FALSE	FALSE	-0.388	-0.194	0.194
924	queF	Q46920	0.374756119219376	0.932	FALSE	FALSE	0.116	0.058	-0.058
925	queG	P39288	0.16747555766394	0.811	FALSE	FALSE	1.65	0.825	-0.825
926	radA	P24554	0.374099890468398	0.932	FALSE	FALSE	-0.244	-0.122	0.122
927	raiA	P0AD49	0.363452702441828	0.93	FALSE	FALSE	0.348	0.174	-0.174
928	rapA	P60240	0.377818093758125	0.933	FALSE	FALSE	-0.203	-0.101	0.101
929	rapZ	P0A894	0.42527459530954	0.942	FALSE	FALSE	0.27	0.135	-0.135
930	rarA	P0AAZ4	0.791046743963095	0.971	FALSE	FALSE	-0.037	-0.0185	0.0185
931	ratA	P0AGL5	0.0566965360471352	0.395	FALSE	FALSE	0.539	0.269	-0.269
932	ratB	P52119	0.938632199005097	0.976	FALSE	FALSE	-0.0263	-0.0132	0.0132
933	rbbA	P37624	0.429326055287318	0.942	FALSE	FALSE	0.196	0.0978	-0.0978
934	rbfA	P0A7G2	0.787962306155204	0.971	FALSE	FALSE	0.0396	0.0198	-0.0198
935	rbn	P0A8V0	0.585663317542769	0.96	FALSE	FALSE	-0.114	-0.0569	0.0569
936	rbsB	P02925	0.942100440897281	0.976	FALSE	FALSE	0.0869	0.0435	-0.0435
937	rbsK	P0A9J6	0.205961387246431	0.855	FALSE	FALSE	0.222	0.111	-0.111
938	rbsR	P0ACQ0	0.809189372415482	0.972	FALSE	FALSE	-0.0631	-0.0316	0.0316
939	rcnB	P64534	0.479616954947771	0.949	FALSE	FALSE	-0.168	-0.0842	0.0842
940	rcsB	P0DMC7	0.584866589861622	0.96	FALSE	FALSE	0.356	0.178	-0.178
941	rcsD	P39838	0.604515038786295	0.961	FALSE	FALSE	-0.0801	-0.0401	0.0401
942	rcsF	P69411	0.576740172487586	0.959	FALSE	FALSE	0.207	0.103	-0.103
943	rdgB	P52061	0.719792256201724	0.968	FALSE	FALSE	-0.113	-0.0567	0.0567
944	rdgC	P36767	0.393892165177102	0.936	FALSE	FALSE	-0.202	-0.101	0.101
945	rdoA	P0C0K3	0.0475931636429832	0.355	FALSE	FALSE	-0.912	-0.456	0.456
946	recA	P0A7G6	0.585596563754912	0.96	FALSE	FALSE	0.106	0.053	-0.053
947	recB	P08394	0.372773858620139	0.932	FALSE	FALSE	-0.198	-0.0992	0.0992
948	recC	P07648	0.113534131500957	0.69	FALSE	FALSE	1.44	0.719	-0.719
949	recD	P04993	0.491166157267281	0.951	FALSE	FALSE	-0.164	-0.0822	0.0822
950	recF	P0A7H0	0.647113580838718	0.964	FALSE	FALSE	-0.137	-0.0683	0.0683
951	recG	P24230	0.407416190299047	0.939	FALSE	FALSE	-0.153	-0.0766	0.0766
952	recJ	P21893	0.861649569077403	0.974	FALSE	FALSE	-0.0482	-0.0241	0.0241
953	recN	P05824	0.331308994895838	0.921	FALSE	FALSE	-0.397	-0.198	0.198
954	recQ	P15043	0.444800178490412	0.945	FALSE	FALSE	0.286	0.143	-0.143
955	recR	P0A7H6	0.984067430716205	0.977	FALSE	FALSE	-0.00441	-0.0022	0.0022
956	relA	P0AG20	0.456050608199698	0.946	FALSE	FALSE	0.126	0.0632	-0.0632
957	relE	P0C077	0.819900349219569	0.973	FALSE	FALSE	0.307	0.154	-0.154
958	rep	P09980	0.412177209108704	0.94	FALSE	FALSE	0.267	0.133	-0.133
959	rfaB	P27127	0.25857352360493	0.892	FALSE	FALSE	-0.216	-0.108	0.108
960	rfaC	P24173	0.565068452704053	0.958	FALSE	FALSE	0.0888	0.0444	-0.0444
961	rfaF	P37692	0.466250598655062	0.948	FALSE	FALSE	-0.196	-0.098	0.098
962	rfaG	P25740	0.230693842911282	0.875	FALSE	FALSE	-0.277	-0.138	0.138
963	rfaH	P0AFW0	0.617043835553904	0.962	FALSE	FALSE	0.196	0.098	-0.098
964	rfaJ	P27129	0.343574343487861	0.924	FALSE	FALSE	-0.243	-0.122	0.122
965	rfaQ	P25742	0.826088740250336	0.973	FALSE	FALSE	0.0647	0.0323	-0.0323
966	rfaS	P27126	0.842006296220753	0.973	FALSE	FALSE	0.081	0.0405	-0.0405
967	rfaZ	P27241	0.426109299260565	0.942	FALSE	FALSE	0.268	0.134	-0.134
968	rfbB	P37759	0.945710365047705	0.976	FALSE	FALSE	0.0127	0.00636	-0.00636
969	rfbC	P37745	0.637106622568333	0.964	FALSE	FALSE	-0.065	-0.0325	0.0325
970	rfbD	P37760	0.324191344041257	0.919	FALSE	FALSE	-0.18	-0.0901	0.0901
971	rffG	P27830	0.352969991225017	0.927	FALSE	FALSE	-0.21	-0.105	0.105
972	rhlB	P0A8J8	0.999086090543711	0.978	FALSE	FALSE	-0.000218	-0.000109	0.000109
973	rhlE	P25888	0.969141091596235	0.977	FALSE	FALSE	0.00599	0.003	-0.003
974	rho	P0AG30	0.591205924262364	0.96	FALSE	FALSE	0.0835	0.0418	-0.0418
975	ribA	P0A7I7	0.973453033420606	0.977	FALSE	FALSE	0.0235	0.0118	-0.0118
976	ribB	P0A7J0	0.517826747584322	0.954	FALSE	FALSE	-0.333	-0.166	0.166
977	ribC	P0AFU8	0.823354258329884	0.973	FALSE	FALSE	0.038	0.019	-0.019
978	ribD	P25539	0.804920476818938	0.972	FALSE	FALSE	0.0357	0.0179	-0.0179
979	ribE	P61714	0.183663983059587	0.832	FALSE	FALSE	1.2	0.601	-0.601
980	ribF	P0AG40	0.302782901784322	0.912	FALSE	FALSE	0.143	0.0713	-0.0713
981	ridA	P0AF93	0.518170321582381	0.954	FALSE	FALSE	0.125	0.0626	-0.0626
982	rihA	P41409	0.794742762184218	0.972	FALSE	FALSE	-0.0556	-0.0278	0.0278
983	rimK	P0C0U4	0.905792885480754	0.975	FALSE	FALSE	-0.109	-0.0547	0.0547
984	rimM	P0A7X6	0.299669182728485	0.91	FALSE	FALSE	-0.17	-0.0849	0.0849
985	rimO	P0AEI4	0.450290599123509	0.946	FALSE	FALSE	0.178	0.089	-0.089
986	rimP	P0A8A8	0.545075633156735	0.956	FALSE	FALSE	0.61	0.305	-0.305
987	rlmA	P36999	0.47447901695778	0.949	FALSE	FALSE	0.101	0.0505	-0.0505
988	rlmB	P63177	0.379656125930585	0.933	FALSE	FALSE	0.122	0.0608	-0.0608
989	rlmC	P75817	0.48268149909198	0.95	FALSE	FALSE	0.647	0.324	-0.324
990	rlmD	P55135	0.8786293530735	0.975	FALSE	FALSE	0.0445	0.0223	-0.0223
991	rlmE	P0C0R7	0.473974051513489	0.949	FALSE	FALSE	0.216	0.108	-0.108
992	rlmF	P75782	0.724806991959374	0.969	FALSE	FALSE	-0.0564	-0.0282	0.0282
993	rlmG	P42596	0.292840144924042	0.908	FALSE	FALSE	0.24	0.12	-0.12
994	rlmH	P0A8I8	0.912772992907042	0.976	FALSE	FALSE	0.0285	0.0142	-0.0142
995	rlmI	P75876	0.293818201944446	0.908	FALSE	FALSE	0.154	0.0771	-0.0771
996	rlmJ	P37634	0.192950677789314	0.843	FALSE	FALSE	-0.641	-0.321	0.321
997	rlmL	P75864	0.293961986951327	0.908	FALSE	FALSE	-0.162	-0.0811	0.0811
998	rlmM	P0ADR6	0.711777796773274	0.968	FALSE	FALSE	-0.0908	-0.0454	0.0454
999	rlmN	P36979	0.642403874074309	0.964	FALSE	FALSE	-0.0693	-0.0346	0.0346
1000	rlpA	P10100	0.780337728817515	0.971	FALSE	FALSE	-0.0458	-0.0229	0.0229
1001	rluA	P0AA37	0.948076296578714	0.977	FALSE	FALSE	0.0305	0.0152	-0.0152
1002	rluB	P37765	0.97075546506149	0.977	FALSE	FALSE	0.00631	0.00316	-0.00316
1003	rluC	P0AA39	0.607211606693634	0.962	FALSE	FALSE	-0.082	-0.041	0.041
1004	rluD	P33643	0.851963234452827	0.974	FALSE	FALSE	0.0265	0.0132	-0.0132
1005	rluF	P32684	0.564038965516475	0.958	FALSE	FALSE	0.115	0.0574	-0.0574
1006	rmlA1	P37744	0.604036065307087	0.961	FALSE	FALSE	-0.132	-0.0661	0.0661
1007	rmlA2	P61887	0.76166005473325	0.97	FALSE	FALSE	-0.0593	-0.0296	0.0296
1008	rmuC	P0AG71	0.892896204481449	0.975	FALSE	FALSE	0.0376	0.0188	-0.0188
1009	rna	P21338	0.474068413951294	0.949	FALSE	FALSE	0.134	0.0671	-0.0671
1010	rnb	P30850	0.433119335765698	0.943	FALSE	FALSE	-0.111	-0.0553	0.0553
1011	rnc	P0A7Y0	0.170183252783708	0.815	FALSE	FALSE	-0.321	-0.16	0.16
1012	rnd	P09155	0.717955358198656	0.968	FALSE	FALSE	0.0673	0.0337	-0.0337
1013	rne	P21513	0.907375881320729	0.975	FALSE	FALSE	0.0156	0.0078	-0.0078
1014	rng	P0A9J0	0.806442615391929	0.972	FALSE	FALSE	0.0565	0.0283	-0.0283
1015	rnhA	P0A7Y4	0.399484517564985	0.937	FALSE	FALSE	-0.228	-0.114	0.114
1016	rnhB	P10442	0.540010683526836	0.956	FALSE	FALSE	0.247	0.124	-0.124
1017	rnk	P0AFW4	0.241126346199302	0.882	FALSE	FALSE	1	0.501	-0.501
1018	rnlA	P52129	0.607406423197391	0.962	FALSE	FALSE	-0.0991	-0.0496	0.0496
1019	rnpA	P0A7Y8	0.579243900286046	0.959	FALSE	FALSE	0.348	0.174	-0.174
1020	rnr	P21499	0.848101335695117	0.974	FALSE	FALSE	0.0296	0.0148	-0.0148
1021	rnt	P30014	0.843424558687334	0.973	FALSE	FALSE	-0.0902	-0.0451	0.0451
1022	rob	P0ACI0	0.191557426633091	0.841	FALSE	FALSE	-0.782	-0.391	0.391
1023	rodZ	P27434	0.96262702351051	0.977	FALSE	FALSE	-0.00807	-0.00404	0.00404
1024	rof	P0AFW8	0.567246939902799	0.958	FALSE	FALSE	0.123	0.0613	-0.0613
1025	rpe	P0AG07	0.382871907835422	0.934	FALSE	FALSE	0.359	0.18	-0.18
1026	rph	P0CG19	0.241790356915957	0.882	FALSE	FALSE	0.409	0.204	-0.204
1027	rpiA	P0A7Z0	0.43314973523597	0.943	FALSE	FALSE	-0.111	-0.0556	0.0556
1028	rpiR	P0ACS7	0.242749816011897	0.883	FALSE	FALSE	-0.247	-0.123	0.123
1029	rplA	P0A7L0	0.967287331862281	0.977	FALSE	FALSE	0.00917	0.00458	-0.00458
1030	rplB	P60422	0.511309912586416	0.953	FALSE	FALSE	0.112	0.056	-0.056
1031	rplC	P60438	0.723719051939821	0.968	FALSE	FALSE	0.108	0.0542	-0.0542
1032	rplD	P60723	0.819385643073662	0.972	FALSE	FALSE	0.047	0.0235	-0.0235
1033	rplE	P62399	0.817468156406614	0.972	FALSE	FALSE	0.0405	0.0203	-0.0203
1034	rplF	P0AG55	0.230073754750884	0.875	FALSE	FALSE	-0.271	-0.135	0.135
1035	rplI	P0A7R1	0.34561736834829	0.925	FALSE	FALSE	0.179	0.0893	-0.0893
1036	rplJ	P0A7J3	0.635709784264817	0.964	FALSE	FALSE	-0.0969	-0.0484	0.0484
1037	rplK	P0A7J7	0.634678449874516	0.963	FALSE	FALSE	0.135	0.0676	-0.0676
1038	rplL	P0A7K2	0.994767821447818	0.978	FALSE	FALSE	-0.000955	-0.000478	0.000478
1039	rplM	P0AA10	0.614748535513472	0.962	FALSE	FALSE	0.0813	0.0406	-0.0406
1040	rplN	P0ADY3	0.607443972230684	0.962	FALSE	FALSE	-0.121	-0.0606	0.0606
1041	rplO	P02413	0.264551440589878	0.895	FALSE	FALSE	0.204	0.102	-0.102
1042	rplP	P0ADY7	0.944196138163499	0.976	FALSE	FALSE	-0.0219	-0.0109	0.0109
1043	rplQ	P0AG44	0.177092390061515	0.824	FALSE	FALSE	-0.216	-0.108	0.108
1044	rplR	P0C018	0.948441737412006	0.977	FALSE	FALSE	0.00841	0.00421	-0.00421
1045	rplS	P0A7K6	0.876617705689666	0.974	FALSE	FALSE	-0.0427	-0.0213	0.0213
1046	rplT	P0A7L3	0.267261312808949	0.897	FALSE	FALSE	0.229	0.114	-0.114
1047	rplU	P0AG48	0.892605879241698	0.975	FALSE	FALSE	-0.0296	-0.0148	0.0148
1048	rplV	P61175	0.855450792731319	0.974	FALSE	FALSE	0.0284	0.0142	-0.0142
1049	rplW	P0ADZ0	0.458128241679599	0.947	FALSE	FALSE	0.327	0.164	-0.164
1050	rplX	P60624	0.553877349767437	0.957	FALSE	FALSE	-0.075	-0.0375	0.0375
1051	rplY	P68919	0.985228876710035	0.977	FALSE	FALSE	0.00403	0.00202	-0.00202
1052	rpmA	P0A7L8	0.492765626536772	0.951	FALSE	FALSE	0.186	0.0928	-0.0928
1053	rpmB	P0A7M2	0.71943875793367	0.968	FALSE	FALSE	0.0848	0.0424	-0.0424
1054	rpmC	P0A7M6	0.823911283799794	0.973	FALSE	FALSE	0.13	0.0651	-0.0651
1055	rpmD	P0AG51	0.655991543306692	0.965	FALSE	FALSE	-0.13	-0.0648	0.0648
1056	rpmE	P0A7M9	0.149649959853877	0.781	FALSE	FALSE	0.439	0.219	-0.219
1057	rpmF	P0A7N4	0.793613785465748	0.972	FALSE	FALSE	0.0532	0.0266	-0.0266
1058	rpmG	P0A7N9	0.280737115679545	0.903	FALSE	FALSE	0.207	0.103	-0.103
1059	rpmH	P0A7P5	0.491156473739785	0.951	FALSE	FALSE	0.218	0.109	-0.109
1060	rpmJ	P0A7Q6	0.925942407366072	0.976	FALSE	FALSE	0.0279	0.0139	-0.0139
1061	rpoA	P0A7Z4	0.959153875557477	0.977	FALSE	FALSE	0.0091	0.00455	-0.00455
1062	rpoB	P0A8V2	0.55030152692927	0.957	FALSE	FALSE	0.131	0.0653	-0.0653
1063	rpoC	P0A8T7	0.508744287880077	0.953	FALSE	FALSE	-0.0989	-0.0495	0.0495
1064	rpoD	P00579	0.509858767804399	0.953	FALSE	FALSE	-0.141	-0.0704	0.0704
1065	rpoE	P0AGB6	0.94779559714417	0.977	FALSE	FALSE	0.0178	0.0089	-0.0089
1066	rpoH	P0AGB3	0.512755153260606	0.953	FALSE	FALSE	0.11	0.0551	-0.0551
1067	rpoN	P24255	0.28635669421566	0.905	FALSE	FALSE	-0.238	-0.119	0.119
1068	rpoS	P13445	0.93780420076696	0.976	FALSE	FALSE	0.0151	0.00753	-0.00753
1069	rpoZ	P0A800	0.549567571780026	0.957	FALSE	FALSE	0.129	0.0644	-0.0644
1070	rpsA	P0AG67	0.912500841707581	0.976	FALSE	FALSE	-0.0158	-0.00789	0.00789
1071	rpsB	P0A7V0	0.368432523358972	0.931	FALSE	FALSE	-0.261	-0.13	0.13
1072	rpsC	P0A7V3	0.398794798491354	0.937	FALSE	FALSE	-0.161	-0.0804	0.0804
1073	rpsD	P0A7V8	0.498225084021682	0.952	FALSE	FALSE	-0.118	-0.0591	0.0591
1074	rpsE	P0A7W1	0.356935005492926	0.928	FALSE	FALSE	-0.16	-0.0799	0.0799
1075	rpsF	P02358	0.868752405849283	0.974	FALSE	FALSE	-0.0276	-0.0138	0.0138
1076	rpsG	P02359	0.790968314992044	0.971	FALSE	FALSE	0.0522	0.0261	-0.0261
1077	rpsH	P0A7W7	0.387178751868607	0.935	FALSE	FALSE	-0.156	-0.078	0.078
1078	rpsI	P0A7X3	0.683323402570054	0.966	FALSE	FALSE	-0.0553	-0.0277	0.0277
1079	rpsJ	P0A7R5	0.687571267248271	0.967	FALSE	FALSE	0.104	0.0519	-0.0519
1080	rpsK	P0A7R9	0.94261877332121	0.976	FALSE	FALSE	-0.0169	-0.00845	0.00845
1081	rpsL	P0A7S3	0.126837214512173	0.73	FALSE	FALSE	0.213	0.107	-0.107
1082	rpsM	P0A7S9	0.478783588731369	0.949	FALSE	FALSE	0.135	0.0676	-0.0676
1083	rpsN	P0AG59	0.903774025895357	0.975	FALSE	FALSE	-0.0263	-0.0131	0.0131
1084	rpsO	P0ADZ4	0.317894507433229	0.917	FALSE	FALSE	0.196	0.0981	-0.0981
1085	rpsP	P0A7T3	0.747205525579718	0.97	FALSE	FALSE	-0.0619	-0.0309	0.0309
1086	rpsQ	P0AG63	0.412159039915533	0.94	FALSE	FALSE	0.32	0.16	-0.16
1087	rpsR	P0A7T7	0.842300853831147	0.973	FALSE	FALSE	0.0301	0.0151	-0.0151
1088	rpsS	P0A7U3	0.923501660967721	0.976	FALSE	FALSE	0.0369	0.0185	-0.0185
1089	rpsT	P0A7U7	0.357933477183317	0.928	FALSE	FALSE	0.811	0.406	-0.406
1090	rpsU	P68679	0.756654351467412	0.97	FALSE	FALSE	0.0807	0.0403	-0.0403
1091	rraB	P0AF90	0.162719707456219	0.804	FALSE	FALSE	0.564	0.282	-0.282
1092	rsd	P0AFX4	0.241113356280268	0.882	FALSE	FALSE	-0.249	-0.124	0.124
1093	rseA	P0AFX7	0.868972127229192	0.974	FALSE	FALSE	-0.0583	-0.0291	0.0291
1094	rseB	P0AFX9	0.731933449438762	0.969	FALSE	FALSE	-0.081	-0.0405	0.0405
1095	rseP	P0AEH1	0.669895040779798	0.966	FALSE	FALSE	-0.304	-0.152	0.152
1096	rsfS	P0AAT6	0.746286223928065	0.97	FALSE	FALSE	-0.111	-0.0554	0.0554
1097	rsgA	P39286	0.409633384936235	0.939	FALSE	FALSE	0.267	0.134	-0.134
1098	rsmA	P06992	0.257353767549825	0.891	FALSE	FALSE	0.352	0.176	-0.176
1099	rsmB	P36929	0.980605071164676	0.977	FALSE	FALSE	0.0036	0.0018	-0.0018
1100	rsmC	P39406	0.580393110528217	0.96	FALSE	FALSE	0.095	0.0475	-0.0475
1101	rsmE	P0AGL7	0.175061979326845	0.821	FALSE	FALSE	-0.234	-0.117	0.117
1102	rsmF	P76273	0.990861489525468	0.978	FALSE	FALSE	-0.00439	-0.0022	0.0022
1103	rsmG	P0A6U5	0.943108212035768	0.976	FALSE	FALSE	-0.0305	-0.0152	0.0152
1104	rsmH	P60390	0.544352430457927	0.956	FALSE	FALSE	-0.11	-0.055	0.055
1105	rsmI	P67087	0.234588463025946	0.878	FALSE	FALSE	-0.537	-0.269	0.269
1106	rspR	P0ACM2	0.509855857707196	0.953	FALSE	FALSE	-0.139	-0.0696	0.0696
1107	rsuA	P0AA43	0.0333528842676083	0.275	FALSE	FALSE	0.463	0.232	-0.232
1108	rsxB	P77223	0.0779902849755067	0.528	FALSE	FALSE	0.667	0.334	-0.334
1109	rsxC	P77611	0.421386239116318	0.941	FALSE	FALSE	-0.319	-0.16	0.16
1110	rtn	P76446	0.100081991579203	0.639	FALSE	FALSE	-1.08	-0.54	0.54
1111	ruvA	P0A809	0.688272814709035	0.967	FALSE	FALSE	-0.161	-0.0805	0.0805
1112	ruvB	P0A812	0.697201677467765	0.967	FALSE	FALSE	0.0611	0.0306	-0.0306
1113	sad	P76149	0.16413775610711	0.806	FALSE	FALSE	0.36	0.18	-0.18
1114	sapA	Q47622	0.162856404307542	0.804	FALSE	FALSE	0.596	0.298	-0.298
1115	sapF	P0AAH8	0.698885971248658	0.967	FALSE	FALSE	-0.075	-0.0375	0.0375
1116	sbcB	P04995	0.577262806065367	0.959	FALSE	FALSE	0.0791	0.0395	-0.0395
1117	sbcC	P13458	0.401102157646744	0.937	FALSE	FALSE	0.296	0.148	-0.148
1118	sdaA	P16095	0.581413955827697	0.96	FALSE	FALSE	-0.155	-0.0775	0.0775
1119	sdaB	P30744	0.340653220099791	0.924	FALSE	FALSE	-0.496	-0.248	0.248
1120	sdaC	P0AAD6	0.472437307881986	0.949	FALSE	FALSE	-0.196	-0.0978	0.0978
1121	sdhA	P0AC41	0.785977401187403	0.971	FALSE	FALSE	-0.041	-0.0205	0.0205
1122	sdhB	P07014	0.699300890055285	0.967	FALSE	FALSE	-0.215	-0.107	0.107
1123	sdiA	P07026	0.760418474827361	0.97	FALSE	FALSE	0.186	0.0932	-0.0932
1124	secA	P10408	0.867656392223031	0.974	FALSE	FALSE	0.0206	0.0103	-0.0103
1125	secB	P0AG86	0.693908257958401	0.967	FALSE	FALSE	-0.0652	-0.0326	0.0326
1126	secD	P0AG90	0.467814289085321	0.948	FALSE	FALSE	-0.153	-0.0764	0.0764
1127	secF	P0AG93	0.686917154280918	0.967	FALSE	FALSE	0.102	0.051	-0.051
1128	secG	P0AG99	0.74479456568745	0.969	FALSE	FALSE	-0.075	-0.0375	0.0375
1129	secY	P0AGA2	0.170733333951337	0.815	FALSE	FALSE	-0.287	-0.144	0.144
1130	selA	P0A821	0.218980301655379	0.866	FALSE	FALSE	-0.188	-0.0939	0.0939
1131	selB	P14081	0.399561385097996	0.937	FALSE	FALSE	0.127	0.0636	-0.0636
1132	selD	P16456	0.995345530980197	0.978	FALSE	FALSE	0.000889	0.000445	-0.000445
1133	selU	P33667	0.971148122940511	0.977	FALSE	FALSE	-0.00968	-0.00484	0.00484
1134	seqA	P0AFY8	0.648533035647087	0.964	FALSE	FALSE	0.134	0.0669	-0.0669
1135	serA	P0A9T0	0.305546966121396	0.913	FALSE	FALSE	-0.202	-0.101	0.101
1136	serB	P0AGB0	0.457158433334684	0.947	FALSE	FALSE	0.133	0.0663	-0.0663
1137	serC	P23721	0.11123382023285	0.682	FALSE	FALSE	-0.426	-0.213	0.213
1138	serS	P0A8L1	0.885067161283819	0.975	FALSE	FALSE	-0.0189	-0.00945	0.00945
1139	sixA	P76502	0.174642745680383	0.821	FALSE	FALSE	0.52	0.26	-0.26
1140	skp	P0AEU7	0.903366875079364	0.975	FALSE	FALSE	0.0216	0.0108	-0.0108
1141	slmA	P0C093	0.680310921865207	0.966	FALSE	FALSE	-0.125	-0.0623	0.0623
1142	slt	P0AGC3	0.821441567731928	0.973	FALSE	FALSE	-0.0402	-0.0201	0.0201
1143	slyA	P0A8W2	0.122174862966437	0.717	FALSE	FALSE	0.259	0.13	-0.13
1144	slyB	P0A905	0.645624930601357	0.964	FALSE	FALSE	0.0994	0.0497	-0.0497
1145	slyD	P0A9K9	0.336013469562009	0.922	FALSE	FALSE	0.22	0.11	-0.11
1146	slyX	P0A8R4	0.151408846466393	0.784	FALSE	FALSE	0.221	0.111	-0.111
1147	smpB	P0A832	0.950200714633911	0.977	FALSE	FALSE	-0.0803	-0.0401	0.0401
1148	smrA	P76053	0.868735551824826	0.974	FALSE	FALSE	-0.0742	-0.0371	0.0371
1149	smtA	P36566	0.58557247781794	0.96	FALSE	FALSE	0.146	0.0732	-0.0732
1150	sodB	P0AGD3	0.948697086238674	0.977	FALSE	FALSE	-0.0124	-0.0062	0.0062
1151	sohB	P0AG14	0.300326979107577	0.911	FALSE	FALSE	-0.775	-0.388	0.388
1152	speA	P21170	0.4660721101216	0.948	FALSE	FALSE	0.14	0.07	-0.07
1153	speC	P21169	0.233789021535735	0.877	FALSE	FALSE	-0.189	-0.0946	0.0946
1154	speD	P0A7F6	0.780011144149842	0.971	FALSE	FALSE	0.0659	0.033	-0.033
1155	speE	P09158	0.228113304142827	0.873	FALSE	FALSE	-1.17	-0.583	0.583
1156	speG	P0A951	0.950099277871061	0.977	FALSE	FALSE	-0.0168	-0.00841	0.00841
1157	spoT	P0AG24	0.0826612665179953	0.553	FALSE	FALSE	-0.585	-0.293	0.293
1158	sppA	P08395	0.642822447036783	0.964	FALSE	FALSE	0.115	0.0574	-0.0574
1159	sra	P68191	0.626327003186052	0.963	FALSE	FALSE	0.125	0.0627	-0.0627
1160	srmB	P21507	0.985552092154748	0.977	FALSE	FALSE	0.00243	0.00121	-0.00121
1161	ssb	P0AGE0	0.464630761870049	0.948	FALSE	FALSE	-0.242	-0.121	0.121
1162	sseA	P31142	0.100078847823539	0.639	FALSE	FALSE	0.305	0.153	-0.153
1163	sseB	P0AFZ1	0.399899425533995	0.937	FALSE	FALSE	0.251	0.126	-0.126
1164	sspA	P0ACA3	0.226164675230119	0.872	FALSE	FALSE	-0.232	-0.116	0.116
1165	sspB	P0AFZ3	0.985003618076603	0.977	FALSE	FALSE	-0.00773	-0.00386	0.00386
1166	sthA	P27306	0.76359803067633	0.97	FALSE	FALSE	-0.0524	-0.0262	0.0262
1167	stpA	P0ACG1	0.279024955793555	0.902	FALSE	FALSE	-0.406	-0.203	0.203
1168	sucA	P0AFG3	0.450934909512648	0.946	FALSE	FALSE	-0.106	-0.0532	0.0532
1169	sucB	P0AFG6	0.578862417577236	0.959	FALSE	FALSE	0.103	0.0517	-0.0517
1170	sucC	P0A836	0.680088963191718	0.966	FALSE	FALSE	0.0833	0.0417	-0.0417
1171	sucD	P0AGE9	0.737542257133309	0.969	FALSE	FALSE	-0.0632	-0.0316	0.0316
1172	sufB	P77522	0.856542931457344	0.974	FALSE	FALSE	-0.0241	-0.0121	0.0121
1173	suhB	P0ADG4	0.589651732124253	0.96	FALSE	FALSE	-0.0675	-0.0338	0.0338
1174	surA	P0ABZ6	0.713930525646487	0.968	FALSE	FALSE	-0.102	-0.0511	0.0511
1175	surE	P0A840	0.19609807202685	0.846	FALSE	FALSE	1.36	0.679	-0.679
1176	talA	P0A867	0.720117013316461	0.968	FALSE	FALSE	-0.322	-0.161	0.161
1177	talB	P0A870	0.719594091162747	0.968	FALSE	FALSE	-0.0469	-0.0234	0.0234
1178	tam	P76145	0.185210830811542	0.834	FALSE	FALSE	0.455	0.228	-0.228
1179	tamA	P0ADE4	0.314090245148311	0.916	FALSE	FALSE	-0.224	-0.112	0.112
1180	tamB	P39321	0.248760755095098	0.887	FALSE	FALSE	0.558	0.279	-0.279
1181	tap	P07018	0.889372094644322	0.975	FALSE	FALSE	-0.0426	-0.0213	0.0213
1182	tar	P07017	0.479518631232796	0.949	FALSE	FALSE	-0.158	-0.079	0.079
1183	tatA	P69428	0.642559715006566	0.964	FALSE	FALSE	0.123	0.0614	-0.0614
1184	tatB	P69425	0.590744180306668	0.96	FALSE	FALSE	-0.148	-0.0741	0.0741
1185	tatC	P69423	0.608755476472496	0.962	FALSE	FALSE	-0.15	-0.0752	0.0752
1186	tatE	P0A843	0.600077178513877	0.961	FALSE	FALSE	-0.199	-0.0994	0.0994
1187	tcdA	Q46927	0.649598883074332	0.964	FALSE	FALSE	0.137	0.0684	-0.0684
1188	tdcE	P42632	0.485532073352612	0.95	FALSE	FALSE	0.208	0.104	-0.104
1189	tdcF	P0AGL2	0.610862954689375	0.962	FALSE	FALSE	0.139	0.0695	-0.0695
1190	tdh	P07913	0.249625804041408	0.887	FALSE	FALSE	-0.262	-0.131	0.131
1191	tdk	P23331	0.135871711243513	0.752	FALSE	FALSE	-0.233	-0.117	0.117
1192	tehB	P25397	0.120368231322913	0.711	FALSE	FALSE	0.538	0.269	-0.269
1193	tesB	P0AGG2	0.571991904102378	0.959	FALSE	FALSE	-0.264	-0.132	0.132
1194	tgt	P0A847	0.594437955273744	0.961	FALSE	FALSE	0.0818	0.0409	-0.0409
1195	thiB	P31550	0.141352737659968	0.764	FALSE	FALSE	0.314	0.157	-0.157
1196	thiC	P30136	0.769135597446734	0.971	FALSE	FALSE	-0.257	-0.128	0.128
1197	thiD	P76422	0.519420103406819	0.954	FALSE	FALSE	-0.0892	-0.0446	0.0446
1198	thiF	P30138	0.899947521596503	0.975	FALSE	FALSE	-0.103	-0.0514	0.0514
1199	thiI	P77718	0.401786676075889	0.938	FALSE	FALSE	-0.159	-0.0797	0.0797
1200	thiL	P0AGG0	0.363248948190483	0.929	FALSE	FALSE	-0.186	-0.093	0.093
1201	thiM	P76423	0.310578305572084	0.914	FALSE	FALSE	0.249	0.125	-0.125
1202	thiQ	P31548	0.657609232363447	0.965	FALSE	FALSE	0.207	0.103	-0.103
1203	thrA	P00561	0.605726760379736	0.961	FALSE	FALSE	-0.0788	-0.0394	0.0394
1204	thrB	P00547	0.660438826530232	0.965	FALSE	FALSE	-0.0845	-0.0423	0.0423
1205	thrC	P00934	0.232796792240038	0.877	FALSE	FALSE	0.168	0.0838	-0.0838
1206	thrS	P0A8M3	0.448665926771679	0.945	FALSE	FALSE	-0.12	-0.06	0.06
1207	thyA	P0A884	0.51050559205233	0.953	FALSE	FALSE	-0.125	-0.0627	0.0627
1208	tig	P0A850	0.566035471094811	0.958	FALSE	FALSE	-0.118	-0.0589	0.0589
1209	tilS	P52097	0.176518786905354	0.823	FALSE	FALSE	0.426	0.213	-0.213
1210	tktA	P27302	0.993239944494633	0.978	FALSE	FALSE	-0.00185	-0.000923	0.000923
1211	tktB	P33570	0.5144874245041	0.953	FALSE	FALSE	0.466	0.233	-0.233
1212	tldD	P0AGG8	0.378002882611225	0.933	FALSE	FALSE	0.144	0.0718	-0.0718
1213	tmk	P0A720	0.544405730778611	0.956	FALSE	FALSE	0.0904	0.0452	-0.0452
1214	tnaA	P0A853	0.948104388973544	0.977	FALSE	FALSE	0.0202	0.0101	-0.0101
1215	tolA	P19934	0.219950160500885	0.867	FALSE	FALSE	-0.324	-0.162	0.162
1216	tolB	P0A855	0.961101068199159	0.977	FALSE	FALSE	0.0171	0.00857	-0.00857
1217	tolC	P02930	0.720699529385628	0.968	FALSE	FALSE	0.104	0.052	-0.052
1218	tolQ	P0ABU9	0.533318721551983	0.955	FALSE	FALSE	-0.0889	-0.0445	0.0445
1219	tonB	P02929	0.56170166566501	0.958	FALSE	FALSE	-0.128	-0.0639	0.0639
1220	topA	P06612	0.944929766492973	0.976	FALSE	FALSE	-0.00948	-0.00474	0.00474
1221	topB	P14294	0.814663802321821	0.972	FALSE	FALSE	0.0868	0.0434	-0.0434
1222	torS	P39453	0.659070088845695	0.965	FALSE	FALSE	0.318	0.159	-0.159
1223	tpiA	P0A858	0.240114084261907	0.881	FALSE	FALSE	0.321	0.161	-0.161
1224	tpx	P0A862	0.922530420988991	0.976	FALSE	FALSE	-0.0174	-0.00872	0.00872
1225	treR	P36673	0.169351010140665	0.814	FALSE	FALSE	-1.31	-0.656	0.656
1226	trg	P05704	0.612877981813075	0.962	FALSE	FALSE	-0.153	-0.0767	0.0767
1227	trkA	P0AGI8	0.310806793837677	0.914	FALSE	FALSE	-0.459	-0.229	0.229
1228	trmA	P23003	0.158017744445819	0.796	FALSE	FALSE	0.235	0.118	-0.118
1229	trmB	P0A8I5	0.673433116058858	0.966	FALSE	FALSE	-0.125	-0.0625	0.0625
1230	trmD	P0A873	0.099589620217058	0.637	FALSE	FALSE	0.284	0.142	-0.142
1231	trmH	P0AGJ2	0.297387920239829	0.91	FALSE	FALSE	0.189	0.0946	-0.0946
1232	trmJ	P0AE01	0.541772119621276	0.956	FALSE	FALSE	-0.097	-0.0485	0.0485
1233	trmL	P0AGJ7	0.244398520939193	0.884	FALSE	FALSE	0.157	0.0785	-0.0785
1234	trpA	P0A877	0.671991002558831	0.966	FALSE	FALSE	0.0968	0.0484	-0.0484
1235	trpB	P0A879	0.108340199605634	0.671	FALSE	FALSE	-0.533	-0.266	0.266
1236	trpC	P00909	0.564470717332983	0.958	FALSE	FALSE	0.098	0.049	-0.049
1237	trpE	P00895	0.145140420712508	0.772	FALSE	FALSE	0.462	0.231	-0.231
1238	trpGD	P00904	0.440207200638907	0.944	FALSE	FALSE	0.35	0.175	-0.175
1239	trpR	P0A881	0.452322733923599	0.946	FALSE	FALSE	0.368	0.184	-0.184
1240	trpS	P00954	0.600121747529002	0.961	FALSE	FALSE	0.0872	0.0436	-0.0436
1241	truA	P07649	0.980452940756372	0.977	FALSE	FALSE	0.00376	0.00188	-0.00188
1242	truB	P60340	0.281548260967508	0.903	FALSE	FALSE	-0.171	-0.0854	0.0854
1243	truC	P0AA41	0.76419115539516	0.97	FALSE	FALSE	0.0693	0.0346	-0.0346
1244	truD	Q57261	0.693894490624168	0.967	FALSE	FALSE	0.0714	0.0357	-0.0357
1245	trxA	P0AA25	0.924913142446151	0.976	FALSE	FALSE	-0.0319	-0.0159	0.0159
1246	trxB	P0A9P4	0.370750413026735	0.931	FALSE	FALSE	0.186	0.0929	-0.0929
1247	trxC	P0AGG4	0.886782091363058	0.975	FALSE	FALSE	-0.0322	-0.0161	0.0161
1248	tsaA	P28634	0.487311360249175	0.95	FALSE	FALSE	0.331	0.165	-0.165
1249	tsaB	P76256	0.428872740347505	0.942	FALSE	FALSE	-0.139	-0.0695	0.0695
1250	tsaC	P45748	0.265392894546831	0.896	FALSE	FALSE	0.292	0.146	-0.146
1251	tsaD	P05852	0.299987874857343	0.911	FALSE	FALSE	-0.241	-0.12	0.12
1252	tsaE	P0AF67	0.934433816493959	0.976	FALSE	FALSE	-0.02	-0.00999	0.00999
1253	tsf	P0A6P1	0.438581976627205	0.944	FALSE	FALSE	-0.158	-0.0789	0.0789
1254	tsr	P02942	0.256431032887384	0.891	FALSE	FALSE	-0.212	-0.106	0.106
1255	tsx	P0A927	0.523871480825406	0.954	FALSE	FALSE	0.276	0.138	-0.138
1256	ttcA	P76055	0.877496752467288	0.974	FALSE	FALSE	0.0376	0.0188	-0.0188
1257	tufA	P0CE47	0.950161062619311	0.977	FALSE	FALSE	0.0082	0.0041	-0.0041
1258	tufB	P0CE48	0.131827806185039	0.743	FALSE	FALSE	0.666	0.333	-0.333
1259	tus	P16525	0.66959660460217	0.966	FALSE	FALSE	0.155	0.0777	-0.0777
1260	tusA	P0A890	0.352196109736824	0.927	FALSE	FALSE	0.262	0.131	-0.131
1261	tusC	P45531	0.630753631796656	0.963	FALSE	FALSE	-0.193	-0.0965	0.0965
1262	tusE	P0AB18	0.689957658278076	0.967	FALSE	FALSE	0.187	0.0935	-0.0935
1263	tyrR	P07604	0.21166168804171	0.86	FALSE	FALSE	-0.207	-0.103	0.103
1264	tyrS	P0AGJ9	0.818126301011349	0.972	FALSE	FALSE	0.0389	0.0194	-0.0194
1265	ubiB	P0A6A0	0.610333943331313	0.962	FALSE	FALSE	-0.0703	-0.0351	0.0351
1266	ubiC	P26602	0.833044539194539	0.973	FALSE	FALSE	0.112	0.0562	-0.0562
1267	ubiD	P0AAB4	0.389960113912805	0.935	FALSE	FALSE	-0.48	-0.24	0.24
1268	ubiE	P0A887	0.457294300450061	0.947	FALSE	FALSE	-0.262	-0.131	0.131
1269	ubiF	P75728	0.60796941956575	0.962	FALSE	FALSE	-0.101	-0.0504	0.0504
1270	ubiG	P17993	0.550377522587056	0.957	FALSE	FALSE	-0.121	-0.0604	0.0604
1271	ubiH	P25534	0.207973588831423	0.857	FALSE	FALSE	-0.449	-0.225	0.225
1272	ubiI	P25535	0.0283770352876835	0.229	FALSE	FALSE	-0.406	-0.203	0.203
1273	ucpA	P37440	0.239681747828925	0.881	FALSE	FALSE	0.381	0.19	-0.19
1274	udk	P0A8F4	0.488251297250004	0.951	FALSE	FALSE	-0.139	-0.0696	0.0696
1275	udp	P12758	0.724611479933716	0.968	FALSE	FALSE	-0.146	-0.073	0.073
1276	ugpQ	P10908	0.833129466908089	0.973	FALSE	FALSE	0.0424	0.0212	-0.0212
1277	ulaR	P0A9W0	0.407271530929863	0.939	FALSE	FALSE	-0.406	-0.203	0.203
1278	ung	P12295	0.77489214444328	0.971	FALSE	FALSE	0.123	0.0617	-0.0617
1279	upp	P0A8F0	0.275091152236512	0.9	FALSE	FALSE	-0.291	-0.146	0.146
1280	usg	P08390	0.427403881542532	0.942	FALSE	FALSE	-0.155	-0.0775	0.0775
1281	ushA	P07024	0.315409191935303	0.916	FALSE	FALSE	0.247	0.124	-0.124
1282	uspA	P0AED0	0.800664584885846	0.972	FALSE	FALSE	0.0763	0.0382	-0.0382
1283	uspE	P0AAC0	0.540915147299392	0.956	FALSE	FALSE	0.114	0.0571	-0.0571
1284	uspF	P37903	0.618237684236634	0.962	FALSE	FALSE	-0.0973	-0.0486	0.0486
1285	uspG	P39177	0.520102582807061	0.954	FALSE	FALSE	-0.293	-0.146	0.146
1286	uup	P43672	0.664643522980626	0.965	FALSE	FALSE	-0.0682	-0.0341	0.0341
1287	uvrA	P0A698	0.618220523471463	0.962	FALSE	FALSE	-0.112	-0.0559	0.0559
1288	uvrB	P0A8F8	0.257671077329387	0.892	FALSE	FALSE	-0.222	-0.111	0.111
1289	uvrC	P0A8G0	0.247680620520112	0.886	FALSE	FALSE	0.411	0.206	-0.206
1290	uvrD	P03018	0.33613097423661	0.922	FALSE	FALSE	-0.152	-0.0758	0.0758
1291	uvrY	P0AED5	0.450520357543637	0.946	FALSE	FALSE	0.124	0.0621	-0.0621
1292	uxuA	P24215	0.726473308812962	0.969	FALSE	FALSE	-0.0784	-0.0392	0.0392
1293	uxuB	P39160	0.549890475321146	0.957	FALSE	FALSE	-0.705	-0.353	0.353
1294	uxuR	P39161	0.280448855240259	0.903	FALSE	FALSE	0.765	0.382	-0.382
1295	valS	P07118	0.909785092508018	0.975	FALSE	FALSE	0.0165	0.00825	-0.00825
1296	wbbI	P37749	0.345407202029828	0.925	FALSE	FALSE	-0.229	-0.114	0.114
1297	wbbJ	P37750	0.435204577531965	0.943	FALSE	FALSE	-0.11	-0.0552	0.0552
1298	wbbK	P37751	0.660558053743119	0.965	FALSE	FALSE	-0.0876	-0.0438	0.0438
1299	wecB	P27828	0.764720587095878	0.97	FALSE	FALSE	0.0424	0.0212	-0.0212
1300	wecC	P27829	0.105819224568521	0.662	FALSE	FALSE	-1.62	-0.809	0.809
1301	wecD	P27832	0.961794635866758	0.977	FALSE	FALSE	-0.0109	-0.00545	0.00545
1302	wecF	P56258	0.361182476878686	0.929	FALSE	FALSE	-0.36	-0.18	0.18
1303	wecG	P27836	0.23623936757023	0.879	FALSE	FALSE	-1.18	-0.588	0.588
1304	wrbA	P0A8G6	0.721842800218818	0.968	FALSE	FALSE	0.108	0.054	-0.054
1305	wzzB	P76372	0.967369584840211	0.977	FALSE	FALSE	-0.01	-0.00502	0.00502
1306	waaA	P0AC75	0.457296267615636	0.947	FALSE	FALSE	0.148	0.0738	-0.0738
1307	waaU	P27242	0.658618373758129	0.965	FALSE	FALSE	0.195	0.0974	-0.0974
1308	xanP	P0AGM9	0.265719324342764	0.896	FALSE	FALSE	0.201	0.1	-0.1
1309	xerC	P0A8P6	0.936292592628947	0.976	FALSE	FALSE	-0.0142	-0.00712	0.00712
1310	xseA	P04994	0.926044767760385	0.976	FALSE	FALSE	0.0232	0.0116	-0.0116
1311	xseB	P0A8G9	0.648135004277882	0.964	FALSE	FALSE	-0.359	-0.179	0.179
1312	xthA	P09030	0.863972952801074	0.974	FALSE	FALSE	0.0381	0.019	-0.019
1313	xylF	P37387	0.0948132298435072	0.615	FALSE	FALSE	0.584	0.292	-0.292
1314	yacC	P0AA95	0.705019665903975	0.968	FALSE	FALSE	-0.0572	-0.0286	0.0286
1315	yacG	P0A8H8	0.840259351312834	0.973	FALSE	FALSE	-0.0809	-0.0405	0.0405
1316	yacL	P0A8E5	0.342620907458218	0.924	FALSE	FALSE	0.965	0.483	-0.483
1317	yadG	P36879	0.210688327207173	0.86	FALSE	FALSE	-0.277	-0.138	0.138
1318	yaeH	P62768	0.206497192827154	0.856	FALSE	FALSE	-0.279	-0.139	0.139
1319	yafC	P30864	0.881995081820979	0.975	FALSE	FALSE	-0.022	-0.011	0.011
1320	yafK	P0AA99	0.243288197176683	0.883	FALSE	FALSE	-0.356	-0.178	0.178
1321	yafV	Q47679	0.622314701421657	0.963	FALSE	FALSE	-0.0682	-0.0341	0.0341
1322	yagI	P77300	0.418531333175102	0.941	FALSE	FALSE	-0.121	-0.0604	0.0604
1323	yagU	P0AAA1	0.0345094662077466	0.284	FALSE	FALSE	-2.27	-1.14	1.14
1324	yahK	P75691	0.512947436371239	0.953	FALSE	FALSE	0.378	0.189	-0.189
1325	yaiE	P0C037	0.106957335031942	0.666	FALSE	FALSE	0.812	0.406	-0.406
1326	yaiI	P0A8D3	0.227384080096473	0.873	FALSE	FALSE	0.246	0.123	-0.123
1327	yaiL	P51024	0.369330265386019	0.931	FALSE	FALSE	-0.162	-0.0808	0.0808
1328	yajC	P0ADZ7	0.0286847390291569	0.232	FALSE	FALSE	-0.616	-0.308	0.308
1329	yajD	P0AAQ2	0.122871988574896	0.719	FALSE	FALSE	0.936	0.468	-0.468
1330	yajG	P0ADA5	0.38884888855478	0.935	FALSE	FALSE	-0.589	-0.294	0.294
1331	yajL	Q46948	0.21268072771934	0.861	FALSE	FALSE	-1.74	-0.868	0.868
1332	yajO	P77735	0.739616076917881	0.969	FALSE	FALSE	0.11	0.0551	-0.0551
1333	yajQ	P0A8E7	0.962682754206113	0.977	FALSE	FALSE	0.0267	0.0133	-0.0133
1334	ybaB	P0A8B5	0.76269134540522	0.97	FALSE	FALSE	-0.114	-0.0568	0.0568
1335	ybaK	P0AAR3	0.0513725147402474	0.37	FALSE	FALSE	3.66	1.83	-1.83
1336	ybaY	P77717	0.625678944359884	0.963	FALSE	FALSE	0.254	0.127	-0.127
1337	ybbO	P0AFP4	0.552421666519716	0.957	FALSE	FALSE	-0.138	-0.0689	0.0689
1338	ybcJ	P0AAS7	0.653636216780809	0.965	FALSE	FALSE	0.0835	0.0418	-0.0418
1339	ybcM	P77634	0.270931855681708	0.898	FALSE	FALSE	-0.228	-0.114	0.114
1340	ybdG	P0AAT4	0.114735048265837	0.694	FALSE	FALSE	-0.286	-0.143	0.143
1341	ybeD	P0A8J4	0.872447679963073	0.974	FALSE	FALSE	0.0655	0.0328	-0.0328
1342	ybeY	P0A898	0.416152749728705	0.94	FALSE	FALSE	0.157	0.0783	-0.0783
1343	ybeZ	P0A9K3	0.623256257081625	0.963	FALSE	FALSE	-0.0676	-0.0338	0.0338
1344	ybfE	P0AAU7	0.232340939739188	0.876	FALSE	FALSE	-0.457	-0.229	0.229
1345	ybgF	P45955	0.133252217501304	0.746	FALSE	FALSE	-0.649	-0.324	0.324
1346	ybgI	P0AFP6	0.431303661339704	0.943	FALSE	FALSE	-0.442	-0.221	0.221
1347	ybgK	P75745	0.728433564240116	0.969	FALSE	FALSE	0.488	0.244	-0.244
1348	ybhA	P21829	0.997695478512403	0.978	FALSE	FALSE	-0.000701	-0.000351	0.000351
1349	ybhC	P46130	0.180949364871977	0.829	FALSE	FALSE	0.8	0.4	-0.4
1350	ybhG	P75777	0.324996488169567	0.919	FALSE	FALSE	0.561	0.28	-0.28
1351	ybiB	P30177	0.222197772134787	0.869	FALSE	FALSE	-0.325	-0.163	0.163
1352	ybiC	P30178	0.440437625090891	0.944	FALSE	FALSE	0.15	0.0748	-0.0748
1353	ybiJ	P0AAX3	0.739697557707637	0.969	FALSE	FALSE	-0.0801	-0.0401	0.0401
1354	ybiS	P0AAX8	0.226479610973856	0.872	FALSE	FALSE	0.21	0.105	-0.105
1355	ybiT	P0A9U3	0.202923721223634	0.853	FALSE	FALSE	-0.2	-0.1	0.1
1356	ybiV	P75792	0.672464963357184	0.966	FALSE	FALSE	0.128	0.0641	-0.0641
1357	ybjQ	P0A8C1	0.944831727840119	0.976	FALSE	FALSE	-0.0111	-0.00554	0.00554
1358	ybjS	P75821	0.0544593612320798	0.38	FALSE	FALSE	-0.615	-0.307	0.307
1359	ybjX	P75829	0.677536839631697	0.966	FALSE	FALSE	-0.105	-0.0523	0.0523
1360	ycaL	P43674	0.993639947436058	0.978	FALSE	FALSE	-0.00604	-0.00302	0.00302
1361	ycaO	P75838	0.532400030434861	0.955	FALSE	FALSE	-0.162	-0.0811	0.0811
1362	ycaR	P0AAZ7	0.0356035169451072	0.292	FALSE	FALSE	0.455	0.228	-0.228
1363	ycbB	P22525	0.28455725141109	0.904	FALSE	FALSE	0.224	0.112	-0.112
1364	ycbL	P75849	0.222318405711569	0.869	FALSE	FALSE	1.52	0.762	-0.762
1365	ycbX	P75863	0.741058236226974	0.969	FALSE	FALSE	0.0488	0.0244	-0.0244
1366	ycbZ	P75867	0.833705143894164	0.973	FALSE	FALSE	-0.0405	-0.0202	0.0202
1367	yccJ	P0AB14	0.510288901141878	0.953	FALSE	FALSE	-0.203	-0.101	0.101
1368	yccU	P75874	0.435420878035441	0.943	FALSE	FALSE	0.278	0.139	-0.139
1369	yccX	P0AB65	0.0445283522635755	0.341	FALSE	FALSE	-2.95	-1.47	1.47
1370	ycdY	P75915	0.0431505530793924	0.335	FALSE	FALSE	-1.89	-0.943	0.943
1371	yceA	P24188	0.451708409814828	0.946	FALSE	FALSE	0.231	0.115	-0.115
1372	yceB	P0AB26	0.545479887785556	0.957	FALSE	FALSE	1.01	0.505	-0.505
1373	yceD	P0AB28	0.556161948816663	0.957	FALSE	FALSE	-0.0934	-0.0467	0.0467
1374	yceF	P0A729	0.0391731369413253	0.315	FALSE	FALSE	-0.398	-0.199	0.199
1375	yceG	P28306	0.316063849151831	0.916	FALSE	FALSE	0.324	0.162	-0.162
1376	yceH	P29217	0.224087098381989	0.87	FALSE	FALSE	0.25	0.125	-0.125
1377	ycfH	P0AFQ7	0.0369934855478747	0.302	FALSE	FALSE	0.641	0.321	-0.321
1378	ycfP	P0A8E1	0.287249027287531	0.906	FALSE	FALSE	0.257	0.129	-0.129
1379	ycfS	P75954	0.899042802643735	0.975	FALSE	FALSE	0.0502	0.0251	-0.0251
1380	ycgL	P0AB43	0.991948814530571	0.978	FALSE	FALSE	-0.00189	-0.000947	0.000947
1381	ycgN	P0A8L5	0.121800936800176	0.716	FALSE	FALSE	0.413	0.207	-0.207
1382	ycgR	P76010	0.46457865742487	0.948	FALSE	FALSE	0.144	0.0719	-0.0719
1383	ychF	P0ABU2	0.0285218529836215	0.231	FALSE	FALSE	0.419	0.21	-0.21
1384	ychJ	P37052	0.0388220226574381	0.313	FALSE	FALSE	0.533	0.266	-0.266
1385	yciA	P0A8Z0	0.1113738024607	0.682	FALSE	FALSE	0.267	0.133	-0.133
1386	yciH	P08245	0.183330046087751	0.832	FALSE	FALSE	0.483	0.241	-0.241
1387	yciK	P31808	0.740160814058467	0.969	FALSE	FALSE	0.0783	0.0391	-0.0391
1388	yciN	P0AB61	0.937026809194633	0.976	FALSE	FALSE	-0.0339	-0.0169	0.0169
1389	yciO	P0AFR4	0.923906570134324	0.976	FALSE	FALSE	-0.0176	-0.00878	0.00878
1390	yciT	P76034	0.691163746151087	0.967	FALSE	FALSE	0.0828	0.0414	-0.0414
1391	yciV	P77766	0.53558359004917	0.956	FALSE	FALSE	-0.175	-0.0874	0.0874
1392	ydbK	P52647	0.561370507560585	0.958	FALSE	FALSE	0.103	0.0514	-0.0514
1393	ydcF	P34209	0.929990461940329	0.976	FALSE	FALSE	0.0828	0.0414	-0.0414
1394	ydcI	P77171	0.594258640892976	0.961	FALSE	FALSE	-0.101	-0.0507	0.0507
1395	ydcL	P64451	0.197664133711337	0.847	FALSE	FALSE	0.235	0.118	-0.118
1396	ydcP	P76104	0.705314508132558	0.968	FALSE	FALSE	-0.0577	-0.0288	0.0288
1397	ydcY	P64455	0.550715382252563	0.957	FALSE	FALSE	0.369	0.185	-0.185
1398	ydfG	P39831	0.588450572626019	0.96	FALSE	FALSE	0.453	0.227	-0.227
1399	ydfZ	P64463	0.241058943022293	0.882	FALSE	FALSE	0.439	0.219	-0.219
1400	ydgA	P77804	0.699838155181771	0.967	FALSE	FALSE	0.075	0.0375	-0.0375
1401	ydgH	P76177	0.745545625909857	0.969	FALSE	FALSE	0.0426	0.0213	-0.0213
1402	ydgJ	P77376	0.233782309155545	0.877	FALSE	FALSE	0.388	0.194	-0.194
1403	ydhC	P37597	0.342188552751429	0.924	FALSE	FALSE	-0.769	-0.384	0.384
1404	ydhQ	P77552	0.869762644586403	0.974	FALSE	FALSE	0.0826	0.0413	-0.0413
1405	ydhR	P0ACX3	0.13721187496494	0.755	FALSE	FALSE	0.362	0.181	-0.181
1406	ydhZ	P0ACX5	0.203433219897859	0.853	FALSE	FALSE	-0.282	-0.141	0.141
1407	ydiJ	P77748	0.36575226003018	0.93	FALSE	FALSE	0.326	0.163	-0.163
1408	ydiU	P77649	0.837889273275706	0.973	FALSE	FALSE	0.0472	0.0236	-0.0236
1409	ydiY	P76206	0.563979473661677	0.958	FALSE	FALSE	-0.167	-0.0837	0.0837
1410	ydjA	P0ACY1	0.190666260792288	0.84	FALSE	FALSE	0.207	0.104	-0.104
1411	ydjF	P77721	0.0203030285008261	0.13	FALSE	FALSE	2.45	1.23	-1.23
1412	ydjN	P77529	0.142316923306993	0.767	FALSE	FALSE	-0.226	-0.113	0.113
1413	yeaD	P39173	0.228105555575673	0.873	FALSE	FALSE	0.412	0.206	-0.206
1414	yeaG	P0ACY3	0.874556483445015	0.974	FALSE	FALSE	0.11	0.0552	-0.0552
1415	yeaK	P64483	0.918563233351442	0.976	FALSE	FALSE	-0.017	-0.00848	0.00848
1416	yeaY	P0AA91	0.0355884112500584	0.292	FALSE	FALSE	-1.13	-0.565	0.565
1417	yebC	P0A8A0	0.59735176449077	0.961	FALSE	FALSE	0.099	0.0495	-0.0495
1418	yebE	P33218	0.879118227611747	0.975	FALSE	FALSE	0.0338	0.0169	-0.0169
1419	yebG	P0ACY9	0.203772462575422	0.853	FALSE	FALSE	0.694	0.347	-0.347
1420	yebO	P64499	0.65738319833079	0.965	FALSE	FALSE	0.118	0.059	-0.059
1421	yebT	P76272	0.802685991080895	0.972	FALSE	FALSE	-0.11	-0.0549	0.0549
1422	yebY	P64506	0.974255737987967	0.977	FALSE	FALSE	-0.0461	-0.0231	0.0231
1423	yecA	P0AD05	0.706675689082105	0.968	FALSE	FALSE	0.112	0.056	-0.056
1424	yecF	P0AD07	0.324216060424481	0.919	FALSE	FALSE	1.65	0.827	-0.827
1425	yecM	P52007	0.0330588432031552	0.273	FALSE	FALSE	1.49	0.746	-0.746
1426	yecR	P76308	0.913023203846666	0.976	FALSE	FALSE	0.0957	0.0479	-0.0479
1427	yedD	P31063	0.589285085021522	0.96	FALSE	FALSE	-0.113	-0.0565	0.0565
1428	yedF	P0AA31	0.61452162444153	0.962	FALSE	FALSE	-0.0919	-0.0459	0.0459
1429	yeeN	P0A8A2	0.807214086454665	0.972	FALSE	FALSE	-0.12	-0.0602	0.0602
1430	yeeX	P0A8M6	0.488499031773191	0.951	FALSE	FALSE	0.187	0.0933	-0.0933
1431	yeeZ	P0AD12	0.794490972520834	0.972	FALSE	FALSE	0.0506	0.0253	-0.0253
1432	yefM	P69346	0.200227878708018	0.85	FALSE	FALSE	-0.441	-0.221	0.221
1433	yegD	P36928	0.197969500016704	0.848	FALSE	FALSE	0.514	0.257	-0.257
1434	yegQ	P76403	0.334640268232041	0.922	FALSE	FALSE	-0.216	-0.108	0.108
1435	yegW	P0ACM5	0.86891430014957	0.974	FALSE	FALSE	-0.0518	-0.0259	0.0259
1436	yehS	P33355	0.174465075027994	0.821	FALSE	FALSE	-0.628	-0.314	0.314
1437	yehT	P0AFT5	0.944104674558807	0.976	FALSE	FALSE	0.0195	0.00975	-0.00975
1438	yeiP	P0A6N8	0.0844950921964339	0.562	FALSE	FALSE	0.55	0.275	-0.275
1439	yeiR	P33030	0.120810555871606	0.713	FALSE	FALSE	-0.571	-0.286	0.286
1440	yejF	P33916	0.328070108601418	0.92	FALSE	FALSE	-0.185	-0.0925	0.0925
1441	yejH	P33919	0.655615867440818	0.965	FALSE	FALSE	-0.263	-0.131	0.131
1442	yejK	P33920	0.697134312788383	0.967	FALSE	FALSE	0.0995	0.0497	-0.0497
1443	yejL	P0AD24	0.810067957779397	0.972	FALSE	FALSE	-0.034	-0.017	0.017
1444	yejM	P0AD27	0.965421548549301	0.977	FALSE	FALSE	-0.00965	-0.00483	0.00483
1445	yfaA	P17994	0.586042335536366	0.96	FALSE	FALSE	0.197	0.0987	-0.0987
1446	yfaY	P77808	0.473426513976196	0.949	FALSE	FALSE	-0.183	-0.0916	0.0916
1447	yfbT	P77625	0.290632657861024	0.907	FALSE	FALSE	0.173	0.0866	-0.0866
1448	yfbU	P0A8W8	0.933506385415898	0.976	FALSE	FALSE	-0.0134	-0.0067	0.0067
1449	yfcD	P65556	0.379268703475151	0.933	FALSE	FALSE	0.246	0.123	-0.123
1450	yfcE	P67095	0.581403558655193	0.96	FALSE	FALSE	-0.155	-0.0775	0.0775
1451	yfcH	P77775	0.0518680624838769	0.371	FALSE	FALSE	-1.51	-0.755	0.755
1452	yfcL	P64540	0.782862020814735	0.971	FALSE	FALSE	0.155	0.0776	-0.0776
1453	yfcN	P0A8B2	0.364912968772551	0.93	FALSE	FALSE	-0.207	-0.104	0.104
1454	yfcZ	P0AD33	0.896076092934996	0.975	FALSE	FALSE	0.0224	0.0112	-0.0112
1455	yfeH	P39836	0.604443740856396	0.961	FALSE	FALSE	-0.152	-0.0759	0.0759
1456	yfeX	P76536	0.493387797769245	0.951	FALSE	FALSE	0.133	0.0665	-0.0665
1457	yfeY	P76537	0.719972939787296	0.968	FALSE	FALSE	0.1	0.0502	-0.0502
1458	yffS	P76550	0.0776116730785486	0.526	FALSE	FALSE	-0.299	-0.15	0.15
1459	yfgD	P76569	0.342381749378821	0.924	FALSE	FALSE	0.297	0.149	-0.149
1460	yfgG	P64545	0.392696223985185	0.936	FALSE	FALSE	0.163	0.0814	-0.0814
1461	yfgM	P76576	0.325679178127806	0.919	FALSE	FALSE	2.09	1.05	-1.05
1462	yfhG	P0AD44	0.273239352409416	0.899	FALSE	FALSE	1.66	0.829	-0.829
1463	yfiF	P0AGJ5	0.936962015214661	0.976	FALSE	FALSE	0.0179	0.00893	-0.00893
1464	yfjD	P37908	0.430129845605981	0.943	FALSE	FALSE	-0.229	-0.114	0.114
1465	ygaP	P55734	0.0590167796873237	0.409	FALSE	FALSE	0.305	0.153	-0.153
1466	ygaU	P0ADE6	0.477261960266746	0.949	FALSE	FALSE	-0.333	-0.166	0.166
1467	ygbI	P52598	0.198759562238571	0.849	FALSE	FALSE	-0.53	-0.265	0.265
1468	ygdG	P38506	0.0889659293312352	0.586	FALSE	FALSE	-1.41	-0.703	0.703
1469	ygdH	P0ADR8	0.498574149044785	0.952	FALSE	FALSE	-0.172	-0.0861	0.0861
1470	ygdI	P65292	0.975516522641815	0.977	FALSE	FALSE	-0.00554	-0.00277	0.00277
1471	ygeR	Q46798	0.645010178729373	0.964	FALSE	FALSE	-0.109	-0.0546	0.0546
1472	ygfA	P0AC28	0.594395561521215	0.961	FALSE	FALSE	0.168	0.084	-0.084
1473	ygfB	P0A8C4	0.840210535018303	0.973	FALSE	FALSE	0.036	0.018	-0.018
1474	ygfZ	P0ADE8	0.808187900065354	0.972	FALSE	FALSE	-0.0411	-0.0205	0.0205
1475	yggE	P0ADS6	0.66278358122552	0.965	FALSE	FALSE	-0.0831	-0.0415	0.0415
1476	yggN	P0ADS9	0.499762403698338	0.952	FALSE	FALSE	-0.332	-0.166	0.166
1477	yggU	P52060	0.0482758623469393	0.358	FALSE	FALSE	0.312	0.156	-0.156
1478	yggW	P52062	0.231980908869555	0.876	FALSE	FALSE	0.214	0.107	-0.107
1479	yggX	P0A8P3	0.730859101276235	0.969	FALSE	FALSE	0.139	0.0696	-0.0696
1480	yghG	Q46835	0.480745703285904	0.95	FALSE	FALSE	0.165	0.0823	-0.0823
1481	yghJ	P0CK95	0.593480516080677	0.961	FALSE	FALSE	-0.122	-0.0611	0.0611
1482	yghU	Q46845	0.4226932461039	0.941	FALSE	FALSE	0.195	0.0977	-0.0977
1483	ygiB	P0ADT2	0.206142122478558	0.856	FALSE	FALSE	0.271	0.136	-0.136
1484	ygiC	P0ADT5	0.498554957596801	0.952	FALSE	FALSE	0.236	0.118	-0.118
1485	ygiF	P30871	0.680524129780261	0.966	FALSE	FALSE	-0.198	-0.0989	0.0989
1486	ygiM	P0ADT8	0.89452341468132	0.975	FALSE	FALSE	0.0287	0.0143	-0.0143
1487	ygiN	P0ADU2	0.480354990229005	0.95	FALSE	FALSE	0.276	0.138	-0.138
1488	ygiQ	Q46861	0.956027645203292	0.977	FALSE	FALSE	0.00709	0.00355	-0.00355
1489	ygjR	P42599	0.27277566549054	0.899	FALSE	FALSE	-0.236	-0.118	0.118
1490	yhaJ	P67660	0.543619877464998	0.956	FALSE	FALSE	0.183	0.0913	-0.0913
1491	yhbS	P63417	0.779830698863235	0.971	FALSE	FALSE	0.104	0.0519	-0.0519
1492	yhbY	P0AGK4	0.86658988837791	0.974	FALSE	FALSE	0.0272	0.0136	-0.0136
1493	yhcB	P0ADW3	0.83306428494406	0.973	FALSE	FALSE	-0.0981	-0.0491	0.0491
1494	yhdE	P25536	0.199816998860335	0.85	FALSE	FALSE	-0.216	-0.108	0.108
1495	yhdP	P46474	0.110325773461969	0.679	FALSE	FALSE	-0.332	-0.166	0.166
1496	yheO	P64624	0.423500878719675	0.941	FALSE	FALSE	-0.125	-0.0623	0.0623
1497	yheS	P63389	0.93220669184956	0.976	FALSE	FALSE	0.011	0.00551	-0.00551
1498	yhfA	P0ADX1	0.114937188889378	0.694	FALSE	FALSE	-1.8	-0.899	0.899
1499	yhfZ	P45552	0.315816199936837	0.916	FALSE	FALSE	0.754	0.377	-0.377
1500	yhgF	P46837	0.283748883616599	0.904	FALSE	FALSE	-0.278	-0.139	0.139
1501	yhhA	P0ADX7	0.589035027820864	0.96	FALSE	FALSE	0.229	0.115	-0.115
1502	yhhW	P46852	0.59630844107686	0.961	FALSE	FALSE	0.169	0.0843	-0.0843
1503	yhhX	P46853	0.101153866971245	0.643	FALSE	FALSE	0.69	0.345	-0.345
1504	yhiI	P37626	0.462453930660024	0.947	FALSE	FALSE	0.443	0.221	-0.221
1505	yhiN	P37631	0.599768547583523	0.961	FALSE	FALSE	0.124	0.0622	-0.0622
1506	yhjD	P37642	0.570179769408136	0.959	FALSE	FALSE	-0.139	-0.0696	0.0696
1507	yhjG	P37645	0.201290463637173	0.851	FALSE	FALSE	0.422	0.211	-0.211
1508	yhjH	P37646	0.0595013330991746	0.412	FALSE	FALSE	-0.353	-0.177	0.177
1509	yhjJ	P37648	0.389990628150107	0.935	FALSE	FALSE	0.202	0.101	-0.101
1510	yhjK	P37649	0.214864378629936	0.863	FALSE	FALSE	-0.578	-0.289	0.289
1511	yiaD	P37665	0.724306517648088	0.968	FALSE	FALSE	-0.0649	-0.0324	0.0324
1512	yiaF	P0ADK0	0.799582047934818	0.972	FALSE	FALSE	0.0572	0.0286	-0.0286
1513	yibL	P0ADK8	0.948212523674445	0.977	FALSE	FALSE	0.00904	0.00452	-0.00452
1514	yibN	P0AG27	0.242166367652777	0.883	FALSE	FALSE	-0.314	-0.157	0.157
1515	yibQ	P37691	0.738637950879304	0.969	FALSE	FALSE	-0.0613	-0.0307	0.0307
1516	yicC	P23839	0.425723378160251	0.942	FALSE	FALSE	-0.202	-0.101	0.101
1517	yicH	P31433	0.21953660624214	0.867	FALSE	FALSE	-0.662	-0.331	0.331
1518	yidA	P0A8Y5	0.741901063754723	0.969	FALSE	FALSE	0.152	0.0762	-0.0762
1519	yidC	P25714	0.502440657032871	0.952	FALSE	FALSE	-0.156	-0.0781	0.0781
1520	yieP	P31475	0.964961272398401	0.977	FALSE	FALSE	-0.0123	-0.00614	0.00614
1521	yifE	P0ADN2	0.943926037171596	0.976	FALSE	FALSE	-0.0212	-0.0106	0.0106
1522	yifL	P0ADN6	0.453460129142427	0.946	FALSE	FALSE	0.137	0.0684	-0.0684
1523	yigA	P23305	0.825836057337184	0.973	FALSE	FALSE	0.0784	0.0392	-0.0392
1524	yigB	P0ADP0	0.145477669557526	0.773	FALSE	FALSE	-1	-0.501	0.501
1525	yigI	P0ADP2	0.483974718907328	0.95	FALSE	FALSE	-0.179	-0.0894	0.0894
1526	yihD	P0ADP9	0.596330499345792	0.961	FALSE	FALSE	-0.201	-0.101	0.101
1527	yihI	P0A8H6	0.582183050631663	0.96	FALSE	FALSE	0.197	0.0983	-0.0983
1528	yihW	P32144	0.873470013659252	0.974	FALSE	FALSE	-0.0311	-0.0156	0.0156
1529	yihX	P0A8Y3	0.709488819192843	0.968	FALSE	FALSE	-0.1	-0.0501	0.0501
1530	yiiD	P0ADQ2	0.469353454191828	0.948	FALSE	FALSE	0.0961	0.0481	-0.0481
1531	yiiM	P32157	0.502673480492088	0.952	FALSE	FALSE	0.163	0.0815	-0.0815
1532	yiiQ	P32160	0.587805052578596	0.96	FALSE	FALSE	-0.658	-0.329	0.329
1533	yjaG	P32680	0.618863322013028	0.962	FALSE	FALSE	0.268	0.134	-0.134
1534	yjbQ	P0AF48	0.808174554900482	0.972	FALSE	FALSE	-0.0434	-0.0217	0.0217
1535	yjdC	P0ACU7	0.482566980716167	0.95	FALSE	FALSE	0.219	0.11	-0.11
1536	yjeI	P0AF70	0.885500592710593	0.975	FALSE	FALSE	0.0238	0.0119	-0.0119
1537	yjgM	P39337	0.16080290754382	0.801	FALSE	FALSE	0.301	0.15	-0.15
1538	yjgR	P39342	0.263953772636725	0.895	FALSE	FALSE	0.293	0.146	-0.146
1539	yjhC	P39353	0.325302711373124	0.919	FALSE	FALSE	-0.22	-0.11	0.11
1540	yjhG	P39358	0.764849829107805	0.97	FALSE	FALSE	0.117	0.0583	-0.0583
1541	yjhU	P39356	0.992487310881068	0.978	FALSE	FALSE	-0.00245	-0.00122	0.00122
1542	yjiA	P24203	0.0878078607468697	0.58	FALSE	FALSE	1.26	0.631	-0.631
1543	yjjG	P0A8Y1	0.237196095488175	0.879	FALSE	FALSE	0.249	0.124	-0.124
1544	yjjI	P37342	0.142856559936384	0.768	FALSE	FALSE	-1.25	-0.627	0.627
1545	yjjJ	P39410	0.887814320755908	0.975	FALSE	FALSE	0.046	0.023	-0.023
1546	yjjX	P39411	0.107956262663189	0.67	FALSE	FALSE	-1.83	-0.916	0.916
1547	ylaC	P0AAS0	0.843907251427508	0.973	FALSE	FALSE	-0.0608	-0.0304	0.0304
1548	ymgD	P0AB46	0.105572028396264	0.661	FALSE	FALSE	0.576	0.288	-0.288
1549	yncE	P76116	0.375756371525714	0.932	FALSE	FALSE	-0.764	-0.382	0.382
1550	yneG	P76148	0.905881059102044	0.975	FALSE	FALSE	-0.0276	-0.0138	0.0138
1551	ynfD	P76172	0.545339158689956	0.957	FALSE	FALSE	0.522	0.261	-0.261
1552	yniB	P76208	0.818620267030694	0.972	FALSE	FALSE	-0.0536	-0.0268	0.0268
1553	yniC	P77247	0.981919777051177	0.977	FALSE	FALSE	-0.00303	-0.00152	0.00152
1554	yoaF	P64493	0.173713576195018	0.82	FALSE	FALSE	-0.971	-0.486	0.486
1555	yobA	P0AA57	0.0520629763779458	0.372	FALSE	FALSE	1.52	0.758	-0.758
1556	ypdA	P0AA93	0.525069294034081	0.955	FALSE	FALSE	0.173	0.0866	-0.0866
1557	ypdB	P0AE39	0.563741699544662	0.958	FALSE	FALSE	-0.248	-0.124	0.124
1558	ypfH	P76561	0.323756923646105	0.919	FALSE	FALSE	-0.664	-0.332	0.332
1559	ypfJ	P64429	0.70870550176525	0.968	FALSE	FALSE	-0.0697	-0.0348	0.0348
1560	yqaB	P77475	0.33173911260938	0.921	FALSE	FALSE	0.294	0.147	-0.147
1561	yqfB	P67603	0.79057137331112	0.971	FALSE	FALSE	0.047	0.0235	-0.0235
1562	yqgE	P0A8W5	0.591021927557106	0.96	FALSE	FALSE	-0.222	-0.111	0.111
1563	yqgF	P0A8I1	0.53885393107256	0.956	FALSE	FALSE	0.151	0.0753	-0.0753
1564	yqhC	Q46855	0.810204062265039	0.972	FALSE	FALSE	-0.0375	-0.0187	0.0187
1565	yqhD	Q46856	0.742684289380098	0.969	FALSE	FALSE	-0.0601	-0.0301	0.0301
1566	yqiA	P0A8Z7	0.480539146249757	0.95	FALSE	FALSE	0.134	0.0668	-0.0668
1567	yqiC	Q46868	0.225161392181451	0.871	FALSE	FALSE	0.935	0.467	-0.467
1568	yqjC	P42616	0.263907393315369	0.895	FALSE	FALSE	0.371	0.185	-0.185
1569	yqjD	P64581	0.714615909748691	0.968	FALSE	FALSE	-0.0616	-0.0308	0.0308
1570	yqjG	P42620	0.594930076906371	0.961	FALSE	FALSE	0.264	0.132	-0.132
1571	yraP	P64596	0.525907534451771	0.955	FALSE	FALSE	0.127	0.0634	-0.0634
1572	yrbL	P64610	0.252329165552259	0.889	FALSE	FALSE	0.736	0.368	-0.368
1573	yrdA	P0A9W9	0.655799816093116	0.965	FALSE	FALSE	0.139	0.0696	-0.0696
1574	yrfG	P64636	0.692490519030986	0.967	FALSE	FALSE	0.0882	0.0441	-0.0441
1575	ytfB	P39310	0.908435442213997	0.975	FALSE	FALSE	0.0237	0.0118	-0.0118
1576	ytfP	P0AE48	0.300947106228805	0.911	FALSE	FALSE	0.229	0.114	-0.114
1577	yaaA	P0A8I3	0.883130427186076	0.975	FALSE	FALSE	-0.0291	-0.0146	0.0146
1578	zapA	P0ADS2	0.608810034326507	0.962	FALSE	FALSE	-0.201	-0.101	0.101
1579	zapB	P0AF36	0.334451412321921	0.922	FALSE	FALSE	-0.23	-0.115	0.115
1580	zapD	P36680	0.558113307753964	0.958	FALSE	FALSE	-0.162	-0.0809	0.0809
1581	zapE	P64612	0.254967138984115	0.89	FALSE	FALSE	0.203	0.102	-0.102
1582	zipA	P77173	0.041466579568704	0.327	FALSE	FALSE	-0.398	-0.199	0.199
1583	zntA	P37617	0.434504320395783	0.943	FALSE	FALSE	-0.131	-0.0655	0.0655
1584	zntR	P0ACS5	0.257206173221545	0.891	FALSE	FALSE	-0.193	-0.0964	0.0964
1585	znuA	P39172	0.40343746635373	0.938	FALSE	FALSE	0.208	0.104	-0.104
1586	zur	P0AC51	0.415410982680251	0.94	FALSE	FALSE	0.136	0.0681	-0.0681
1587	zwf	P0AC53	0.362784711088856	0.929	FALSE	FALSE	-0.137	-0.0683	0.0683
1588	aaeA	P46482	0.31622488527227	0.916	FALSE	FALSE	-0.992	-0.496	0.496
1589	aas	P31119	0.0819799548018463	0.549	FALSE	FALSE	-1.2	-0.599	0.599

## Sheet: S_10min
Column1	name	ID	Cipr_10min_vs_NT_10min_p.val	Cipr_10min_vs_NT_10min_p.adj	significant	Cipr_10min_vs_NT_10min_significant	Cipr_10min_vs_NT_10min_ratio	Cipr_10min_centered	NT_10min_centered
1	apaG	P62672	0.00982654777663212	0.0021	TRUE	TRUE	-1.59	-0.796	0.796
2	bepA	P66948	0.0307939513025256	0.0837	TRUE	TRUE	-1.28	-0.639	0.639
3	cysN	P23845	0.024181888772691	0.0492	TRUE	TRUE	-0.933	-0.467	0.467
4	dhaL	P76014	0.00323102134803353	9.16e-06	TRUE	TRUE	-2.19	-1.1	1.1
5	exbB	P0ABU7	0.034119511965218	0.0994	TRUE	TRUE	0.428	0.214	-0.214
6	ibaG	P0A9W6	0.0194296874474885	0.0269	TRUE	TRUE	-0.777	-0.389	0.389
7	intA	P32053	0.0141159997107633	0.00896	TRUE	TRUE	-4.39	-2.2	2.2
8	kdpA	P03959	0.0071932829665286	0.000735	TRUE	TRUE	2.99	1.49	-1.49
9	prpD	P77243	0.0283406247571302	0.071	TRUE	TRUE	-2.09	-1.04	1.04
10	recN	P05824	0.00122189805893658	8.01e-09	TRUE	TRUE	2.47	1.24	-1.24
11	rfaH	P0AFW0	0.00928979184313964	0.00182	TRUE	TRUE	-0.598	-0.299	0.299
12	tatC	P69423	0.0285697715765303	0.0722	TRUE	TRUE	0.959	0.479	-0.479
13	yjjA	P18390	0.0212634805020287	0.0345	TRUE	TRUE	-1.61	-0.804	0.804
14	yjjX	P39411	0.0326967951552045	0.0929	TRUE	TRUE	-0.408	-0.204	0.204
15	accA	P0ABD5	0.923199243776104	0.965	FALSE	FALSE	-0.0165	-0.00827	0.00827
16	accB	P0ABD8	0.526716186567152	0.927	FALSE	FALSE	0.169	0.0844	-0.0844
17	accC	P24182	0.516476255861075	0.925	FALSE	FALSE	-0.0987	-0.0493	0.0493
18	accD	P0A9Q5	0.507773595829484	0.923	FALSE	FALSE	0.171	0.0854	-0.0854
19	aceA	P0A9G6	0.540765077274459	0.93	FALSE	FALSE	-0.139	-0.0694	0.0694
20	aceB	P08997	0.220174163987163	0.748	FALSE	FALSE	1.02	0.511	-0.511
21	aceE	P0AFG8	0.797469030003603	0.958	FALSE	FALSE	-0.0648	-0.0324	0.0324
22	aceF	P06959	0.693863662782776	0.95	FALSE	FALSE	0.137	0.0685	-0.0685
23	ackA	P0A6A3	0.471292595188034	0.915	FALSE	FALSE	0.137	0.0685	-0.0685
24	acnB	P36683	0.822502371173049	0.96	FALSE	FALSE	-0.0417	-0.0208	0.0208
25	acpP	P0A6A8	0.905654490065334	0.964	FALSE	FALSE	0.0691	0.0345	-0.0345
26	acpS	P24224	0.927119666842068	0.965	FALSE	FALSE	0.0354	0.0177	-0.0177
27	acrA	P0AE06	0.935831207795537	0.966	FALSE	FALSE	-0.0314	-0.0157	0.0157
28	acrB	P31224	0.495565046996775	0.921	FALSE	FALSE	-0.282	-0.141	0.141
29	acs	P27550	0.881863792059262	0.963	FALSE	FALSE	0.0692	0.0346	-0.0346
30	acuI	P26646	0.88809853755986	0.963	FALSE	FALSE	-0.0239	-0.0119	0.0119
31	add	P22333	0.186627755715646	0.684	FALSE	FALSE	0.603	0.301	-0.301
32	ade	P31441	0.837630103858282	0.961	FALSE	FALSE	-0.0464	-0.0232	0.0232
33	adhE	P0A9Q7	0.78551309601193	0.957	FALSE	FALSE	0.0594	0.0297	-0.0297
34	adk	P69441	0.558302040467208	0.933	FALSE	FALSE	-0.115	-0.0575	0.0575
35	aer	P50466	0.364154394613877	0.877	FALSE	FALSE	0.537	0.269	-0.269
36	agaR	P0ACK2	0.951660141708836	0.966	FALSE	FALSE	0.017	0.00849	-0.00849
37	ahpC	P0AE08	0.913446806342074	0.965	FALSE	FALSE	0.0337	0.0168	-0.0168
38	ahpF	P35340	0.471824629807539	0.915	FALSE	FALSE	-0.109	-0.0546	0.0546
39	alaA	P0A959	0.0994412953513839	0.4	FALSE	FALSE	-0.532	-0.266	0.266
40	alaC	P77434	0.217509588677585	0.744	FALSE	FALSE	1.04	0.522	-0.522
41	alaS	P00957	0.85484866449332	0.962	FALSE	FALSE	0.0276	0.0138	-0.0138
42	aldA	P25553	0.833101434426443	0.96	FALSE	FALSE	-0.0503	-0.0252	0.0252
43	aldB	P37685	0.775387594867926	0.956	FALSE	FALSE	0.0829	0.0415	-0.0415
44	allR	P0ACN4	0.299533214111836	0.838	FALSE	FALSE	-0.345	-0.173	0.173
45	alr	P0A6B4	0.711060517081692	0.951	FALSE	FALSE	0.0643	0.0322	-0.0322
46	amiA	P36548	0.998895983790288	0.968	FALSE	FALSE	-0.000873	-0.000436	0.000436
47	amiB	P26365	0.119252583274872	0.466	FALSE	FALSE	0.453	0.226	-0.226
48	amiC	P63883	0.990457937395232	0.968	FALSE	FALSE	0.00215	0.00108	-0.00108
49	amn	P0AE12	0.198920167085677	0.71	FALSE	FALSE	-0.877	-0.439	0.439
50	ampC	P00811	0.0615147326767892	0.226	FALSE	FALSE	-2.52	-1.26	1.26
51	ampH	P0AD70	0.0553841975036922	0.199	FALSE	FALSE	-0.642	-0.321	0.321
52	amyA	P26612	0.433568728402117	0.904	FALSE	FALSE	-3.25	-1.62	1.62
53	ansA	P0A962	0.47818532790881	0.917	FALSE	FALSE	0.108	0.054	-0.054
54	apt	P69503	0.996183620991608	0.968	FALSE	FALSE	-0.00148	-0.000741	0.000741
55	arcA	P0A9Q1	0.990747784149816	0.968	FALSE	FALSE	0.00301	0.0015	-0.0015
56	arcB	P0AEC3	0.541604358832252	0.93	FALSE	FALSE	-0.235	-0.117	0.117
57	argD	P18335	0.437304640488758	0.906	FALSE	FALSE	0.133	0.0666	-0.0666
58	argE	P23908	0.196212260116404	0.705	FALSE	FALSE	-1.53	-0.766	0.766
59	argG	P0A6E4	0.818914286322019	0.959	FALSE	FALSE	-0.033	-0.0165	0.0165
60	argH	P11447	0.0483939344449806	0.167	FALSE	FALSE	-2.27	-1.14	1.14
61	argI	P04391	0.414556346597737	0.898	FALSE	FALSE	0.179	0.0896	-0.0896
62	argP	P0A8S1	0.782078912918029	0.957	FALSE	FALSE	-0.0748	-0.0374	0.0374
63	argR	P0A6D0	0.761617442164556	0.955	FALSE	FALSE	0.096	0.048	-0.048
64	argS	P11875	0.860897255381716	0.962	FALSE	FALSE	0.0295	0.0147	-0.0147
65	aroA	P0A6D3	0.761514609459115	0.955	FALSE	FALSE	0.0561	0.0281	-0.0281
66	aroB	P07639	0.873472325871593	0.963	FALSE	FALSE	0.0275	0.0137	-0.0137
67	aroC	P12008	0.380594221374906	0.885	FALSE	FALSE	-0.195	-0.0975	0.0975
68	aroD	P05194	0.934278205391957	0.966	FALSE	FALSE	0.0351	0.0176	-0.0176
69	aroE	P15770	0.0825976366270572	0.327	FALSE	FALSE	1.74	0.868	-0.868
70	aroF	P00888	0.411238860460873	0.897	FALSE	FALSE	-0.18	-0.0898	0.0898
71	aroG	P0AB91	0.0949866179676308	0.382	FALSE	FALSE	0.541	0.271	-0.271
72	aroH	P00887	0.174916826536278	0.656	FALSE	FALSE	-0.39	-0.195	0.195
73	aroK	P0A6D7	0.872863143235581	0.963	FALSE	FALSE	-0.0253	-0.0127	0.0127
74	aroL	P0A6E1	0.243832838412069	0.782	FALSE	FALSE	0.956	0.478	-0.478
75	artP	P0AAF6	0.940114168344899	0.966	FALSE	FALSE	0.026	0.013	-0.013
76	ascG	P24242	0.323451253457833	0.855	FALSE	FALSE	-0.263	-0.131	0.131
77	asd	P0A9Q9	0.090211427180394	0.363	FALSE	FALSE	-0.279	-0.139	0.139
78	asmA	P28249	0.461991830947424	0.913	FALSE	FALSE	0.224	0.112	-0.112
79	asnA	P00963	0.282621856034599	0.823	FALSE	FALSE	-0.207	-0.103	0.103
80	asnB	P22106	0.519632587272332	0.926	FALSE	FALSE	0.123	0.0617	-0.0617
81	asnS	P0A8M0	0.462016757686415	0.913	FALSE	FALSE	0.107	0.0535	-0.0535
82	aspA	P0AC38	0.340384564950795	0.865	FALSE	FALSE	-0.22	-0.11	0.11
83	aspC	P00509	0.881678860469517	0.963	FALSE	FALSE	0.0353	0.0177	-0.0177
84	aspS	P21889	0.979929262571767	0.968	FALSE	FALSE	-0.0049	-0.00245	0.00245
85	atpA	P0ABB0	0.700478662719489	0.95	FALSE	FALSE	0.0582	0.0291	-0.0291
86	atpB	P0AB98	0.269128270976947	0.811	FALSE	FALSE	0.766	0.383	-0.383
87	atpC	P0A6E6	0.684150146816441	0.949	FALSE	FALSE	0.126	0.0631	-0.0631
88	atpD	P0ABB4	0.532760584353075	0.928	FALSE	FALSE	0.105	0.0525	-0.0525
89	atpF	P0ABA0	0.204975672360589	0.722	FALSE	FALSE	-0.254	-0.127	0.127
90	atpG	P0ABA6	0.426485006565807	0.902	FALSE	FALSE	-0.231	-0.115	0.115
91	atpH	P0ABA4	0.763212448976463	0.956	FALSE	FALSE	0.101	0.0503	-0.0503
92	avtA	P09053	0.500522690859932	0.922	FALSE	FALSE	-0.154	-0.0771	0.0771
93	azoR	P41407	0.290179758230274	0.83	FALSE	FALSE	0.483	0.242	-0.242
94	baeR	P69228	0.521048895114862	0.926	FALSE	FALSE	0.141	0.0706	-0.0706
95	bamA	P0A940	0.272800904192545	0.814	FALSE	FALSE	0.241	0.12	-0.12
96	bamB	P77774	0.160357757539496	0.615	FALSE	FALSE	0.482	0.241	-0.241
97	bamC	P0A903	0.123699669792246	0.479	FALSE	FALSE	0.426	0.213	-0.213
98	bamD	P0AC02	0.973003986664592	0.967	FALSE	FALSE	0.014	0.00702	-0.00702
99	barA	P0AEC5	0.669218861936922	0.947	FALSE	FALSE	0.164	0.082	-0.082
100	bcp	P0AE52	0.849815658793229	0.961	FALSE	FALSE	-0.0532	-0.0266	0.0266
101	bcsB	P37652	0.501110121199605	0.922	FALSE	FALSE	-0.218	-0.109	0.109
102	bcsE	P37657	0.0800552524219185	0.315	FALSE	FALSE	-0.359	-0.179	0.179
103	bglA	Q46829	0.282751335344823	0.824	FALSE	FALSE	-2.02	-1.01	1.01
104	bioA	P12995	0.97539474458396	0.967	FALSE	FALSE	0.00464	0.00232	-0.00232
105	bioB	P12996	0.710881815278713	0.951	FALSE	FALSE	0.0525	0.0262	-0.0262
106	bioD1	P13000	0.976247586887098	0.967	FALSE	FALSE	0.00501	0.00251	-0.00251
107	bioF	P12998	0.266466821213694	0.808	FALSE	FALSE	0.216	0.108	-0.108
108	bioH	P13001	0.43701659946543	0.905	FALSE	FALSE	0.127	0.0635	-0.0635
109	birA	P06709	0.142353447670184	0.555	FALSE	FALSE	-0.741	-0.37	0.37
110	bolA	P0ABE2	0.997192480185808	0.968	FALSE	FALSE	0.00205	0.00102	-0.00102
111	btuB	P06129	0.68518326454942	0.949	FALSE	FALSE	0.329	0.165	-0.165
112	btuE	P06610	0.536818303811662	0.929	FALSE	FALSE	0.12	0.0598	-0.0598
113	btuR	P0A9H5	0.468939316832799	0.914	FALSE	FALSE	0.157	0.0784	-0.0784
114	can	P61517	0.727538410302182	0.953	FALSE	FALSE	0.0551	0.0275	-0.0275
115	carA	P0A6F1	0.675873672435409	0.948	FALSE	FALSE	-0.0811	-0.0405	0.0405
116	carB	P00968	0.633356816424947	0.943	FALSE	FALSE	0.0837	0.0418	-0.0418
117	cbpA	P36659	0.841298447426045	0.961	FALSE	FALSE	-0.0634	-0.0317	0.0317
118	ccmE	P69490	0.136697703146975	0.534	FALSE	FALSE	0.555	0.277	-0.277
119	ccmH	P0ABM9	0.467446436934596	0.914	FALSE	FALSE	0.201	0.1	-0.1
120	cdh	P06282	0.696405686009643	0.95	FALSE	FALSE	-0.0634	-0.0317	0.0317
121	cedA	P0AE60	0.940639990454868	0.966	FALSE	FALSE	0.0156	0.00782	-0.00782
122	cheA	P07363-2	0.654630803470388	0.946	FALSE	FALSE	-0.0677	-0.0339	0.0339
123	cheB	P07330	0.759565846678928	0.955	FALSE	FALSE	0.0671	0.0336	-0.0336
124	cheR	P07364	0.296740534821485	0.835	FALSE	FALSE	-0.354	-0.177	0.177
125	cheW	P0A964	0.799512799752187	0.958	FALSE	FALSE	-0.0518	-0.0259	0.0259
126	cheZ	P0A9H9	0.809334423859713	0.959	FALSE	FALSE	0.116	0.0578	-0.0578
127	chiA	P13656	0.938248505009455	0.966	FALSE	FALSE	-0.0184	-0.00918	0.00918
128	clpA	P0ABH9	0.271602424518277	0.813	FALSE	FALSE	-0.172	-0.0859	0.0859
129	clpB.1	P63284	0.478154005761783	0.917	FALSE	FALSE	-0.112	-0.0558	0.0558
130	clpP	P0A6G7	0.456342073775539	0.911	FALSE	FALSE	-0.144	-0.0718	0.0718
131	clpX	P0A6H1	0.700492636329338	0.95	FALSE	FALSE	0.0766	0.0383	-0.0383
132	cmk	P0A6I0	0.657917777758496	0.946	FALSE	FALSE	-0.0758	-0.0379	0.0379
133	cmoA	P76290	0.627014692654907	0.942	FALSE	FALSE	-0.0734	-0.0367	0.0367
134	cmoB	P76291	0.520886390846551	0.926	FALSE	FALSE	0.206	0.103	-0.103
135	cnu	P64467	0.478579119048197	0.917	FALSE	FALSE	-0.136	-0.0678	0.0678
136	coaA	P0A6I3	0.888969633515332	0.963	FALSE	FALSE	0.0222	0.0111	-0.0111
137	coaBC	P0ABQ0	0.711257903769902	0.951	FALSE	FALSE	0.108	0.054	-0.054
138	coaD	P0A6I6	0.377855655898093	0.884	FALSE	FALSE	-0.23	-0.115	0.115
139	coaE	P0A6I9	0.224960621567238	0.756	FALSE	FALSE	-1.59	-0.793	0.793
140	cobB	A0A7H2C766	0.823180775409813	0.96	FALSE	FALSE	0.0666	0.0333	-0.0333
141	cobT	P36562	0.264369190572705	0.806	FALSE	FALSE	0.2	0.1	-0.1
142	codA	P25524	0.758138521292504	0.955	FALSE	FALSE	0.0547	0.0273	-0.0273
143	codB	P0AA82	0.569519676401019	0.934	FALSE	FALSE	0.126	0.0628	-0.0628
144	cohE	P75974	0.797864830299316	0.958	FALSE	FALSE	-0.059	-0.0295	0.0295
145	copA	Q59385	0.845784675757062	0.961	FALSE	FALSE	0.046	0.023	-0.023
146	corA	P0ABI4	0.571354115229171	0.935	FALSE	FALSE	0.175	0.0877	-0.0877
147	corC	P0AE78	0.324678171760499	0.855	FALSE	FALSE	0.158	0.0791	-0.0791
148	cpxP	P0AE85	0.32221153366371	0.854	FALSE	FALSE	0.261	0.131	-0.131
149	cpxR	P0AE88	0.0973863621656054	0.392	FALSE	FALSE	-0.427	-0.213	0.213
150	cra	P0ACP1	0.515607699908469	0.925	FALSE	FALSE	-0.191	-0.0953	0.0953
151	crp	P0ACJ8	0.458694824958013	0.912	FALSE	FALSE	-0.287	-0.144	0.144
152	crr	P69783	0.989730009682209	0.968	FALSE	FALSE	-0.00277	-0.00139	0.00139
153	csdA	Q46925	0.670837806470298	0.947	FALSE	FALSE	0.158	0.079	-0.079
154	csdE	P0AGF2	0.378862026328438	0.884	FALSE	FALSE	-0.231	-0.116	0.116
155	cspA	P0A9X9	0.343250051149153	0.867	FALSE	FALSE	-0.301	-0.15	0.15
156	cspC	P0A9Y6	0.168669475841235	0.639	FALSE	FALSE	-0.462	-0.231	0.231
157	cspD	P0A968	0.314204999700157	0.848	FALSE	FALSE	0.335	0.167	-0.167
158	cspE	P0A972	0.671262041079599	0.947	FALSE	FALSE	0.205	0.103	-0.103
159	csrA	P69913	0.563570639145076	0.934	FALSE	FALSE	0.169	0.0847	-0.0847
160	curA	P76113	0.154200864088607	0.596	FALSE	FALSE	-1.07	-0.533	0.533
161	cutC	P67826	0.934237593440139	0.966	FALSE	FALSE	-0.0227	-0.0114	0.0114
162	cyaA	P00936	0.122312267709727	0.475	FALSE	FALSE	-1.53	-0.765	0.765
163	cydA	P0ABJ9	0.955418968232898	0.967	FALSE	FALSE	-0.00915	-0.00458	0.00458
164	cydB	P0ABK2	0.734063356038017	0.953	FALSE	FALSE	-0.122	-0.061	0.061
165	cydC	P23886	0.722336202821653	0.952	FALSE	FALSE	-0.176	-0.0882	0.0882
166	cydD	P29018	0.470660086062113	0.915	FALSE	FALSE	-0.273	-0.136	0.136
167	cynR	P27111	0.42507106624576	0.902	FALSE	FALSE	0.536	0.268	-0.268
168	cyoA	P0ABJ1	0.121514511179778	0.473	FALSE	FALSE	-0.312	-0.156	0.156
169	cyoB	P0ABI8	0.532193410352961	0.928	FALSE	FALSE	-0.267	-0.134	0.134
170	cysA	P16676	0.173938440875981	0.653	FALSE	FALSE	-0.512	-0.256	0.256
171	cysB	P0A9F3	0.6255603524947	0.942	FALSE	FALSE	-0.0827	-0.0414	0.0414
172	cysD	P21156	0.476975518422761	0.916	FALSE	FALSE	-0.141	-0.0706	0.0706
173	cysE	P0A9D4	0.586355051360169	0.937	FALSE	FALSE	-0.106	-0.0529	0.0529
174	cysG	P0AEA8	0.231593040528127	0.765	FALSE	FALSE	-0.225	-0.112	0.112
175	cysH	P17854	0.128446691290238	0.5	FALSE	FALSE	-0.322	-0.161	0.161
176	cysI	P17846	0.137632158002573	0.537	FALSE	FALSE	-0.356	-0.178	0.178
177	cysJ	P38038	0.15989215891755	0.614	FALSE	FALSE	-0.234	-0.117	0.117
178	cysK	P0ABK5	0.88399913418344	0.963	FALSE	FALSE	-0.0591	-0.0296	0.0296
179	cysM	P16703	0.232172254550449	0.766	FALSE	FALSE	-0.567	-0.284	0.284
180	cysP	P16700	0.685730069009566	0.949	FALSE	FALSE	0.203	0.102	-0.102
181	cysQ	P22255	0.320476024681496	0.853	FALSE	FALSE	0.248	0.124	-0.124
182	cysS	P21888	0.514679946101981	0.925	FALSE	FALSE	-0.132	-0.066	0.066
183	cytR	P0ACN7	0.978449311826542	0.968	FALSE	FALSE	-0.00713	-0.00357	0.00357
184	dacA	P0AEB2	0.518496080185279	0.925	FALSE	FALSE	-0.149	-0.0746	0.0746
185	dacB	P24228	0.431412895340751	0.904	FALSE	FALSE	-0.275	-0.137	0.137
186	dacC	P08506	0.684542270258208	0.949	FALSE	FALSE	-0.0835	-0.0418	0.0418
187	dadA	P0A6J5	0.325154785070574	0.856	FALSE	FALSE	0.357	0.179	-0.179
188	damX	P11557	0.607951169086618	0.94	FALSE	FALSE	-0.109	-0.0546	0.0546
189	dapA	P0A6L2	0.601206408580476	0.939	FALSE	FALSE	0.178	0.0891	-0.0891
190	dapB	P04036	0.826531582265003	0.96	FALSE	FALSE	0.0425	0.0213	-0.0213
191	dapD	P0A9D8	0.809316519862688	0.959	FALSE	FALSE	0.0535	0.0267	-0.0267
192	dapF	P0A6K1	0.727318443294668	0.953	FALSE	FALSE	-0.0534	-0.0267	0.0267
193	dbpA	P21693	0.956857467593133	0.967	FALSE	FALSE	0.0261	0.0131	-0.0131
194	dcd	P28248	0.839362176995706	0.961	FALSE	FALSE	-0.0371	-0.0186	0.0186
195	dcm	P0AED9	0.169602241749965	0.642	FALSE	FALSE	0.6	0.3	-0.3
196	dcp	P24171	0.75990509965306	0.955	FALSE	FALSE	-0.0619	-0.0309	0.0309
197	dcrB	P0AEE1	0.211903713501553	0.734	FALSE	FALSE	0.215	0.107	-0.107
198	ddlA	P0A6J8	0.422050806007796	0.901	FALSE	FALSE	-0.157	-0.0786	0.0786
199	ddlB	P07862	0.762240968161647	0.956	FALSE	FALSE	-0.0461	-0.0231	0.0231
200	deaD	P0A9P6	0.976246290192105	0.967	FALSE	FALSE	0.0167	0.00836	-0.00836
201	dedD	P09549	0.549527415498275	0.931	FALSE	FALSE	0.134	0.0672	-0.0672
202	def	P0A6K3	0.992563849805066	0.968	FALSE	FALSE	-0.00235	-0.00117	0.00117
203	degP	P0C0V0	0.394352858719612	0.891	FALSE	FALSE	-0.123	-0.0617	0.0617
204	degQ	P39099	0.415467751181533	0.898	FALSE	FALSE	-0.145	-0.0724	0.0724
205	deoA	P07650	0.941632829938312	0.966	FALSE	FALSE	-0.0132	-0.00662	0.00662
206	deoB	P0A6K6	0.386710073170209	0.888	FALSE	FALSE	-0.132	-0.0659	0.0659
207	deoC	P0A6L0	0.840984508210121	0.961	FALSE	FALSE	-0.0368	-0.0184	0.0184
208	deoD	P0ABP8	0.576150788346309	0.936	FALSE	FALSE	0.171	0.0857	-0.0857
209	der	P0A6P5	0.93054908821287	0.965	FALSE	FALSE	-0.0171	-0.00853	0.00853
210	dhaM	P37349	0.307876306140259	0.844	FALSE	FALSE	0.244	0.122	-0.122
211	diaA	P66817	0.826642271861947	0.96	FALSE	FALSE	-0.0735	-0.0368	0.0368
212	diaA	P27296	0.419974852395653	0.9	FALSE	FALSE	-0.385	-0.192	0.192
213	dinI	P0ABR1	0.0551063961280161	0.198	FALSE	FALSE	0.564	0.282	-0.282
214	dinJ	Q47150	0.281572652865956	0.823	FALSE	FALSE	-0.198	-0.0991	0.0991
215	djlA	P31680	0.886956692645167	0.963	FALSE	FALSE	0.0441	0.022	-0.022
216	dkgB	P30863	0.156922178176708	0.605	FALSE	FALSE	0.565	0.282	-0.282
217	dksA	P0ABS1	0.679286779238064	0.948	FALSE	FALSE	0.153	0.0764	-0.0764
218	dld	P06149	0.298970278662814	0.837	FALSE	FALSE	-0.332	-0.166	0.166
219	dnaA	P03004	0.546389951168324	0.931	FALSE	FALSE	-0.146	-0.0731	0.0731
220	dnaB	P0ACB0	0.912527415571614	0.965	FALSE	FALSE	-0.0236	-0.0118	0.0118
221	dnaC	P0AEF0	0.367203804996209	0.879	FALSE	FALSE	0.436	0.218	-0.218
222	dnaE	P10443	0.40943761401059	0.896	FALSE	FALSE	0.129	0.0645	-0.0645
223	dnaG	P0ABS5	0.913390595521133	0.965	FALSE	FALSE	-0.0252	-0.0126	0.0126
224	dnaJ	P08622	0.51693011065636	0.925	FALSE	FALSE	0.129	0.0643	-0.0643
225	dnaK	P0A6Y8	0.409280424691005	0.896	FALSE	FALSE	-0.118	-0.0591	0.0591
226	dnaN	P0A988	0.860862365693265	0.962	FALSE	FALSE	-0.0347	-0.0173	0.0173
227	dnaQ	P03007	0.714408296223304	0.952	FALSE	FALSE	-0.0783	-0.0392	0.0392
228	dnaT	P0A8J2	0.200804126473488	0.714	FALSE	FALSE	-0.271	-0.135	0.135
229	dnaX	P06710	0.590666947302298	0.938	FALSE	FALSE	-0.101	-0.0507	0.0507
230	dosC	P0AA89	0.601493973453775	0.939	FALSE	FALSE	-0.0839	-0.0419	0.0419
231	dps	P0ABT2	0.814485389183832	0.959	FALSE	FALSE	-0.0882	-0.0441	0.0441
232	dsbA	P0AEG4	0.932926141412426	0.966	FALSE	FALSE	0.0172	0.0086	-0.0086
233	dsbC	P0AEG6	0.556303176236709	0.932	FALSE	FALSE	0.168	0.0842	-0.0842
234	dsbD	P36655	0.0603143482963282	0.221	FALSE	FALSE	1.76	0.882	-0.882
235	dsbG	P77202	0.486103804978897	0.919	FALSE	FALSE	0.22	0.11	-0.11
236	dsdA	P00926	0.803300374288357	0.958	FALSE	FALSE	-0.172	-0.0859	0.0859
237	dsdC	P46068	0.160250401157367	0.615	FALSE	FALSE	-1.61	-0.804	0.804
238	dusA	P32695	0.892193212186265	0.964	FALSE	FALSE	0.0323	0.0162	-0.0162
239	dusB	P0ABT5	0.740909565700943	0.954	FALSE	FALSE	-0.0642	-0.0321	0.0321
240	dusC	P33371	0.85461181376006	0.962	FALSE	FALSE	-0.0726	-0.0363	0.0363
241	dut	P06968	0.629199589428458	0.943	FALSE	FALSE	0.127	0.0635	-0.0635
242	dxr	P45568	0.721068503419086	0.952	FALSE	FALSE	0.0589	0.0294	-0.0294
243	dxs	P77488	0.909798968881166	0.964	FALSE	FALSE	0.0164	0.00819	-0.00819
244	ebgR	P06846	0.464914782348336	0.913	FALSE	FALSE	-0.132	-0.0658	0.0658
245	eda	P0A955	0.510219528435834	0.924	FALSE	FALSE	0.181	0.0905	-0.0905
246	edd	P0ADF6	0.491197821446539	0.92	FALSE	FALSE	-0.208	-0.104	0.104
247	efeO	P0AB24	0.655145903825959	0.946	FALSE	FALSE	0.111	0.0553	-0.0553
248	efp	P0A6N4	0.345610432661817	0.868	FALSE	FALSE	-0.227	-0.113	0.113
249	elaA	P0AEH3	0.465276563234964	0.913	FALSE	FALSE	-0.139	-0.0696	0.0696
250	elaB	P0AEH5	0.279216014463183	0.82	FALSE	FALSE	0.52	0.26	-0.26
251	elbB	P0ABU5	0.496399304422551	0.921	FALSE	FALSE	0.314	0.157	-0.157
252	elyC	P0AB01	0.393542180842231	0.89	FALSE	FALSE	0.178	0.0888	-0.0888
253	emrA	P27303	0.941343928704377	0.966	FALSE	FALSE	-0.0172	-0.00862	0.00862
254	engB	P0A6P7	0.430130555511786	0.903	FALSE	FALSE	-0.122	-0.061	0.061
255	eno	P0A6P9	0.77285748379526	0.956	FALSE	FALSE	-0.0497	-0.0248	0.0248
256	entA	P15047	0.179947704120781	0.668	FALSE	FALSE	0.323	0.161	-0.161
257	entB	P0ADI4	0.459453257958406	0.912	FALSE	FALSE	0.266	0.133	-0.133
258	entF	P11454	0.433423534493864	0.904	FALSE	FALSE	0.38	0.19	-0.19
259	envC	P37690	0.0463109322539071	0.158	FALSE	FALSE	-2.03	-1.02	1.02
260	epd	P0A9B6	0.24411114157183	0.782	FALSE	FALSE	0.992	0.496	-0.496
261	epmA	P0A8N7	0.178155005933459	0.664	FALSE	FALSE	-0.687	-0.343	0.343
262	epmB	P39280	0.481929831025959	0.918	FALSE	FALSE	0.125	0.0627	-0.0627
263	eptC	P0CB39	0.538186973580226	0.929	FALSE	FALSE	0.109	0.0546	-0.0546
264	era	P06616	0.866052087962039	0.962	FALSE	FALSE	0.0384	0.0192	-0.0192
265	erpA	P0ACC3	0.803563831373704	0.958	FALSE	FALSE	-0.0611	-0.0306	0.0306
266	etk	P38134	0.386103098826526	0.887	FALSE	FALSE	-0.163	-0.0815	0.0815
267	ettA	P0A9W3	0.55712986979707	0.932	FALSE	FALSE	-0.128	-0.0641	0.0641
268	eutB	P0AEJ6	0.18884658837239	0.689	FALSE	FALSE	0.974	0.487	-0.487
269	eutC	P19636	0.993035862441085	0.968	FALSE	FALSE	0.00226	0.00113	-0.00113
270	evgA	P0ACZ4	0.881492007570407	0.963	FALSE	FALSE	-0.0451	-0.0226	0.0226
271	exuR	P0ACL2	0.334822880893487	0.862	FALSE	FALSE	-1.05	-0.524	0.524
272	fabA	P0A6Q3	0.458986198496784	0.912	FALSE	FALSE	-0.177	-0.0887	0.0887
273	fabB	P0A953	0.336189639667559	0.863	FALSE	FALSE	-0.191	-0.0957	0.0957
274	fabD	P0AAI9	0.954916313849932	0.967	FALSE	FALSE	-0.0117	-0.00587	0.00587
275	fabF	P0AAI5	0.494092673534791	0.92	FALSE	FALSE	0.137	0.0684	-0.0684
276	fabG	P0AEK2	0.925275812306036	0.965	FALSE	FALSE	0.0382	0.0191	-0.0191
277	fabH	P0A6R0	0.802401898205838	0.958	FALSE	FALSE	0.0426	0.0213	-0.0213
278	fabI	P0AEK4	0.951167652972413	0.966	FALSE	FALSE	0.0146	0.0073	-0.0073
279	fabR	P0ACU5	0.40532254163854	0.895	FALSE	FALSE	-0.237	-0.119	0.119
280	fabZ	P0A6Q6	0.239763091404886	0.777	FALSE	FALSE	-0.846	-0.423	0.423
281	fadA	P21151	0.470971990486226	0.915	FALSE	FALSE	-0.759	-0.38	0.38
282	fadB	P21177	0.517937779174669	0.925	FALSE	FALSE	-0.71	-0.355	0.355
283	fadD	P69451	0.345452866653915	0.868	FALSE	FALSE	0.22	0.11	-0.11
284	fadI	P76503	0.295583469104822	0.835	FALSE	FALSE	-0.829	-0.414	0.414
285	fadL	P10384	0.618575939081767	0.941	FALSE	FALSE	0.128	0.0642	-0.0642
286	fadR	P0A8V6	0.422536258904358	0.901	FALSE	FALSE	-0.204	-0.102	0.102
287	fbaA	P0AB71	0.086430854391347	0.346	FALSE	FALSE	-0.381	-0.19	0.19
288	fbaB	P0A991	0.443398960052411	0.907	FALSE	FALSE	0.29	0.145	-0.145
289	fbp	P0A993	0.594531625631665	0.938	FALSE	FALSE	0.108	0.0539	-0.0539
290	fdhD	P32177	0.189269529795781	0.69	FALSE	FALSE	0.218	0.109	-0.109
291	fdhE	P13024	0.375563505478322	0.883	FALSE	FALSE	0.156	0.0778	-0.0778
292	fdnG	P24183	0.158385135307742	0.609	FALSE	FALSE	0.657	0.329	-0.329
293	fdoG	P32176	0.610354322018052	0.94	FALSE	FALSE	-0.102	-0.0512	0.0512
294	fdoH	P0AAJ5	0.443497849987529	0.907	FALSE	FALSE	0.216	0.108	-0.108
295	fdx	P0A9R4	0.582773968248141	0.937	FALSE	FALSE	-0.186	-0.0932	0.0932
296	fecB	P15028	0.256454649639403	0.797	FALSE	FALSE	0.241	0.12	-0.12
297	feoA	P0AEL3	0.811721562746095	0.959	FALSE	FALSE	-0.0833	-0.0417	0.0417
298	feoB	P33650	0.484021852412478	0.918	FALSE	FALSE	-0.632	-0.316	0.316
299	fepB	P0AEL6	0.56959511495805	0.934	FALSE	FALSE	-0.153	-0.0766	0.0766
300	ffh	P0AGD7	0.823242984299748	0.96	FALSE	FALSE	0.0339	0.017	-0.017
301	fimC	P31697	0.917487171513325	0.965	FALSE	FALSE	0.0228	0.0114	-0.0114
302	fis	P0A6R3	0.770602480424678	0.956	FALSE	FALSE	0.146	0.0729	-0.0729
303	fklB	P0A9L3	0.868845035804425	0.962	FALSE	FALSE	0.0395	0.0198	-0.0198
304	fkpA	P45523	0.9608762212785	0.967	FALSE	FALSE	0.01	0.005	-0.005
305	fkpB	P0AEM0	0.339029799781431	0.864	FALSE	FALSE	0.149	0.0747	-0.0747
306	flgA	P75933	0.84465975842113	0.961	FALSE	FALSE	-0.0623	-0.0311	0.0311
307	flgB	P0ABW9	0.259762925636231	0.801	FALSE	FALSE	-1.32	-0.659	0.659
308	flgC	P0ABX2	0.155780974399977	0.601	FALSE	FALSE	-0.422	-0.211	0.211
309	flgD	P75936	0.521799765334113	0.926	FALSE	FALSE	-0.314	-0.157	0.157
310	flgE	P75937	0.413933453877103	0.898	FALSE	FALSE	-0.166	-0.0829	0.0829
311	flgF	P75938	0.773256372933439	0.956	FALSE	FALSE	-0.0993	-0.0497	0.0497
312	flgG	P0ABX5	0.464678558362767	0.913	FALSE	FALSE	0.209	0.104	-0.104
313	flgH	P0A6S0	0.361357324585047	0.876	FALSE	FALSE	-0.18	-0.0902	0.0902
314	flgI	P0A6S3	0.644233778161133	0.945	FALSE	FALSE	0.105	0.0525	-0.0525
315	flgK	P33235	0.899859889034855	0.964	FALSE	FALSE	-0.0446	-0.0223	0.0223
316	flgL	P29744	0.52720572908237	0.927	FALSE	FALSE	0.663	0.332	-0.332
317	flgM	P0AEM4	0.905117800479039	0.964	FALSE	FALSE	0.0343	0.0172	-0.0172
318	flhD	P0A8S9	0.98783058084016	0.968	FALSE	FALSE	-0.00367	-0.00183	0.00183
319	fliA	P0AEM6	0.959534653026119	0.967	FALSE	FALSE	-0.0102	-0.00508	0.00508
320	fliC	P04949	0.548098801734874	0.931	FALSE	FALSE	-0.153	-0.0765	0.0765
321	fliD	P24216	0.210573062285115	0.732	FALSE	FALSE	-0.371	-0.185	0.185
322	fliF	P25798	0.311424552840836	0.847	FALSE	FALSE	0.291	0.146	-0.146
323	fliG	P0ABZ1	0.327647068312211	0.857	FALSE	FALSE	-0.276	-0.138	0.138
324	fliH	P31068	0.758881815043082	0.955	FALSE	FALSE	-0.056	-0.028	0.028
325	fliI	P52612	0.68619296851664	0.949	FALSE	FALSE	-0.0832	-0.0416	0.0416
326	fliK	P52614	0.439081747879615	0.906	FALSE	FALSE	-0.289	-0.145	0.145
327	fliL	P0ABX8	0.300895724350612	0.839	FALSE	FALSE	0.715	0.358	-0.358
328	fliM	P06974	0.798607171316367	0.958	FALSE	FALSE	0.0602	0.0301	-0.0301
329	fliN	P15070	0.935937210614407	0.966	FALSE	FALSE	0.0154	0.00772	-0.00772
330	fliO	P22586	0.554968364202588	0.932	FALSE	FALSE	-0.34	-0.17	0.17
331	fliP	P0AC05	0.824378758102424	0.96	FALSE	FALSE	0.0715	0.0358	-0.0358
332	fliS	P26608	0.227913054426656	0.76	FALSE	FALSE	-0.3	-0.15	0.15
333	fliY	P0AEM9	0.529252692297029	0.928	FALSE	FALSE	0.323	0.161	-0.161
334	flxA	P77609	0.928581948317764	0.965	FALSE	FALSE	0.033	0.0165	-0.0165
335	fmt	P23882	0.326951133775221	0.857	FALSE	FALSE	-0.289	-0.144	0.144
336	fnr	P0A9E5	0.71646587907778	0.952	FALSE	FALSE	-0.151	-0.0755	0.0755
337	folA	P0ABQ4	0.649939539210479	0.945	FALSE	FALSE	-0.304	-0.152	0.152
338	folB	P0AC16	0.5135369436477	0.925	FALSE	FALSE	0.222	0.111	-0.111
339	folC	P08192	0.712522954056948	0.951	FALSE	FALSE	-0.064	-0.032	0.032
340	folD	P24186	0.135502864471471	0.529	FALSE	FALSE	0.259	0.13	-0.13
341	folE	P0A6T5	0.734140242254952	0.953	FALSE	FALSE	-0.0976	-0.0488	0.0488
342	folP	P0AC13	0.909476758503475	0.964	FALSE	FALSE	-0.0191	-0.00956	0.00956
343	folX	P0AC19	0.807986065297341	0.959	FALSE	FALSE	-0.0972	-0.0486	0.0486
344	fpr	P28861	0.602335257215771	0.939	FALSE	FALSE	-0.234	-0.117	0.117
345	frdA	P00363	0.72290065160877	0.952	FALSE	FALSE	0.102	0.051	-0.051
346	frdB	P0AC47	0.311080068555184	0.846	FALSE	FALSE	0.376	0.188	-0.188
347	frdD	P0A8Q3	0.671777411668608	0.948	FALSE	FALSE	-0.103	-0.0517	0.0517
348	fre	P0AEN1	0.520171108701672	0.926	FALSE	FALSE	0.181	0.0907	-0.0907
349	frmA	P25437	0.625771799757884	0.942	FALSE	FALSE	-0.138	-0.0691	0.0691
350	frmB	P51025	0.678619832636277	0.948	FALSE	FALSE	-0.128	-0.0639	0.0639
351	frmR	P0AAP3	0.987487524120401	0.968	FALSE	FALSE	0.00277	0.00138	-0.00138
352	frr	P0A805	0.631680922801246	0.943	FALSE	FALSE	-0.0819	-0.041	0.041
353	frsA	P04335	0.540919235190453	0.93	FALSE	FALSE	0.12	0.06	-0.06
354	fruA	P20966	0.785002299318593	0.957	FALSE	FALSE	-0.063	-0.0315	0.0315
355	fruB	P69811	0.469783154824316	0.915	FALSE	FALSE	-0.128	-0.064	0.064
356	fruK	P0AEW9	0.653780257397361	0.946	FALSE	FALSE	0.231	0.116	-0.116
357	ftnA	P0A998	0.868936939699921	0.962	FALSE	FALSE	-0.0511	-0.0255	0.0255
358	ftsA	P0ABH0	0.49348468352075	0.92	FALSE	FALSE	0.0995	0.0498	-0.0498
359	ftsB	P0A6S5	0.275583293412109	0.817	FALSE	FALSE	0.26	0.13	-0.13
360	ftsE	P0A9R7	0.744795548607824	0.954	FALSE	FALSE	0.0996	0.0498	-0.0498
361	ftsH	P0AAI3	0.789125296234778	0.957	FALSE	FALSE	-0.0701	-0.0351	0.0351
362	ftsI	P0AD68	0.267820833235618	0.809	FALSE	FALSE	-0.662	-0.331	0.331
363	ftsK	P46889	0.515513627048527	0.925	FALSE	FALSE	-0.107	-0.0535	0.0535
364	ftsL	P0AEN4	0.601407353251038	0.939	FALSE	FALSE	0.186	0.0931	-0.0931
365	ftsN	P29131	0.919538729055171	0.965	FALSE	FALSE	0.024	0.012	-0.012
366	ftsP	P26648	0.658316616591079	0.946	FALSE	FALSE	0.103	0.0517	-0.0517
367	ftsY	P10121	0.617369956301829	0.941	FALSE	FALSE	0.0949	0.0474	-0.0474
368	ftsZ	P0A9A6	0.91658622241109	0.965	FALSE	FALSE	0.0174	0.00871	-0.00871
369	fumA	P0AC33	0.916664387292555	0.965	FALSE	FALSE	0.0255	0.0128	-0.0128
370	fumB	P14407	0.138856445648446	0.542	FALSE	FALSE	-0.342	-0.171	0.171
371	fumC	P05042	0.450507404382587	0.909	FALSE	FALSE	-0.327	-0.164	0.164
372	fur	P0A9A9	0.82520974194113	0.96	FALSE	FALSE	-0.0404	-0.0202	0.0202
373	fusA	P0A6M8	0.65005651728231	0.945	FALSE	FALSE	0.0882	0.0441	-0.0441
374	fxsA	P37147	0.605826274805812	0.94	FALSE	FALSE	0.0965	0.0482	-0.0482
375	gabD	P25526	0.898076409928347	0.964	FALSE	FALSE	0.0433	0.0216	-0.0216
376	gabT	P22256	0.832728959942052	0.96	FALSE	FALSE	-0.0477	-0.0238	0.0238
377	galE	P09147	0.751480365123104	0.955	FALSE	FALSE	-0.0498	-0.0249	0.0249
378	galF	P0AAB6	0.532396103742877	0.928	FALSE	FALSE	-0.106	-0.0531	0.0531
379	galK	P0A6T3	0.509381071000022	0.924	FALSE	FALSE	-0.314	-0.157	0.157
380	galR	P03024	0.372209595088644	0.881	FALSE	FALSE	0.232	0.116	-0.116
381	galT	P09148	0.823061937363026	0.96	FALSE	FALSE	-0.211	-0.105	0.105
382	galU	P0AEP3	0.933972543263704	0.966	FALSE	FALSE	-0.0123	-0.00616	0.00616
383	gapA	P0A9B2	0.91656889613167	0.965	FALSE	FALSE	-0.0293	-0.0147	0.0147
384	garL	P23522	0.276598612601237	0.818	FALSE	FALSE	-0.654	-0.327	0.327
385	gatA	P69828	0.139919256588592	0.546	FALSE	FALSE	-0.865	-0.433	0.433
386	gatR	P36930	0.115638138634446	0.455	FALSE	FALSE	-0.401	-0.201	0.201
387	gatY	P0C8J6	0.724866947265828	0.953	FALSE	FALSE	-0.136	-0.0679	0.0679
388	gatZ	P0C8J8	0.598908052422106	0.939	FALSE	FALSE	-0.196	-0.0979	0.0979
389	gcd	P15877	0.642219000477281	0.944	FALSE	FALSE	-0.131	-0.0653	0.0653
390	gcvP	P33195	0.424730541580042	0.902	FALSE	FALSE	0.183	0.0915	-0.0915
391	gcvR	P0A9I3	0.402717792375102	0.894	FALSE	FALSE	0.268	0.134	-0.134
392	gcvT	P27248	0.703598483820557	0.951	FALSE	FALSE	0.0762	0.0381	-0.0381
393	gdhA	P00370	0.873774006274198	0.963	FALSE	FALSE	-0.0674	-0.0337	0.0337
394	ghrB	P37666	0.797237087631309	0.958	FALSE	FALSE	-0.0821	-0.0411	0.0411
395	ghxP	P0AF52	0.728232469625842	0.953	FALSE	FALSE	0.101	0.0503	-0.0503
396	glcB	P37330	0.278944938664486	0.82	FALSE	FALSE	1.48	0.741	-0.741
397	glcD	P0AEP9	0.421477718998181	0.9	FALSE	FALSE	-0.597	-0.298	0.298
398	glf	P37747	0.745046878849904	0.954	FALSE	FALSE	-0.0547	-0.0274	0.0274
399	glgA	P0A6U8	0.324978288222892	0.856	FALSE	FALSE	1.21	0.607	-0.607
400	glgB	P07762	0.545930094558762	0.931	FALSE	FALSE	0.168	0.084	-0.084
401	glgC	P0A6V1	0.131171580559098	0.511	FALSE	FALSE	-0.719	-0.36	0.36
402	glgP	P0AC86	0.171380751330684	0.646	FALSE	FALSE	-0.541	-0.271	0.271
403	glk	P0A6V8	0.96060402759514	0.967	FALSE	FALSE	-0.00784	-0.00392	0.00392
404	glmM	P31120	0.587800137377948	0.937	FALSE	FALSE	0.0905	0.0452	-0.0452
405	glmS	P17169	0.592321937927718	0.938	FALSE	FALSE	-0.0917	-0.0459	0.0459
406	glmU	P0ACC7	0.798032594105204	0.958	FALSE	FALSE	0.0437	0.0218	-0.0218
407	glnA	P0A9C5	0.498805513867359	0.921	FALSE	FALSE	0.149	0.0746	-0.0746
408	glnB	P0A9Z1	0.979747077743827	0.968	FALSE	FALSE	-0.00424	-0.00212	0.00212
409	glnD	P27249	0.628302841340998	0.943	FALSE	FALSE	0.127	0.0633	-0.0633
410	glnE	P30870	0.997995813981825	0.968	FALSE	FALSE	0.000974	0.000487	-0.000487
411	glnG	P0AFB8	0.484572712560024	0.918	FALSE	FALSE	-0.169	-0.0845	0.0845
412	glnH	P0AEQ3	0.0985985721383004	0.396	FALSE	FALSE	1.16	0.582	-0.582
413	glnL	P0AFB5	0.480639991420991	0.917	FALSE	FALSE	0.217	0.109	-0.109
414	glnQ	P10346	0.846902440738755	0.961	FALSE	FALSE	0.0366	0.0183	-0.0183
415	glnS	P00962	0.57156204689603	0.935	FALSE	FALSE	0.153	0.0765	-0.0765
416	glpA	P0A9C0	0.654616087981157	0.946	FALSE	FALSE	0.15	0.0752	-0.0752
417	glpB	P13033	0.248482924947228	0.788	FALSE	FALSE	-0.412	-0.206	0.206
418	glpC	P0A996	0.384845832233879	0.887	FALSE	FALSE	0.583	0.292	-0.292
419	glpD	P13035	0.672567905565603	0.948	FALSE	FALSE	-0.0861	-0.043	0.043
420	glpE	P0A6V5	0.726244507526744	0.953	FALSE	FALSE	0.128	0.0639	-0.0639
421	glpK	P0A6F3	0.92721075692013	0.965	FALSE	FALSE	-0.0247	-0.0124	0.0124
422	glpQ	P09394	0.45836030380182	0.912	FALSE	FALSE	-0.35	-0.175	0.175
423	glpT	P08194	0.314410022009735	0.849	FALSE	FALSE	-0.624	-0.312	0.312
424	glpX	P0A9C9	0.569924654385782	0.935	FALSE	FALSE	0.0951	0.0475	-0.0475
425	glsA2	P0A6W0	0.338374408629668	0.864	FALSE	FALSE	-0.284	-0.142	0.142
426	gltA	P0ABH7	0.577580768718422	0.936	FALSE	FALSE	-0.123	-0.0617	0.0617
427	gltB	P09831	0.889567780120787	0.963	FALSE	FALSE	-0.0204	-0.0102	0.0102
428	gltD	P09832	0.286422887638611	0.827	FALSE	FALSE	-0.211	-0.105	0.105
429	gltX	P04805	0.774153506416228	0.956	FALSE	FALSE	-0.0463	-0.0232	0.0232
430	glyA	P0A825	0.654855364770527	0.946	FALSE	FALSE	0.109	0.0543	-0.0543
431	glyQ	P00960	0.725465462275013	0.953	FALSE	FALSE	-0.0673	-0.0336	0.0336
432	glyS	P00961	0.826909144089224	0.96	FALSE	FALSE	-0.035	-0.0175	0.0175
433	gmhB	P63228	0.972766795590736	0.967	FALSE	FALSE	-0.0589	-0.0294	0.0294
434	gmk	P60546	0.311085632596297	0.846	FALSE	FALSE	-0.158	-0.0788	0.0788
435	gnd	P00350	0.909118358379084	0.964	FALSE	FALSE	0.018	0.00901	-0.00901
436	gnsA	P0AC92	0.362300222700331	0.877	FALSE	FALSE	-0.864	-0.432	0.432
437	gnsB	P77695	0.760704816565864	0.955	FALSE	FALSE	-0.0958	-0.0479	0.0479
438	gntR	P0ACP5	0.16810355809204	0.638	FALSE	FALSE	0.285	0.142	-0.142
439	gor	P06715	0.339437114616147	0.864	FALSE	FALSE	-0.183	-0.0915	0.0915
440	gph	P32662	0.516845911459566	0.925	FALSE	FALSE	0.177	0.0885	-0.0885
441	gpmA	P62707	0.866185539489584	0.962	FALSE	FALSE	0.0292	0.0146	-0.0146
442	gpmB	P0A7A2	0.497074472586096	0.921	FALSE	FALSE	0.126	0.0629	-0.0629
443	gpmI	P37689	0.418273192252486	0.899	FALSE	FALSE	-0.172	-0.0861	0.0861
444	gppA	P25552	0.124684146703833	0.484	FALSE	FALSE	1.49	0.747	-0.747
445	gpsA	P0A6S7	0.613853031808519	0.941	FALSE	FALSE	-0.12	-0.0598	0.0598
446	gpt	P0A9M5	0.889189336327034	0.963	FALSE	FALSE	-0.059	-0.0295	0.0295
447	grcA	P68066	0.315832594058863	0.85	FALSE	FALSE	0.208	0.104	-0.104
448	greA	P0A6W5	0.536581628633712	0.929	FALSE	FALSE	0.229	0.114	-0.114
449	groL	P0A6F5	0.699521473882618	0.95	FALSE	FALSE	-0.0884	-0.0442	0.0442
450	groS	P0A6F9	0.117794648551865	0.462	FALSE	FALSE	-0.334	-0.167	0.167
451	grpE	P09372	0.719851212353926	0.952	FALSE	FALSE	0.0576	0.0288	-0.0288
452	grxA	P68688	0.741089715514292	0.954	FALSE	FALSE	-0.167	-0.0835	0.0835
453	grxB	P0AC59	0.530424395391983	0.928	FALSE	FALSE	0.203	0.101	-0.101
454	grxC	P0AC62	0.531097635984548	0.928	FALSE	FALSE	-0.105	-0.0526	0.0526
455	grxD	P0AC69	0.421583069323782	0.901	FALSE	FALSE	-0.207	-0.103	0.103
456	gshA	P0A6W9	0.335623577051348	0.862	FALSE	FALSE	0.195	0.0976	-0.0976
457	gshB	P04425	0.753327557728009	0.955	FALSE	FALSE	-0.0636	-0.0318	0.0318
458	gsk	P0AEW6	0.710921260362433	0.951	FALSE	FALSE	-0.0702	-0.0351	0.0351
459	gss	P0AES0	0.861038909345958	0.962	FALSE	FALSE	-0.0283	-0.0141	0.0141
460	gstA	P0A9D2	0.483845865521166	0.918	FALSE	FALSE	0.139	0.0693	-0.0693
461	gstB	P0ACA7	0.333391300091051	0.861	FALSE	FALSE	0.227	0.114	-0.114
462	guaA	P04079	0.728262131372576	0.953	FALSE	FALSE	-0.0684	-0.0342	0.0342
463	guaB	P0ADG7	0.749430238440182	0.955	FALSE	FALSE	0.0685	0.0343	-0.0343
464	guaC	P60560	0.350928561965139	0.871	FALSE	FALSE	-0.165	-0.0823	0.0823
465	gutQ	P17115	0.806366304324101	0.959	FALSE	FALSE	0.103	0.0514	-0.0514
466	gyrA	P0AES4	0.8304655875154	0.96	FALSE	FALSE	-0.031	-0.0155	0.0155
467	gyrB	P0AES6	0.832112544808618	0.96	FALSE	FALSE	-0.0358	-0.0179	0.0179
468	hdhA	P0AET8	0.339772580696327	0.865	FALSE	FALSE	-0.246	-0.123	0.123
469	helD	P15038	0.28480702120754	0.825	FALSE	FALSE	0.338	0.169	-0.169
470	hemA	P0A6X1	0.719295729206262	0.952	FALSE	FALSE	0.111	0.0555	-0.0555
471	hemB	P0ACB2	0.218747109412094	0.746	FALSE	FALSE	0.322	0.161	-0.161
472	hemC	P06983	0.763160028123969	0.956	FALSE	FALSE	-0.0657	-0.0329	0.0329
473	hemE	P29680	0.378300974736842	0.884	FALSE	FALSE	-0.229	-0.114	0.114
474	hemF	P36553	0.424542016368091	0.901	FALSE	FALSE	0.132	0.0661	-0.0661
475	hemG	P0ACB4	0.339999824595393	0.865	FALSE	FALSE	0.328	0.164	-0.164
476	hemH	P23871	0.924497556138669	0.965	FALSE	FALSE	-0.0323	-0.0161	0.0161
477	hemL	P23893	0.507291778270642	0.923	FALSE	FALSE	-0.116	-0.0578	0.0578
478	hemN	P32131	0.814683347370047	0.959	FALSE	FALSE	0.0373	0.0187	-0.0187
479	hemX	P09127	0.24436236495185	0.783	FALSE	FALSE	0.371	0.185	-0.185
480	hemY	P0ACB7	0.231229200022288	0.765	FALSE	FALSE	0.334	0.167	-0.167
481	hexR	P46118	0.810147487746248	0.959	FALSE	FALSE	0.0922	0.0461	-0.0461
482	hflC	P0ABC3	0.281379737788726	0.822	FALSE	FALSE	0.201	0.101	-0.101
483	hflD	P25746	0.896841133240001	0.964	FALSE	FALSE	-0.0481	-0.0241	0.0241
484	hflK	P0ABC7	0.901759291026182	0.964	FALSE	FALSE	0.0259	0.0129	-0.0129
485	hflX	P25519	0.582073652322435	0.936	FALSE	FALSE	-0.0953	-0.0477	0.0477
486	hfq	P0A6X3	0.205505373748433	0.723	FALSE	FALSE	0.384	0.192	-0.192
487	hinT	P0ACE7	0.254118410824263	0.794	FALSE	FALSE	0.24	0.12	-0.12
488	hisA	P10371	0.864959959156912	0.962	FALSE	FALSE	0.042	0.021	-0.021
489	hisB	P06987	0.987458566639	0.968	FALSE	FALSE	-0.00312	-0.00156	0.00156
490	hisC	P06986	0.385770516543439	0.887	FALSE	FALSE	0.257	0.128	-0.128
491	hisF	P60664	0.465612450092545	0.913	FALSE	FALSE	-0.243	-0.122	0.122
492	hisG	P60757	0.912947001673503	0.965	FALSE	FALSE	0.0746	0.0373	-0.0373
493	hisH	P60595	0.738383623866625	0.954	FALSE	FALSE	-0.0591	-0.0296	0.0296
494	hisS	P60906	0.525566644968411	0.927	FALSE	FALSE	0.101	0.0503	-0.0503
495	hldD	P67910	0.804789846490547	0.959	FALSE	FALSE	-0.0801	-0.0401	0.0401
496	hldE	P76658	0.72000039048717	0.952	FALSE	FALSE	-0.0731	-0.0365	0.0365
497	hmp	P24232	0.334867437096132	0.862	FALSE	FALSE	-0.171	-0.0857	0.0857
498	hns	P0ACF8	0.573251489173879	0.935	FALSE	FALSE	-0.13	-0.0649	0.0649
499	holA	P28630	0.507664087716585	0.923	FALSE	FALSE	-0.34	-0.17	0.17
500	holB	P28631	0.140674530051689	0.549	FALSE	FALSE	-1.7	-0.851	0.851
501	holD	P28632	0.589725239044459	0.938	FALSE	FALSE	0.357	0.179	-0.179
502	holE	P0ABS8	0.647754075619072	0.945	FALSE	FALSE	-0.165	-0.0824	0.0824
503	hpt	P0A9M2	0.28049028952679	0.822	FALSE	FALSE	-0.227	-0.113	0.113
504	hrpA	P43329	0.70081581500735	0.95	FALSE	FALSE	-0.13	-0.0648	0.0648
505	hrpB	P37024	0.964719122115197	0.967	FALSE	FALSE	-0.0119	-0.00597	0.00597
506	hscA	P0A6Z1	0.729031394906286	0.953	FALSE	FALSE	-0.0683	-0.0342	0.0342
507	hscB	P0A6L9	0.753776083061022	0.955	FALSE	FALSE	-0.209	-0.104	0.104
508	hsdM	P08957	0.80800724433369	0.959	FALSE	FALSE	0.039	0.0195	-0.0195
509	hsdR	P08956	0.913226718058766	0.965	FALSE	FALSE	-0.0176	-0.00878	0.00878
510	hsdS	P05719	0.424452857710093	0.901	FALSE	FALSE	0.126	0.0629	-0.0629
511	hslJ	P52644	0.590650706791631	0.938	FALSE	FALSE	0.0924	0.0462	-0.0462
512	hslO	P0A6Y5	0.586607466951155	0.937	FALSE	FALSE	0.123	0.0613	-0.0613
513	hslR	P0ACG8	0.218906302386566	0.746	FALSE	FALSE	0.371	0.186	-0.186
514	hslU	P0A6H5	0.753292480061431	0.955	FALSE	FALSE	-0.0534	-0.0267	0.0267
515	hslV	P0A7B8	0.723642957515009	0.952	FALSE	FALSE	0.145	0.0724	-0.0724
516	htpG	P0A6Z3	0.927570002316311	0.965	FALSE	FALSE	-0.019	-0.00948	0.00948
517	htpX	P23894	0.674704737735422	0.948	FALSE	FALSE	0.111	0.0553	-0.0553
518	hupA	P0ACF0	0.430213889150966	0.903	FALSE	FALSE	-0.273	-0.137	0.137
519	hupB	P0ACF4	0.666434321330831	0.947	FALSE	FALSE	0.372	0.186	-0.186
520	hybC	P0ACE0	0.61891419242586	0.941	FALSE	FALSE	0.142	0.0711	-0.0711
521	iadA	P39377	0.276767232214702	0.818	FALSE	FALSE	-0.875	-0.438	0.438
522	ibpA	P0C054	0.0634526960026106	0.234	FALSE	FALSE	-0.415	-0.208	0.208
523	ibpB	P0C058	0.800537525533734	0.958	FALSE	FALSE	-0.0916	-0.0458	0.0458
524	icd	P08200	0.332975897474776	0.861	FALSE	FALSE	-0.193	-0.0964	0.0964
525	ihfA	P0A6X7	0.253367577895586	0.794	FALSE	FALSE	-0.319	-0.159	0.159
526	ihfB	P0A6Y1	0.822193579836731	0.96	FALSE	FALSE	-0.0512	-0.0256	0.0256
527	ileS	P00956	0.855840867542524	0.962	FALSE	FALSE	0.0301	0.015	-0.015
528	ilvA	P04968	0.822001490862506	0.96	FALSE	FALSE	-0.0618	-0.0309	0.0309
529	ilvB	P08142	0.10158306942348	0.407	FALSE	FALSE	-1.19	-0.594	0.594
530	ilvD	P05791	0.966236374977125	0.967	FALSE	FALSE	0.00934	0.00467	-0.00467
531	ilvE	P0AB80	0.119664063127415	0.468	FALSE	FALSE	0.335	0.168	-0.168
532	ilvN	P0ADF8	0.549794752722354	0.931	FALSE	FALSE	0.208	0.104	-0.104
533	ilvY	P05827	0.783181976241437	0.957	FALSE	FALSE	-0.378	-0.189	0.189
534	infA	P69222	0.746559681676259	0.954	FALSE	FALSE	-0.0494	-0.0247	0.0247
535	infB	P0A705	0.860466641656622	0.962	FALSE	FALSE	-0.0299	-0.015	0.015
536	infC	P0A707	0.670198846967371	0.947	FALSE	FALSE	0.0733	0.0367	-0.0367
537	insA6	A0A385XJ53	0.959881733382202	0.967	FALSE	FALSE	-0.00941	-0.0047	0.0047
538	insC6	P0CF45	0.748840176786804	0.954	FALSE	FALSE	0.132	0.0661	-0.0661
539	insH11	A0A385XJE6	0.404677957675863	0.895	FALSE	FALSE	-0.192	-0.0959	0.0959
540	insL3	P0CF93	0.681820223188264	0.949	FALSE	FALSE	-0.124	-0.0619	0.0619
541	iscA	P0AAC8	0.348607810028318	0.87	FALSE	FALSE	-0.282	-0.141	0.141
542	iscR	P0AGK8	0.644754482760792	0.945	FALSE	FALSE	0.103	0.0516	-0.0516
543	iscS	P0A6B7	0.0941683247806692	0.379	FALSE	FALSE	-0.274	-0.137	0.137
544	iscU	P0ACD4	0.723731831427633	0.952	FALSE	FALSE	-0.0786	-0.0393	0.0393
545	iscX	P0C0L9	0.125865059718758	0.489	FALSE	FALSE	-0.782	-0.391	0.391
546	ispA	P22939	0.562495513420642	0.933	FALSE	FALSE	-0.216	-0.108	0.108
547	ispB	P0AD57	0.365462364805885	0.878	FALSE	FALSE	-0.462	-0.231	0.231
548	ispD	Q46893	0.444579985995645	0.908	FALSE	FALSE	0.718	0.359	-0.359
549	ispF	P62617	0.0928266742121949	0.374	FALSE	FALSE	0.566	0.283	-0.283
550	ispG	P62620	0.790996879843686	0.958	FALSE	FALSE	-0.0391	-0.0196	0.0196
551	ispH	P62623	0.840821351288526	0.961	FALSE	FALSE	-0.0325	-0.0162	0.0162
552	ispU	P60472	0.210394759944512	0.732	FALSE	FALSE	-2.14	-1.07	1.07
553	jayE	P75981	0.732694755639401	0.953	FALSE	FALSE	-0.366	-0.183	0.183
554	katG	P13029	0.960872074731073	0.967	FALSE	FALSE	0.0197	0.00986	-0.00986
555	kbl	P0AB77	0.924463065798533	0.965	FALSE	FALSE	-0.0198	-0.00988	0.00988
556	kch	P31069	0.224065956219014	0.754	FALSE	FALSE	1.16	0.582	-0.582
557	kdgK	P37647	0.686953582124476	0.949	FALSE	FALSE	0.0869	0.0434	-0.0434
558	kdgR	P76268	0.189597126736488	0.691	FALSE	FALSE	0.256	0.128	-0.128
559	kdpB	P03960	0.384329728105831	0.887	FALSE	FALSE	0.145	0.0726	-0.0726
560	kdpC	P03961	0.120471305453247	0.47	FALSE	FALSE	-1.22	-0.611	0.611
561	kdpD	P21865	0.425667038646286	0.902	FALSE	FALSE	0.431	0.216	-0.216
562	kdpE	P21866	0.243143275397259	0.781	FALSE	FALSE	-1.04	-0.519	0.519
563	kdsA	P0A715	0.344666699526214	0.867	FALSE	FALSE	0.343	0.172	-0.172
564	kdsB	P04951	0.407227817607934	0.895	FALSE	FALSE	0.196	0.0978	-0.0978
565	kdsD	P45395	0.759804106259236	0.955	FALSE	FALSE	-0.0621	-0.0311	0.0311
566	lacI	P03023	0.680747569521538	0.948	FALSE	FALSE	0.0745	0.0372	-0.0372
567	lacZ	P00722	0.885819375662481	0.963	FALSE	FALSE	-0.223	-0.111	0.111
568	lapA	P0ACV4	0.495176640135808	0.921	FALSE	FALSE	-0.575	-0.288	0.288
569	lasT	P37005	0.262879058443639	0.804	FALSE	FALSE	-0.206	-0.103	0.103
570	ldhA	P52643	0.60578067415212	0.94	FALSE	FALSE	0.115	0.0576	-0.0576
571	lepA	P60785	0.905266626235215	0.964	FALSE	FALSE	0.0197	0.00983	-0.00983
572	lepB	P00803	0.860490707291151	0.962	FALSE	FALSE	0.0363	0.0182	-0.0182
573	leuB	P30125	0.528166639795667	0.927	FALSE	FALSE	0.301	0.15	-0.15
574	leuS	P07813	0.947249320370517	0.966	FALSE	FALSE	0.0115	0.00577	-0.00577
575	lexA	P0A7C2	0.257262899250762	0.798	FALSE	FALSE	-0.21	-0.105	0.105
576	ligA	P15042	0.98689059683205	0.968	FALSE	FALSE	0.0024	0.0012	-0.0012
577	lipA	P60716	0.818478283416332	0.959	FALSE	FALSE	0.0461	0.023	-0.023
578	lipB	P60720	0.396246123001913	0.891	FALSE	FALSE	0.178	0.0889	-0.0889
579	lldD	P33232	0.922181873473786	0.965	FALSE	FALSE	0.0372	0.0186	-0.0186
580	lnt	P23930	0.655592245222633	0.946	FALSE	FALSE	-0.216	-0.108	0.108
581	loiP	P25894	0.690577179845134	0.949	FALSE	FALSE	-0.0974	-0.0487	0.0487
582	lolA	P61316	0.756084729919071	0.955	FALSE	FALSE	0.0763	0.0382	-0.0382
583	lolB	P61320	0.276941033230742	0.818	FALSE	FALSE	0.377	0.189	-0.189
584	lolC	P0ADC3	0.360200234975423	0.875	FALSE	FALSE	0.155	0.0776	-0.0776
585	lolD	P75957	0.913198377475742	0.965	FALSE	FALSE	-0.0182	-0.00912	0.00912
586	lolE	P75958	0.162054949699309	0.62	FALSE	FALSE	-0.357	-0.179	0.179
587	lon	P0A9M0	0.776838250346903	0.957	FALSE	FALSE	-0.0399	-0.0199	0.0199
588	lpdA	P0A9P0	0.544516148775714	0.93	FALSE	FALSE	0.166	0.0831	-0.0831
589	lplA	P32099	0.193608920023199	0.699	FALSE	FALSE	-0.334	-0.167	0.167
590	lpoA	P45464	0.409935053307126	0.896	FALSE	FALSE	0.165	0.0825	-0.0825
591	lpoB	P0AB38	0.403448363784401	0.894	FALSE	FALSE	0.24	0.12	-0.12
592	lpp	P69776	0.992635958417918	0.968	FALSE	FALSE	-0.00443	-0.00222	0.00222
593	lptA	P0ADV1	0.856093767881172	0.962	FALSE	FALSE	0.0507	0.0254	-0.0254
594	lptB	P0A9V1	0.253820379279782	0.794	FALSE	FALSE	0.349	0.174	-0.174
595	lptD	P31554	0.291943074176368	0.832	FALSE	FALSE	0.171	0.0856	-0.0856
596	lptE	P0ADC1	0.0415524311711194	0.137	FALSE	FALSE	-1.43	-0.715	0.715
597	lptF	P0AF98	0.171790850516993	0.648	FALSE	FALSE	-0.671	-0.335	0.335
598	lptG	P0ADC6	0.886892535248817	0.963	FALSE	FALSE	-0.0266	-0.0133	0.0133
599	lpxA	P0A722	0.413710230405321	0.898	FALSE	FALSE	0.287	0.143	-0.143
600	lpxB	P10441	0.783615491526714	0.957	FALSE	FALSE	0.125	0.0623	-0.0623
601	lpxC	P0A725	0.786266274434469	0.957	FALSE	FALSE	-0.0575	-0.0288	0.0288
602	lpxD	P21645	0.906390925644588	0.964	FALSE	FALSE	-0.0241	-0.0121	0.0121
603	lpxH	P43341	0.807913682153258	0.959	FALSE	FALSE	0.0421	0.021	-0.021
604	lpxK	P27300	0.199017811908816	0.71	FALSE	FALSE	0.339	0.169	-0.169
605	lpxL	P0ACV0	0.413079141757979	0.898	FALSE	FALSE	-0.436	-0.218	0.218
606	lpxM	P24205	0.645923661650291	0.945	FALSE	FALSE	0.099	0.0495	-0.0495
607	lpxT	P76445	0.418263083814208	0.899	FALSE	FALSE	0.168	0.0838	-0.0838
608	lrp	P0ACJ0	0.17800648672282	0.664	FALSE	FALSE	-0.857	-0.429	0.429
609	lsrA	P77257	0.525529580671867	0.927	FALSE	FALSE	1.12	0.561	-0.561
610	lsrF	P76143	0.577981705193855	0.936	FALSE	FALSE	-0.201	-0.101	0.101
611	ltaE	P75823	0.980873096863093	0.968	FALSE	FALSE	-0.00602	-0.00301	0.00301
612	luxS	P45578	0.620917351559853	0.942	FALSE	FALSE	0.141	0.0707	-0.0707
613	lysC	P08660	0.817080584721439	0.959	FALSE	FALSE	0.0407	0.0203	-0.0203
614	lysS	P0A8N3	0.34756964984776	0.869	FALSE	FALSE	-0.153	-0.0764	0.0764
615	lysU	P0A8N5	0.416210453481336	0.899	FALSE	FALSE	-0.178	-0.089	0.089
616	macA	P75830	0.465307839919332	0.913	FALSE	FALSE	0.518	0.259	-0.259
617	macB	P75831	0.149325773569326	0.58	FALSE	FALSE	0.31	0.155	-0.155
618	maeA	P26616	0.986436956776193	0.968	FALSE	FALSE	-0.0074	-0.0037	0.0037
619	maeB	P76558	0.805080539659406	0.959	FALSE	FALSE	0.0479	0.0239	-0.0239
620	mak	P23917	0.637932359804581	0.944	FALSE	FALSE	0.0932	0.0466	-0.0466
621	malE	P0AEX9	0.366628038823876	0.879	FALSE	FALSE	-0.97	-0.485	0.485
622	malK	P68187	0.126220824993221	0.491	FALSE	FALSE	-2.86	-1.43	1.43
623	malM	P03841	0.10620718628669	0.423	FALSE	FALSE	-1.7	-0.852	0.852
624	malP	P00490	0.819027444996207	0.959	FALSE	FALSE	-0.17	-0.0852	0.0852
625	malQ	P15977	0.355820728507832	0.873	FALSE	FALSE	-0.525	-0.263	0.263
626	malT	P06993	0.0593351861492448	0.217	FALSE	FALSE	-0.636	-0.318	0.318
627	malY	P23256	0.918481283177278	0.965	FALSE	FALSE	-0.0255	-0.0128	0.0128
628	manA	P00946	0.821572061534451	0.96	FALSE	FALSE	-0.0489	-0.0245	0.0245
629	manX	P69797	0.242559300235628	0.78	FALSE	FALSE	-0.18	-0.09	0.09
630	manZ	P69805	0.4543383208136	0.91	FALSE	FALSE	-0.345	-0.172	0.172
631	map	P0AE18	0.15396030296785	0.595	FALSE	FALSE	0.263	0.131	-0.131
632	mazG	P0AEY3	0.874594482138354	0.963	FALSE	FALSE	0.0966	0.0483	-0.0483
633	mdh	P61889	0.375751814892308	0.883	FALSE	FALSE	0.191	0.0954	-0.0954
634	mdlA	P77265	0.472609116782255	0.915	FALSE	FALSE	-0.161	-0.0806	0.0806
635	mdoB	P39401	0.73246527811697	0.953	FALSE	FALSE	-0.0548	-0.0274	0.0274
636	mdoG	P33136	0.519454287594626	0.926	FALSE	FALSE	0.707	0.354	-0.354
637	mdoH	P62517	0.831665928464384	0.96	FALSE	FALSE	0.0618	0.0309	-0.0309
638	mdtK	P37340	0.771297094631771	0.956	FALSE	FALSE	-0.133	-0.0664	0.0664
639	menB	P0ABU0	0.762750184966791	0.956	FALSE	FALSE	0.0495	0.0247	-0.0247
640	menC	P29208	0.605926570075812	0.94	FALSE	FALSE	0.148	0.0742	-0.0742
641	menD	P17109	0.790034282804306	0.958	FALSE	FALSE	0.076	0.038	-0.038
642	menF	P38051	0.0427717065226965	0.143	FALSE	FALSE	2.11	1.05	-1.05
643	metE	P25665	0.0538939360943226	0.193	FALSE	FALSE	0.513	0.257	-0.257
644	metG	P00959	0.554619688627241	0.932	FALSE	FALSE	-0.0936	-0.0468	0.0468
645	metH	P13009	0.627423108183066	0.943	FALSE	FALSE	-0.0834	-0.0417	0.0417
646	metI	P31547	0.244881724233362	0.783	FALSE	FALSE	-0.86	-0.43	0.43
647	metJ	P0A8U6	0.602160756244533	0.939	FALSE	FALSE	-0.0908	-0.0454	0.0454
648	metK	P0A817	0.350424936947919	0.87	FALSE	FALSE	0.162	0.081	-0.081
649	metL	P00562	0.672864238719468	0.948	FALSE	FALSE	-0.0719	-0.036	0.036
650	metN	P30750	0.517838788588772	0.925	FALSE	FALSE	0.1	0.05	-0.05
651	metQ	P28635	0.922707917376076	0.965	FALSE	FALSE	0.0179	0.00894	-0.00894
652	mfd	P30958	0.401910627388026	0.894	FALSE	FALSE	-0.198	-0.0992	0.0992
653	mglA	P0AAG8	0.10448216149056	0.417	FALSE	FALSE	-1.72	-0.86	0.86
654	mglB	P0AEE5	0.910008111851578	0.965	FALSE	FALSE	-0.0381	-0.019	0.019
655	mgtA	P0ABB8	0.406927994482351	0.895	FALSE	FALSE	-0.154	-0.077	0.077
656	miaA	P16384	0.991666673634134	0.968	FALSE	FALSE	0.00188	0.000939	-0.000939
657	miaB	P0AEI1	0.859238029058196	0.962	FALSE	FALSE	-0.0326	-0.0163	0.0163
658	minC	P18196	0.289219123581051	0.829	FALSE	FALSE	0.226	0.113	-0.113
659	minD	P0AEZ3	0.704222563439786	0.951	FALSE	FALSE	-0.0766	-0.0383	0.0383
660	minE	P0A734	0.783195603608284	0.957	FALSE	FALSE	-0.14	-0.0701	0.0701
661	mioC	P03817	0.156985429175816	0.605	FALSE	FALSE	-0.275	-0.137	0.137
662	mipA	P0A908	0.726652211229944	0.953	FALSE	FALSE	0.464	0.232	-0.232
663	mlaA	P76506	0.19313812271627	0.698	FALSE	FALSE	0.214	0.107	-0.107
664	mlaB	P64602	0.75885168686269	0.955	FALSE	FALSE	0.125	0.0627	-0.0627
665	mlaC	P0ADV7	0.558403262245347	0.933	FALSE	FALSE	-0.0935	-0.0468	0.0468
666	mlaD	P64604	0.0752643381806155	0.289	FALSE	FALSE	-2.06	-1.03	1.03
667	mlaF	P63386	0.630849632648268	0.943	FALSE	FALSE	0.215	0.107	-0.107
668	mnmA	P25745	0.83453847738585	0.96	FALSE	FALSE	-0.0326	-0.0163	0.0163
669	mnmC	P77182	0.289376944033909	0.829	FALSE	FALSE	-0.518	-0.259	0.259
670	mnmE	P25522	0.959296529547459	0.967	FALSE	FALSE	0.0198	0.00989	-0.00989
671	mnmG	P0A6U3	0.478810001219704	0.917	FALSE	FALSE	-0.108	-0.0542	0.0542
672	mntR	P0A9F1	0.127371158954324	0.495	FALSE	FALSE	-1.17	-0.583	0.583
673	moaA	P30745	0.836831024470106	0.961	FALSE	FALSE	0.0462	0.0231	-0.0231
674	moaB	P0AEZ9	0.860597042243002	0.962	FALSE	FALSE	-0.0265	-0.0133	0.0133
675	moaC	P0A738	0.676379522628842	0.948	FALSE	FALSE	-0.0924	-0.0462	0.0462
676	mobA	P32173	0.969747348746306	0.967	FALSE	FALSE	0.0221	0.011	-0.011
677	modE	P0A9G8	0.650433860180901	0.945	FALSE	FALSE	-0.212	-0.106	0.106
678	moeA	P12281	0.590965975291437	0.938	FALSE	FALSE	-0.107	-0.0534	0.0534
679	moeB	P12282	0.920184950581146	0.965	FALSE	FALSE	0.014	0.00699	-0.00699
680	mog	P0AF03	0.99245764047681	0.968	FALSE	FALSE	-0.00228	-0.00114	0.00114
681	motA	P09348	0.536613004842387	0.929	FALSE	FALSE	0.132	0.0659	-0.0659
682	motB	P0AF06	0.467450943868817	0.914	FALSE	FALSE	0.259	0.129	-0.129
683	mpl	P37773	0.884235066091638	0.963	FALSE	FALSE	0.028	0.014	-0.014
684	mprA	P0ACR9	0.871163966266769	0.963	FALSE	FALSE	0.0276	0.0138	-0.0138
685	mqo	P33940	0.600261125309198	0.939	FALSE	FALSE	-0.11	-0.0551	0.0551
686	mqsA	Q46864	0.988364451296154	0.968	FALSE	FALSE	-0.00329	-0.00164	0.00164
687	mrcA	P02918	0.380074706291624	0.885	FALSE	FALSE	0.137	0.0687	-0.0687
688	mrcB	P02919	0.871286492610195	0.963	FALSE	FALSE	0.065	0.0325	-0.0325
689	mrdA	P0AD65	0.562568174067993	0.933	FALSE	FALSE	-0.221	-0.11	0.11
690	mreB	P0A9X4	0.272452432231802	0.814	FALSE	FALSE	-0.199	-0.0997	0.0997
691	mreC	P16926	0.939867332562989	0.966	FALSE	FALSE	0.0152	0.00761	-0.00761
692	mrp	P0AF08	0.379386217444573	0.884	FALSE	FALSE	-0.23	-0.115	0.115
693	mrr	P24202	0.0609948882073536	0.224	FALSE	FALSE	-0.382	-0.191	0.191
694	msbA	P60752	0.92743798353575	0.965	FALSE	FALSE	-0.0174	-0.00868	0.00868
695	mscK	P77338	0.940612293684235	0.966	FALSE	FALSE	-0.0152	-0.00761	0.00761
696	mscM	P39285	0.773540534093137	0.956	FALSE	FALSE	0.577	0.288	-0.288
697	msrA	P0A744	0.409779550528025	0.896	FALSE	FALSE	-0.142	-0.0709	0.0709
698	msrB	P0A746	0.360011395360815	0.875	FALSE	FALSE	0.883	0.442	-0.442
699	msrC	P76270	0.0999386788157316	0.401	FALSE	FALSE	-0.442	-0.221	0.221
700	mtlA	P00550	0.338370721184101	0.864	FALSE	FALSE	-0.299	-0.15	0.15
701	mtnN	P0AF12	0.82486296029036	0.96	FALSE	FALSE	0.0319	0.016	-0.016
702	mug	P0A9H1	0.486313094309946	0.919	FALSE	FALSE	-0.664	-0.332	0.332
703	mukB	P22523	0.730420297233965	0.953	FALSE	FALSE	0.0686	0.0343	-0.0343
704	mukE	P22524	0.767251644076612	0.956	FALSE	FALSE	-0.105	-0.0527	0.0527
705	mukF	P60293	0.49701801897565	0.921	FALSE	FALSE	0.162	0.081	-0.081
706	murA	P0A749	0.812221051894591	0.959	FALSE	FALSE	-0.0353	-0.0176	0.0176
707	murC	P17952	0.956903008018081	0.967	FALSE	FALSE	-0.0129	-0.00645	0.00645
708	murD	P14900	0.879441257874	0.963	FALSE	FALSE	0.0322	0.0161	-0.0161
709	murE	P22188	0.61207147395599	0.941	FALSE	FALSE	0.093	0.0465	-0.0465
710	murF	P11880	0.259830155526523	0.801	FALSE	FALSE	0.27	0.135	-0.135
711	murG	P17443	0.146786193663259	0.571	FALSE	FALSE	0.272	0.136	-0.136
712	murI	P22634	0.336027962846525	0.862	FALSE	FALSE	0.188	0.0942	-0.0942
713	murR	P77245	0.0841397267856419	0.335	FALSE	FALSE	0.89	0.445	-0.445
714	mutL	P23367	0.4292460890647	0.903	FALSE	FALSE	-0.164	-0.0819	0.0819
715	mutM	P05523	0.616023752903949	0.941	FALSE	FALSE	0.0896	0.0448	-0.0448
716	mutS	P23909	0.826679068549076	0.96	FALSE	FALSE	-0.0342	-0.0171	0.0171
717	mutT	P08337	0.943656989776459	0.966	FALSE	FALSE	0.0234	0.0117	-0.0117
718	mutY	P17802	0.504286513681617	0.923	FALSE	FALSE	-0.137	-0.0685	0.0685
719	maa	P77791	0.414658363428136	0.898	FALSE	FALSE	-0.261	-0.13	0.13
720	nadC	P30011	0.850964416279401	0.961	FALSE	FALSE	0.166	0.0832	-0.0832
721	nadE	P18843	0.243995583816102	0.782	FALSE	FALSE	-0.352	-0.176	0.176
722	nagA	P0AF18	0.131809178364058	0.514	FALSE	FALSE	1.97	0.985	-0.985
723	nagB	P0A759	0.259043632060161	0.8	FALSE	FALSE	0.334	0.167	-0.167
724	nagC	P0AF20	0.223414137749002	0.753	FALSE	FALSE	-0.206	-0.103	0.103
725	nagD	P0AF24	0.809581712832388	0.959	FALSE	FALSE	0.0535	0.0267	-0.0267
726	nagE	P09323	0.817107666986399	0.959	FALSE	FALSE	-0.164	-0.0821	0.0821
727	nagK	P75959	0.682521112048659	0.949	FALSE	FALSE	-0.103	-0.0513	0.0513
728	nagZ	P75949	0.163325521142088	0.624	FALSE	FALSE	0.331	0.165	-0.165
729	nanE	P0A761	0.596515556003676	0.938	FALSE	FALSE	-0.172	-0.0861	0.0861
730	nanR	P0A8W0	0.878347884994761	0.963	FALSE	FALSE	-0.0519	-0.026	0.026
731	napA	P33937	0.277943447838351	0.819	FALSE	FALSE	0.44	0.22	-0.22
732	narL	P0AF28	0.999813965823128	0.968	FALSE	FALSE	-6.9e-05	-3.45e-05	3.45e-05
733	narP	P31802	0.429010630194959	0.903	FALSE	FALSE	0.219	0.109	-0.109
734	ndh	P00393	0.633588657064468	0.943	FALSE	FALSE	-0.0973	-0.0487	0.0487
735	ndk	P0A763	0.572657313063429	0.935	FALSE	FALSE	-0.129	-0.0644	0.0644
736	nei	P50465	0.941146391439311	0.966	FALSE	FALSE	0.0279	0.0139	-0.0139
737	nemR	P67430	0.327976700610755	0.858	FALSE	FALSE	-0.188	-0.094	0.094
738	nfsA	P17117	0.51973958684011	0.926	FALSE	FALSE	-0.194	-0.0969	0.0969
739	nfsB	P38489	0.475905530335862	0.916	FALSE	FALSE	0.419	0.209	-0.209
740	nfuA	P63020	0.614814881140834	0.941	FALSE	FALSE	-0.151	-0.0755	0.0755
741	nirB	P08201	0.173013451035574	0.651	FALSE	FALSE	0.368	0.184	-0.184
742	nirD	P0A9I8	0.300464412014722	0.838	FALSE	FALSE	0.298	0.149	-0.149
743	nlpD	P0ADA3	0.1183212353835	0.464	FALSE	FALSE	0.34	0.17	-0.17
744	nlpE	P40710	0.724904524621305	0.953	FALSE	FALSE	-0.243	-0.121	0.121
745	nmpC	P21420	0.137391797190076	0.536	FALSE	FALSE	-0.911	-0.455	0.455
746	norR	P37013	0.253564937520027	0.794	FALSE	FALSE	-0.225	-0.113	0.113
747	nrdA	P00452	0.808848106340359	0.959	FALSE	FALSE	-0.0433	-0.0217	0.0217
748	nrdB	P69924	0.480603329118563	0.917	FALSE	FALSE	-0.173	-0.0864	0.0864
749	nrdD	P28903	0.275178572639575	0.817	FALSE	FALSE	-0.573	-0.286	0.286
750	nrdR	P0A8D0	0.942390697705304	0.966	FALSE	FALSE	-0.0127	-0.00634	0.00634
751	nsrR	P0AF63	0.664605970525499	0.947	FALSE	FALSE	-0.199	-0.0993	0.0993
752	nudB	P0AFC0	0.447771088366179	0.909	FALSE	FALSE	-0.926	-0.463	0.463
753	nudC	P32664	0.259981313151502	0.801	FALSE	FALSE	1.1	0.548	-0.548
754	nudE	P45799	0.721428161115561	0.952	FALSE	FALSE	-0.0602	-0.0301	0.0301
755	nudF	Q93K97	0.982317857403661	0.968	FALSE	FALSE	0.005	0.0025	-0.0025
756	nudJ	P0AEI6	0.968323135229048	0.967	FALSE	FALSE	-0.0093	-0.00465	0.00465
757	nuoB	P0AFC7	0.701730638049304	0.95	FALSE	FALSE	0.154	0.0769	-0.0769
758	nuoC	P33599	0.999000222624451	0.968	FALSE	FALSE	0.000284	0.000142	-0.000142
759	nuoE	P0AFD1	0.692994911048941	0.95	FALSE	FALSE	0.142	0.071	-0.071
760	nuoF	P31979	0.401707185937282	0.893	FALSE	FALSE	-0.449	-0.224	0.224
761	nuoG	P33602	0.652470743950861	0.945	FALSE	FALSE	-0.096	-0.048	0.048
762	nuoI	P0AFD6	0.380324424139577	0.885	FALSE	FALSE	0.511	0.256	-0.256
763	nusA	P0AFF6	0.881468740544961	0.963	FALSE	FALSE	-0.0217	-0.0108	0.0108
764	nusB	P0A780	0.556480096536299	0.932	FALSE	FALSE	0.12	0.0601	-0.0601
765	nusG	P0AFG0	0.244198441580931	0.782	FALSE	FALSE	-0.257	-0.129	0.129
766	obgE	P42641	0.43918290849097	0.906	FALSE	FALSE	0.14	0.0698	-0.0698
767	ompA	P0A910	0.855106897524827	0.962	FALSE	FALSE	0.042	0.021	-0.021
768	ompC	P06996	0.899768743866716	0.964	FALSE	FALSE	0.035	0.0175	-0.0175
769	ompR	P0AA16	0.891482769327562	0.964	FALSE	FALSE	-0.0334	-0.0167	0.0167
770	oppA	P23843	0.795437028149305	0.958	FALSE	FALSE	-0.195	-0.0974	0.0974
771	oppD	P76027	0.583076041073522	0.937	FALSE	FALSE	0.121	0.0603	-0.0603
772	oppF	P77737	0.537305461663336	0.929	FALSE	FALSE	-0.122	-0.0612	0.0612
773	osmC	P0C0L2	0.141041800622376	0.55	FALSE	FALSE	0.621	0.311	-0.311
774	osmE	P0ADB1	0.657070840734049	0.946	FALSE	FALSE	0.118	0.0591	-0.0591
775	osmY	P0AFH8	0.469804879389202	0.915	FALSE	FALSE	0.363	0.182	-0.182
776	oxyR	P0ACQ4	0.879297111785853	0.963	FALSE	FALSE	-0.0227	-0.0114	0.0114
777	P0DSF6	P0DSF6	0.104602543399378	0.418	FALSE	FALSE	-0.567	-0.283	0.283
778	P0DTT0	P0DTT0	0.645104733203649	0.945	FALSE	FALSE	-0.0842	-0.0421	0.0421
779	pabA	P00903	0.662953958251913	0.947	FALSE	FALSE	-0.0756	-0.0378	0.0378
780	pabB	P05041	0.557345023691082	0.933	FALSE	FALSE	-0.152	-0.0758	0.0758
781	pal	P0A912	0.184887763281402	0.68	FALSE	FALSE	0.412	0.206	-0.206
782	panB	P31057	0.0682870667269575	0.254	FALSE	FALSE	-0.347	-0.174	0.174
783	panC	P31663	0.354631664418232	0.873	FALSE	FALSE	-0.141	-0.0705	0.0705
784	parC	P0AFI2	0.863315654292343	0.962	FALSE	FALSE	-0.0531	-0.0266	0.0266
785	parE	P20083	0.38313314512001	0.886	FALSE	FALSE	0.151	0.0757	-0.0757
786	pbpG	P0AFI5	0.761859836701706	0.955	FALSE	FALSE	-0.13	-0.065	0.065
787	pckA	P22259	0.900047889201117	0.964	FALSE	FALSE	-0.201	-0.101	0.101
788	pcm	P0A7A5	0.772376990434177	0.956	FALSE	FALSE	-0.154	-0.077	0.077
789	pcnB	P0ABF1	0.917043915618488	0.965	FALSE	FALSE	0.032	0.016	-0.016
790	pdhR	P0ACL9	0.914846027574381	0.965	FALSE	FALSE	-0.104	-0.0521	0.0521
791	pdxA	P19624	0.16326554831218	0.624	FALSE	FALSE	0.643	0.322	-0.322
792	pdxB	P05459	0.960531729713755	0.967	FALSE	FALSE	0.0154	0.00771	-0.00771
793	pdxH	P0AFI7	0.547886715487922	0.931	FALSE	FALSE	-0.183	-0.0917	0.0917
794	pdxJ	P0A794	0.150642544850005	0.584	FALSE	FALSE	0.682	0.341	-0.341
795	pdxK	P40191	0.488683607881225	0.919	FALSE	FALSE	0.158	0.0792	-0.0792
796	pepA	P68767	0.291676746317431	0.831	FALSE	FALSE	-0.227	-0.113	0.113
797	pepB	P37095	0.596245646848238	0.938	FALSE	FALSE	-0.0917	-0.0459	0.0459
798	pepD	P15288	0.240297227735414	0.777	FALSE	FALSE	-0.417	-0.209	0.209
799	pepN	P04825	0.876849910682215	0.963	FALSE	FALSE	-0.0421	-0.021	0.021
800	pepP	P15034	0.3325904705496	0.86	FALSE	FALSE	0.344	0.172	-0.172
801	pepQ	P21165	0.876578728190495	0.963	FALSE	FALSE	-0.0269	-0.0134	0.0134
802	pepT	P29745	0.303367922857126	0.841	FALSE	FALSE	-0.213	-0.107	0.107
803	pfkA	P0A796	0.482784974543929	0.918	FALSE	FALSE	-0.155	-0.0777	0.0777
804	pfkB	P06999	0.938875217448554	0.966	FALSE	FALSE	0.0196	0.00979	-0.00979
805	pflA	P0A9N4	0.169014198862334	0.64	FALSE	FALSE	0.395	0.198	-0.198
806	pflB	P09373	0.95378978941951	0.967	FALSE	FALSE	0.0132	0.00662	-0.00662
807	pgi	P0A6T1	0.432094281524538	0.904	FALSE	FALSE	-0.29	-0.145	0.145
808	pgk	P0A799	0.557449380031727	0.933	FALSE	FALSE	0.0891	0.0445	-0.0445
809	pgl	P52697	0.565773350932018	0.934	FALSE	FALSE	-0.215	-0.108	0.108
810	pgm	P36938	0.311537997612122	0.847	FALSE	FALSE	0.166	0.0829	-0.0829
811	pheA	P0A9J8	0.607201911723748	0.94	FALSE	FALSE	0.169	0.0843	-0.0843
812	pheS	P08312	0.970907244509297	0.967	FALSE	FALSE	0.00621	0.0031	-0.0031
813	pheT	P07395	0.929768520311014	0.965	FALSE	FALSE	-0.0153	-0.00766	0.00766
814	phnA	P0AFJ1	0.371688233622425	0.881	FALSE	FALSE	-0.199	-0.0994	0.0994
815	phnN	P16690	0.0621359009033344	0.228	FALSE	FALSE	-0.992	-0.496	0.496
816	phoB	P0AFJ5	0.768159490886851	0.956	FALSE	FALSE	-0.0839	-0.0419	0.0419
817	phoP	P23836	0.618733771243141	0.941	FALSE	FALSE	-0.0878	-0.0439	0.0439
818	phoU	P0A9K7	0.521671555277072	0.926	FALSE	FALSE	-0.217	-0.109	0.109
819	pitA	P0AFJ7	0.981901762955033	0.968	FALSE	FALSE	-0.00384	-0.00192	0.00192
820	plaP	P0AA47	0.569461067574022	0.934	FALSE	FALSE	-0.166	-0.0829	0.0829
821	pliG	P76002	0.610489069943824	0.94	FALSE	FALSE	0.234	0.117	-0.117
822	plsB	P0A7A7	0.502135097185441	0.922	FALSE	FALSE	0.154	0.077	-0.077
823	plsC	P26647	0.574673571657972	0.935	FALSE	FALSE	-0.103	-0.0516	0.0516
824	plsX	P27247	0.387864501915134	0.888	FALSE	FALSE	-0.186	-0.093	0.093
825	pmbA	P0AFK0	0.934057614652823	0.966	FALSE	FALSE	-0.0126	-0.0063	0.0063
826	pncB	P18133	0.296522923769479	0.835	FALSE	FALSE	0.79	0.395	-0.395
827	pnp	P05055	0.58293890353303	0.937	FALSE	FALSE	-0.105	-0.0527	0.0527
828	pntA	P07001	0.867337422413923	0.962	FALSE	FALSE	0.0986	0.0493	-0.0493
829	pntB	P0AB67	0.550964991703421	0.931	FALSE	FALSE	-0.235	-0.117	0.117
830	polA	P00582	0.903192965595423	0.964	FALSE	FALSE	-0.0194	-0.00969	0.00969
831	potA	P69874	0.34987422614502	0.87	FALSE	FALSE	0.167	0.0837	-0.0837
832	potD	P0AFK9	0.0514142067757758	0.182	FALSE	FALSE	-2.11	-1.05	1.05
833	poxB	P07003	0.286178374159665	0.827	FALSE	FALSE	0.826	0.413	-0.413
834	ppa	P0A7A9	0.909770392869809	0.964	FALSE	FALSE	0.027	0.0135	-0.0135
835	ppc	P00864	0.470090077654179	0.915	FALSE	FALSE	-0.116	-0.0578	0.0578
836	ppiB	P23869	0.630943407937215	0.943	FALSE	FALSE	0.177	0.0883	-0.0883
837	ppiC	P0A9L5	0.107277487476599	0.426	FALSE	FALSE	-0.9	-0.45	0.45
838	ppiD	P0ADY1	0.771665294057353	0.956	FALSE	FALSE	0.054	0.027	-0.027
839	ppk	P0A7B1	0.513642984426438	0.925	FALSE	FALSE	0.232	0.116	-0.116
840	ppsA	P23538	0.742541926464819	0.954	FALSE	FALSE	0.0985	0.0493	-0.0493
841	ppsR	P0A8A4	0.750506675755366	0.955	FALSE	FALSE	0.0828	0.0414	-0.0414
842	ppx	P0AFL6	0.29573779728528	0.835	FALSE	FALSE	0.391	0.196	-0.196
843	pqqL	P31828	0.182233446907031	0.674	FALSE	FALSE	0.953	0.476	-0.476
844	prc	P23865	0.828976122612338	0.96	FALSE	FALSE	-0.0377	-0.0188	0.0188
845	prfA	P0A7I0	0.542544214454543	0.93	FALSE	FALSE	0.111	0.0557	-0.0557
846	prfB	P07012	0.925683558387051	0.965	FALSE	FALSE	0.0225	0.0112	-0.0112
847	prfC	P0A7I4	0.821911305520169	0.96	FALSE	FALSE	-0.0414	-0.0207	0.0207
848	priA	P17888	0.706154082815123	0.951	FALSE	FALSE	0.0973	0.0487	-0.0487
849	priB	P07013	0.317510412609868	0.851	FALSE	FALSE	-0.24	-0.12	0.12
850	prkB	P0AEX5	0.62788989489134	0.943	FALSE	FALSE	-0.0922	-0.0461	0.0461
851	prlC	P27298	0.991444660770145	0.968	FALSE	FALSE	-0.00173	-0.000864	0.000864
852	prlF	P15373	0.556058620402273	0.932	FALSE	FALSE	-0.11	-0.055	0.055
853	prmA	P0A8T1	0.766431553066397	0.956	FALSE	FALSE	0.0666	0.0333	-0.0333
854	prmB	P39199	0.355016455378904	0.873	FALSE	FALSE	0.311	0.155	-0.155
855	proA	P07004	0.871385365714418	0.963	FALSE	FALSE	0.0573	0.0287	-0.0287
856	proB	P0A7B5	0.841962125212804	0.961	FALSE	FALSE	-0.0315	-0.0157	0.0157
857	proC	P0A9L8	0.583102639598642	0.937	FALSE	FALSE	0.169	0.0845	-0.0845
858	proP	P0C0L7	0.688861369986608	0.949	FALSE	FALSE	0.135	0.0675	-0.0675
859	proQ	P45577	0.61603130847335	0.941	FALSE	FALSE	0.093	0.0465	-0.0465
860	proS	P16659	0.775700378633977	0.957	FALSE	FALSE	-0.0723	-0.0361	0.0361
861	proV	P14175	0.771332401735503	0.956	FALSE	FALSE	-0.116	-0.0582	0.0582
862	prr	P77674	0.526372262468195	0.927	FALSE	FALSE	-0.24	-0.12	0.12
863	prs	P0A717	0.235798302647947	0.771	FALSE	FALSE	-0.39	-0.195	0.195
864	psd	P0A8K1	0.994802675490473	0.968	FALSE	FALSE	-0.0016	-0.000802	0.000802
865	pspA	P0AFM6	0.38511417661755	0.887	FALSE	FALSE	0.131	0.0657	-0.0657
866	pspE	P23857	0.113616409713351	0.448	FALSE	FALSE	-1.74	-0.871	0.871
867	pssA	P23830	0.838886845179208	0.961	FALSE	FALSE	0.284	0.142	-0.142
868	pstA	P07654	0.949865567194551	0.966	FALSE	FALSE	-0.013	-0.00649	0.00649
869	pstB	P0AAH0	0.943448418250784	0.966	FALSE	FALSE	0.0199	0.00997	-0.00997
870	pta	P0A9M8	0.382332885314135	0.886	FALSE	FALSE	-0.151	-0.0756	0.0756
871	pth	P0A7D1	0.870237705548446	0.962	FALSE	FALSE	0.0314	0.0157	-0.0157
872	ptrA	P05458	0.46531744570269	0.913	FALSE	FALSE	0.303	0.152	-0.152
873	ptsG	P69786	0.834171414947382	0.96	FALSE	FALSE	0.0949	0.0475	-0.0475
874	ptsH	P0AA04	0.227659965727302	0.76	FALSE	FALSE	0.276	0.138	-0.138
875	ptsI	P08839	0.954019129431487	0.967	FALSE	FALSE	0.00866	0.00433	-0.00433
876	ptsN	P69829	0.648623247754794	0.945	FALSE	FALSE	-0.219	-0.11	0.11
877	ptsP	P37177	0.215973761541774	0.741	FALSE	FALSE	-0.259	-0.129	0.129
878	purA	P0A7D4	0.377899402019704	0.884	FALSE	FALSE	0.167	0.0833	-0.0833
879	purB	P0AB89	0.823873636077802	0.96	FALSE	FALSE	-0.0393	-0.0197	0.0197
880	purC	P0A7D7	0.701675328509592	0.95	FALSE	FALSE	0.0755	0.0377	-0.0377
881	purD	P15640	0.417971701145672	0.899	FALSE	FALSE	0.161	0.0806	-0.0806
882	purE	P0AG18	0.5776706816491	0.936	FALSE	FALSE	-0.481	-0.241	0.241
883	purF	P0AG16	0.469143893694433	0.914	FALSE	FALSE	0.108	0.0541	-0.0541
884	purH	P15639	0.988985635096724	0.968	FALSE	FALSE	0.00209	0.00105	-0.00105
885	purK	P09029	0.538117237780071	0.929	FALSE	FALSE	0.145	0.0724	-0.0724
886	purL	P15254	0.765646402175941	0.956	FALSE	FALSE	-0.0632	-0.0316	0.0316
887	purM	P08178	0.0348916774520468	0.103	FALSE	FALSE	-0.373	-0.186	0.186
888	purN	P08179	0.286462933751547	0.827	FALSE	FALSE	0.236	0.118	-0.118
889	purR	P0ACP7	0.900616558299882	0.964	FALSE	FALSE	-0.0243	-0.0122	0.0122
890	purT	P33221	0.746551961980327	0.954	FALSE	FALSE	-0.0609	-0.0305	0.0305
891	purU	P37051	0.62409192541676	0.942	FALSE	FALSE	-0.124	-0.0618	0.0618
892	putA	P09546	0.810000013945031	0.959	FALSE	FALSE	-0.0658	-0.0329	0.0329
893	putP	P07117	0.298206395303742	0.837	FALSE	FALSE	2.06	1.03	-1.03
894	pykA	P21599	0.465027719752029	0.913	FALSE	FALSE	-0.132	-0.0658	0.0658
895	pykF	P0AD61	0.851135487616629	0.961	FALSE	FALSE	0.0322	0.0161	-0.0161
896	pyrB	P0A786	0.170246676141844	0.643	FALSE	FALSE	-0.335	-0.167	0.167
897	pyrC	P05020	0.482591377597341	0.918	FALSE	FALSE	-0.382	-0.191	0.191
898	pyrD	P0A7E1	0.384238229662706	0.886	FALSE	FALSE	0.251	0.126	-0.126
899	pyrE	P0A7E3	0.285936216179949	0.826	FALSE	FALSE	0.341	0.17	-0.17
900	pyrF	P08244	0.293874069558489	0.833	FALSE	FALSE	0.23	0.115	-0.115
901	pyrG	P0A7E5	0.810061656235418	0.959	FALSE	FALSE	-0.0501	-0.025	0.025
902	pyrH	P0A7E9	0.369614441541304	0.88	FALSE	FALSE	0.276	0.138	-0.138
903	pyrI	P0A7F3	0.53464482497253	0.929	FALSE	FALSE	-0.0982	-0.0491	0.0491
904	qorA	P28304	0.380044752377168	0.885	FALSE	FALSE	0.485	0.242	-0.242
905	queA	P0A7F9	0.107669047356527	0.428	FALSE	FALSE	0.288	0.144	-0.144
906	queC	P77756	0.146552359815796	0.57	FALSE	FALSE	-0.409	-0.204	0.204
907	queE	P64554	0.422659983004787	0.901	FALSE	FALSE	-0.155	-0.0773	0.0773
908	queF	Q46920	0.499527341910182	0.922	FALSE	FALSE	0.144	0.0719	-0.0719
909	queG	P39288	0.0782661187224766	0.305	FALSE	FALSE	3.32	1.66	-1.66
910	radA	P24554	0.972195998449202	0.967	FALSE	FALSE	0.00889	0.00444	-0.00444
911	raiA	P0AD49	0.581526568740012	0.936	FALSE	FALSE	0.201	0.101	-0.101
912	rapA	P60240	0.788804759591634	0.957	FALSE	FALSE	-0.0477	-0.0238	0.0238
913	rapZ	P0A894	0.674969953172964	0.948	FALSE	FALSE	0.132	0.0662	-0.0662
914	rarA	P0AAZ4	0.785167046706397	0.957	FALSE	FALSE	-0.0539	-0.027	0.027
915	ratA	P0AGL5	0.94283444299878	0.966	FALSE	FALSE	-0.0249	-0.0125	0.0125
916	ratB	P52119	0.0705473080346758	0.263	FALSE	FALSE	-0.365	-0.183	0.183
917	rbfA	P0A7G2	0.471021500854182	0.915	FALSE	FALSE	-0.14	-0.07	0.07
918	rbn	P0A8V0	0.710599572536318	0.951	FALSE	FALSE	0.0987	0.0493	-0.0493
919	rbsA	P04983	0.586959539292433	0.937	FALSE	FALSE	0.319	0.16	-0.16
920	rbsB	P02925	0.682046821309326	0.949	FALSE	FALSE	0.236	0.118	-0.118
921	rbsK	P0A9J6	0.896370933441108	0.964	FALSE	FALSE	0.0367	0.0183	-0.0183
922	rcnB	P64534	0.401226199948585	0.893	FALSE	FALSE	0.335	0.168	-0.168
923	rcsB	P0DMC7	0.521887148792992	0.926	FALSE	FALSE	-0.521	-0.26	0.26
924	rcsD	P39838	0.566764613122793	0.934	FALSE	FALSE	0.152	0.0761	-0.0761
925	rcsF	P69411	0.640870960666503	0.944	FALSE	FALSE	0.12	0.0599	-0.0599
926	rdgB	P52061	0.747111609838998	0.954	FALSE	FALSE	-0.0969	-0.0484	0.0484
927	rdgC	P36767	0.548044517156119	0.931	FALSE	FALSE	-0.0881	-0.044	0.044
928	rdoA	P0C0K3	0.706202942878835	0.951	FALSE	FALSE	0.112	0.056	-0.056
929	recA	P0A7G6	0.278027614649613	0.819	FALSE	FALSE	0.178	0.0892	-0.0892
930	recB	P08394	0.185688581455678	0.682	FALSE	FALSE	-0.513	-0.256	0.256
931	recC	P07648	0.570298389611701	0.935	FALSE	FALSE	-0.129	-0.0643	0.0643
932	recG	P24230	0.256958256040441	0.798	FALSE	FALSE	-0.246	-0.123	0.123
933	recJ	P21893	0.522874557299622	0.926	FALSE	FALSE	0.131	0.0653	-0.0653
934	recQ	P15043	0.417154742167922	0.899	FALSE	FALSE	-0.193	-0.0963	0.0963
935	recR	P0A7H6	0.799468317899209	0.958	FALSE	FALSE	-0.0412	-0.0206	0.0206
936	relA	P0AG20	0.307422435183842	0.844	FALSE	FALSE	0.228	0.114	-0.114
937	rep	P09980	0.172772927123156	0.65	FALSE	FALSE	0.282	0.141	-0.141
938	rfaB	P27127	0.509479425502436	0.924	FALSE	FALSE	0.306	0.153	-0.153
939	rfaC	P24173	0.523625620916938	0.926	FALSE	FALSE	-0.182	-0.091	0.091
940	rfaF	P37692	0.199528693991212	0.711	FALSE	FALSE	0.348	0.174	-0.174
941	rfaG	P25740	0.317275904136191	0.851	FALSE	FALSE	0.387	0.194	-0.194
942	rfaI	P27128	0.552879915287269	0.932	FALSE	FALSE	0.117	0.0586	-0.0586
943	rfaJ	P27129	0.429038635385407	0.903	FALSE	FALSE	-0.149	-0.0745	0.0745
944	rfaQ	P25742	0.633765954200086	0.943	FALSE	FALSE	0.0797	0.0399	-0.0399
945	rfaS	P27126	0.730408574956778	0.953	FALSE	FALSE	0.0781	0.039	-0.039
946	rfaY	P27240	0.247680770356108	0.787	FALSE	FALSE	-0.371	-0.186	0.186
947	rfaZ	P27241	0.0997772716292691	0.401	FALSE	FALSE	0.678	0.339	-0.339
948	rfbB	P37759	0.659945406979249	0.946	FALSE	FALSE	0.0878	0.0439	-0.0439
949	rfbC	P37745	0.995558492206853	0.968	FALSE	FALSE	-0.00124	-0.000622	0.000622
950	rfbD	P37760	0.708166567460997	0.951	FALSE	FALSE	-0.0936	-0.0468	0.0468
951	rffA	P27833	0.585582455372468	0.937	FALSE	FALSE	0.313	0.156	-0.156
952	rffG	P27830	0.761453270286452	0.955	FALSE	FALSE	0.0706	0.0353	-0.0353
953	rhlB	P0A8J8	0.381033500716032	0.885	FALSE	FALSE	0.167	0.0837	-0.0837
954	rhlE	P25888	0.63905306395722	0.944	FALSE	FALSE	0.117	0.0584	-0.0584
955	rho	P0AG30	0.55584743182756	0.932	FALSE	FALSE	-0.0905	-0.0452	0.0452
956	ribA	P0A7I7	0.790001433253441	0.958	FALSE	FALSE	-0.0576	-0.0288	0.0288
957	ribB	P0A7J0	0.645110318827723	0.945	FALSE	FALSE	0.142	0.0711	-0.0711
958	ribC	P0AFU8	0.973133194764755	0.967	FALSE	FALSE	-0.0056	-0.0028	0.0028
959	ribD	P25539	0.692600784038701	0.95	FALSE	FALSE	-0.063	-0.0315	0.0315
960	ribE	P61714	0.62218827970046	0.942	FALSE	FALSE	-0.132	-0.066	0.066
961	ribF	P0AG40	0.634702158393963	0.943	FALSE	FALSE	0.103	0.0515	-0.0515
962	rihA	P41409	0.64343408433018	0.944	FALSE	FALSE	-0.257	-0.129	0.129
963	rimI	P0A944	0.577763574795539	0.936	FALSE	FALSE	-0.128	-0.0639	0.0639
964	rimK	P0C0U4	0.300667326122613	0.839	FALSE	FALSE	-0.25	-0.125	0.125
965	rimM	P0A7X6	0.410411927905806	0.897	FALSE	FALSE	-0.137	-0.0685	0.0685
966	rimO	P0AEI4	0.943902671065718	0.966	FALSE	FALSE	0.0135	0.00676	-0.00676
967	rimP	P0A8A8	0.968087651594395	0.967	FALSE	FALSE	0.0101	0.00505	-0.00505
968	rlmA	P36999	0.567498265452077	0.934	FALSE	FALSE	-0.114	-0.0572	0.0572
969	rlmB	P63177	0.816926151202734	0.959	FALSE	FALSE	-0.0441	-0.022	0.022
970	rlmC	P75817	0.0662507388630053	0.246	FALSE	FALSE	-1.19	-0.593	0.593
971	rlmD	P55135	0.0983364878583007	0.395	FALSE	FALSE	0.371	0.185	-0.185
972	rlmE	P0C0R7	0.6335621348675	0.943	FALSE	FALSE	-0.138	-0.0689	0.0689
973	rlmF	P75782	0.508648850542158	0.923	FALSE	FALSE	0.361	0.18	-0.18
974	rlmG	P42596	0.539772184322933	0.93	FALSE	FALSE	-0.164	-0.0822	0.0822
975	rlmH	P0A8I8	0.793441048902589	0.958	FALSE	FALSE	-0.0659	-0.033	0.033
976	rlmI	P75876	0.439513141274064	0.906	FALSE	FALSE	0.126	0.063	-0.063
977	rlmJ	P37634	0.422669617636247	0.901	FALSE	FALSE	-0.123	-0.0614	0.0614
978	rlmL	P75864	0.746450213211452	0.954	FALSE	FALSE	-0.0732	-0.0366	0.0366
979	rlmM	P0ADR6	0.649925083613556	0.945	FALSE	FALSE	-0.355	-0.177	0.177
980	rlmN	P36979	0.84524581179989	0.961	FALSE	FALSE	0.0406	0.0203	-0.0203
981	rlpA	P10100	0.537880362213624	0.929	FALSE	FALSE	0.12	0.0598	-0.0598
982	rluA	P0AA37	0.34662510534198	0.868	FALSE	FALSE	-0.382	-0.191	0.191
983	rluB	P37765	0.952327209277243	0.966	FALSE	FALSE	-0.0117	-0.00584	0.00584
984	rluC	P0AA39	0.853897275300231	0.962	FALSE	FALSE	0.035	0.0175	-0.0175
985	rluD	P33643	0.757671299121794	0.955	FALSE	FALSE	-0.0578	-0.0289	0.0289
986	rluE	P75966	0.811438598327256	0.959	FALSE	FALSE	0.156	0.0779	-0.0779
987	rluF	P32684	0.266808136098509	0.808	FALSE	FALSE	0.351	0.175	-0.175
988	rmlA1	P37744	0.784675666597276	0.957	FALSE	FALSE	0.0499	0.0249	-0.0249
989	rmlA2	P61887	0.841756487281252	0.961	FALSE	FALSE	0.0336	0.0168	-0.0168
990	rmuC	P0AG71	0.459267466209579	0.912	FALSE	FALSE	0.367	0.184	-0.184
991	rna	P21338	0.439666846689342	0.906	FALSE	FALSE	-0.149	-0.0745	0.0745
992	rnb	P30850	0.996817002875026	0.968	FALSE	FALSE	-0.000601	-3e-04	3e-04
993	rnc	P0A7Y0	0.976521009202283	0.967	FALSE	FALSE	0.0059	0.00295	-0.00295
994	rnd	P09155	0.471196932968238	0.915	FALSE	FALSE	0.158	0.079	-0.079
995	rne	P21513	0.77125114232115	0.956	FALSE	FALSE	-0.0506	-0.0253	0.0253
996	rng	P0A9J0	0.8483783889757	0.961	FALSE	FALSE	-0.0284	-0.0142	0.0142
997	rnhA	P0A7Y4	0.601757528049283	0.939	FALSE	FALSE	-0.105	-0.0523	0.0523
998	rnhB	P10442	0.82914334829263	0.96	FALSE	FALSE	-0.0951	-0.0476	0.0476
999	rnk	P0AFW4	0.986783439346184	0.968	FALSE	FALSE	-0.00326	-0.00163	0.00163
1000	rnlA	P52129	0.413583755029864	0.898	FALSE	FALSE	0.263	0.131	-0.131
1001	rnpA	P0A7Y8	0.60111269444284	0.939	FALSE	FALSE	-0.261	-0.13	0.13
1002	rnr	P21499	0.726255620683592	0.953	FALSE	FALSE	0.0902	0.0451	-0.0451
1003	rnt	P30014	0.401837594489055	0.893	FALSE	FALSE	0.249	0.124	-0.124
1004	rob	P0ACI0	0.167309532737034	0.635	FALSE	FALSE	-0.349	-0.174	0.174
1005	rodZ	P27434	0.806711101041058	0.959	FALSE	FALSE	0.039	0.0195	-0.0195
1006	rof	P0AFW8	0.836832496404257	0.961	FALSE	FALSE	-0.0471	-0.0235	0.0235
1007	roxA	P27431	0.486257455810378	0.919	FALSE	FALSE	0.894	0.447	-0.447
1008	rpe	P0AG07	0.736028907618804	0.953	FALSE	FALSE	-0.164	-0.0821	0.0821
1009	rph	P0CG19	0.588504609092795	0.937	FALSE	FALSE	-0.13	-0.0648	0.0648
1010	rpiA	P0A7Z0	0.787612243858313	0.957	FALSE	FALSE	0.0758	0.0379	-0.0379
1011	rpiR	P0ACS7	0.979257809078541	0.968	FALSE	FALSE	-0.00815	-0.00407	0.00407
1012	rplA	P0A7L0	0.334465717583697	0.862	FALSE	FALSE	-0.166	-0.0829	0.0829
1013	rplB	P60422	0.833439475147596	0.96	FALSE	FALSE	-0.0741	-0.0371	0.0371
1014	rplC	P60438	0.512266523093195	0.924	FALSE	FALSE	-0.173	-0.0866	0.0866
1015	rplD	P60723	0.907222721368817	0.964	FALSE	FALSE	0.044	0.022	-0.022
1016	rplE	P62399	0.462151998968094	0.913	FALSE	FALSE	-0.235	-0.117	0.117
1017	rplF	P0AG55	0.618862942560854	0.941	FALSE	FALSE	-0.125	-0.0623	0.0623
1018	rplI	P0A7R1	0.875764874771294	0.963	FALSE	FALSE	0.036	0.018	-0.018
1019	rplJ	P0A7J3	0.518098739435962	0.925	FALSE	FALSE	-0.183	-0.0915	0.0915
1020	rplK	P0A7J7	0.867197604782985	0.962	FALSE	FALSE	-0.047	-0.0235	0.0235
1021	rplL	P0A7K2	0.743470620512993	0.954	FALSE	FALSE	0.0792	0.0396	-0.0396
1022	rplM	P0AA10	0.895893426123834	0.964	FALSE	FALSE	0.0492	0.0246	-0.0246
1023	rplN	P0ADY3	0.618252794125704	0.941	FALSE	FALSE	-0.294	-0.147	0.147
1024	rplO	P02413	0.786805933120051	0.957	FALSE	FALSE	0.0824	0.0412	-0.0412
1025	rplP	P0ADY7	0.75624557180289	0.955	FALSE	FALSE	-0.203	-0.102	0.102
1026	rplQ	P0AG44	0.815194431480556	0.959	FALSE	FALSE	0.147	0.0733	-0.0733
1027	rplR	P0C018	0.575303478828037	0.935	FALSE	FALSE	-0.235	-0.118	0.118
1028	rplS	P0A7K6	0.992788713280995	0.968	FALSE	FALSE	-0.00313	-0.00156	0.00156
1029	rplT	P0A7L3	0.347869108985875	0.869	FALSE	FALSE	-0.359	-0.179	0.179
1030	rplU	P0AG48	0.88450892618677	0.963	FALSE	FALSE	0.0578	0.0289	-0.0289
1031	rplV	P61175	0.899940747218643	0.964	FALSE	FALSE	0.0407	0.0204	-0.0204
1032	rplW	P0ADZ0	0.775826833261756	0.957	FALSE	FALSE	0.105	0.0527	-0.0527
1033	rplX	P60624	0.546332624196534	0.931	FALSE	FALSE	0.155	0.0774	-0.0774
1034	rplY	P68919	0.79360722804285	0.958	FALSE	FALSE	-0.0833	-0.0416	0.0416
1035	rpmA	P0A7L8	0.773391629387425	0.956	FALSE	FALSE	-0.14	-0.0699	0.0699
1036	rpmB	P0A7M2	0.277506272406627	0.819	FALSE	FALSE	-0.477	-0.239	0.239
1037	rpmC	P0A7M6	0.240977544788513	0.778	FALSE	FALSE	-0.331	-0.166	0.166
1038	rpmD	P0AG51	0.130840393077784	0.51	FALSE	FALSE	-0.518	-0.259	0.259
1039	rpmE	P0A7M9	0.773806911909111	0.956	FALSE	FALSE	-0.128	-0.0638	0.0638
1040	rpmF	P0A7N4	0.789001923961139	0.957	FALSE	FALSE	-0.0805	-0.0403	0.0403
1041	rpmG	P0A7N9	0.295761824517196	0.835	FALSE	FALSE	-0.333	-0.166	0.166
1042	rpmH	P0A7P5	0.879529279639873	0.963	FALSE	FALSE	0.068	0.034	-0.034
1043	rpmI	P0A7Q1	0.790587133613831	0.958	FALSE	FALSE	-0.117	-0.0584	0.0584
1044	rpmJ	P0A7Q6	0.0672170003845705	0.25	FALSE	FALSE	-4.08	-2.04	2.04
1045	rpoA	P0A7Z4	0.703503143946904	0.951	FALSE	FALSE	0.0697	0.0348	-0.0348
1046	rpoB	P0A8V2	0.903806216250246	0.964	FALSE	FALSE	-0.0193	-0.00964	0.00964
1047	rpoC	P0A8T7	0.798695070158237	0.958	FALSE	FALSE	0.0425	0.0213	-0.0213
1048	rpoD	P00579	0.57024118180319	0.935	FALSE	FALSE	-0.12	-0.0601	0.0601
1049	rpoE	P0AGB6	0.862139708608191	0.962	FALSE	FALSE	0.0418	0.0209	-0.0209
1050	rpoH	P0AGB3	0.724733216835485	0.953	FALSE	FALSE	0.103	0.0517	-0.0517
1051	rpoN	P24255	0.536905233105041	0.929	FALSE	FALSE	0.339	0.17	-0.17
1052	rpoS	P13445	0.192947445674429	0.698	FALSE	FALSE	-0.579	-0.29	0.29
1053	rpoZ	P0A800	0.46019417430058	0.912	FALSE	FALSE	0.12	0.0601	-0.0601
1054	rpsA	P0AG67	0.675349363364053	0.948	FALSE	FALSE	0.0619	0.0309	-0.0309
1055	rpsB	P0A7V0	0.737551984995649	0.954	FALSE	FALSE	0.0592	0.0296	-0.0296
1056	rpsC	P0A7V3	0.477824064037066	0.917	FALSE	FALSE	-0.249	-0.124	0.124
1057	rpsD	P0A7V8	0.538628684297757	0.929	FALSE	FALSE	-0.226	-0.113	0.113
1058	rpsE	P0A7W1	0.54142473378654	0.93	FALSE	FALSE	-0.204	-0.102	0.102
1059	rpsF	P02358	0.821655125545876	0.96	FALSE	FALSE	-0.0459	-0.023	0.023
1060	rpsG	P02359	0.931183659992596	0.966	FALSE	FALSE	0.033	0.0165	-0.0165
1061	rpsH	P0A7W7	0.815578045022392	0.959	FALSE	FALSE	-0.0536	-0.0268	0.0268
1062	rpsI	P0A7X3	0.498625308323243	0.921	FALSE	FALSE	-0.216	-0.108	0.108
1063	rpsJ	P0A7R5	0.74561858734604	0.954	FALSE	FALSE	-0.107	-0.0534	0.0534
1064	rpsK	P0A7R9	0.834654935787411	0.96	FALSE	FALSE	0.0891	0.0445	-0.0445
1065	rpsL	P0A7S3	0.879452032595782	0.963	FALSE	FALSE	-0.0673	-0.0336	0.0336
1066	rpsM	P0A7S9	0.393437203033039	0.89	FALSE	FALSE	-0.348	-0.174	0.174
1067	rpsN	P0AG59	0.281921936624047	0.823	FALSE	FALSE	-0.308	-0.154	0.154
1068	rpsO	P0ADZ4	0.495348658884342	0.921	FALSE	FALSE	-0.359	-0.18	0.18
1069	rpsP	P0A7T3	0.816725818645127	0.959	FALSE	FALSE	-0.066	-0.033	0.033
1070	rpsQ	P0AG63	0.853008605304786	0.961	FALSE	FALSE	0.0713	0.0357	-0.0357
1071	rpsR	P0A7T7	0.471017313396228	0.915	FALSE	FALSE	-0.365	-0.183	0.183
1072	rpsS	P0A7U3	0.495970648455565	0.921	FALSE	FALSE	-0.263	-0.131	0.131
1073	rpsT	P0A7U7	0.403285597783216	0.894	FALSE	FALSE	-0.597	-0.298	0.298
1074	rpsU	P68679	0.947527258246338	0.966	FALSE	FALSE	0.0297	0.0148	-0.0148
1075	rraB	P0AF90	0.069510944460678	0.259	FALSE	FALSE	0.732	0.366	-0.366
1076	rsd	P0AFX4	0.0949127833075484	0.382	FALSE	FALSE	-0.269	-0.135	0.135
1077	rseA	P0AFX7	0.478904901025997	0.917	FALSE	FALSE	-0.381	-0.191	0.191
1078	rseB	P0AFX9	0.95039301590075	0.966	FALSE	FALSE	0.0145	0.00727	-0.00727
1079	rseP	P0AEH1	0.961172326134198	0.967	FALSE	FALSE	-0.0366	-0.0183	0.0183
1080	rsfS	P0AAT6	0.724014478239813	0.952	FALSE	FALSE	0.105	0.0527	-0.0527
1081	rsgA	P39286	0.175820411097561	0.658	FALSE	FALSE	0.439	0.22	-0.22
1082	rsmA	P06992	0.333629433280356	0.861	FALSE	FALSE	0.166	0.0829	-0.0829
1083	rsmB	P36929	0.626412481625443	0.942	FALSE	FALSE	0.081	0.0405	-0.0405
1084	rsmC	P39406	0.706683591454904	0.951	FALSE	FALSE	-0.0714	-0.0357	0.0357
1085	rsmD	P0ADX9	0.243087359060372	0.781	FALSE	FALSE	-0.384	-0.192	0.192
1086	rsmE	P0AGL7	0.929876912564017	0.965	FALSE	FALSE	-0.0171	-0.00856	0.00856
1087	rsmF	P76273	0.23170048681064	0.766	FALSE	FALSE	0.241	0.12	-0.12
1088	rsmG	P0A6U5	0.404562225964576	0.895	FALSE	FALSE	0.764	0.382	-0.382
1089	rsmH	P60390	0.514167006050626	0.925	FALSE	FALSE	-0.0973	-0.0486	0.0486
1090	rsmI	P67087	0.626901565326921	0.942	FALSE	FALSE	-0.101	-0.0503	0.0503
1091	rsmJ	P68567	0.940322758949532	0.966	FALSE	FALSE	-0.0123	-0.00613	0.00613
1092	rspR	P0ACM2	0.317854199647621	0.851	FALSE	FALSE	-0.22	-0.11	0.11
1093	rssA	P0AFR0	0.49428460257419	0.92	FALSE	FALSE	0.262	0.131	-0.131
1094	rsuA	P0AA43	0.356242448310655	0.874	FALSE	FALSE	-0.181	-0.0906	0.0906
1095	rsxB	P77223	0.116129021751091	0.457	FALSE	FALSE	0.416	0.208	-0.208
1096	rsxC	P77611	0.190492240804076	0.693	FALSE	FALSE	-0.257	-0.129	0.129
1097	ruvA	P0A809	0.0455746209998965	0.155	FALSE	FALSE	-2.4	-1.2	1.2
1098	ruvB	P0A812	0.608974365042744	0.94	FALSE	FALSE	0.119	0.0596	-0.0596
1099	ruvC	P0A814	0.878499614972914	0.963	FALSE	FALSE	-0.0485	-0.0242	0.0242
1100	sanA	P0AFY2	0.863768970132353	0.962	FALSE	FALSE	0.0828	0.0414	-0.0414
1101	sapA	Q47622	0.581358769165418	0.936	FALSE	FALSE	-0.107	-0.0536	0.0536
1102	sapF	P0AAH8	0.829772161124495	0.96	FALSE	FALSE	-0.0323	-0.0162	0.0162
1103	sbcB	P04995	0.345564553371829	0.868	FALSE	FALSE	-0.569	-0.284	0.284
1104	sbcC	P13458	0.301845071369082	0.839	FALSE	FALSE	0.2	0.0999	-0.0999
1105	sbcD	P0AG76	0.547083209532247	0.931	FALSE	FALSE	0.0959	0.0479	-0.0479
1106	sdaA	P16095	0.734258862633735	0.953	FALSE	FALSE	-0.0912	-0.0456	0.0456
1107	sdaB	P30744	0.0469768692816595	0.16	FALSE	FALSE	-0.388	-0.194	0.194
1108	sdaC	P0AAD6	0.773125805365536	0.956	FALSE	FALSE	0.0667	0.0334	-0.0334
1109	sdhA	P0AC41	0.882366665133207	0.963	FALSE	FALSE	0.0499	0.0249	-0.0249
1110	sdhB	P07014	0.435502972144325	0.905	FALSE	FALSE	0.298	0.149	-0.149
1111	secA	P10408	0.793897667482901	0.958	FALSE	FALSE	-0.045	-0.0225	0.0225
1112	secB	P0AG86	0.912448308375159	0.965	FALSE	FALSE	-0.033	-0.0165	0.0165
1113	secD	P0AG90	0.699814659231481	0.95	FALSE	FALSE	0.0876	0.0438	-0.0438
1114	secF	P0AG93	0.651083994506852	0.945	FALSE	FALSE	-0.199	-0.0994	0.0994
1115	secG	P0AG99	0.396219651217544	0.891	FALSE	FALSE	0.327	0.164	-0.164
1116	secY	P0AGA2	0.910464507970785	0.965	FALSE	FALSE	0.0215	0.0107	-0.0107
1117	selA	P0A821	0.450196103750171	0.909	FALSE	FALSE	0.24	0.12	-0.12
1118	selB	P14081	0.645464675410639	0.945	FALSE	FALSE	-0.0815	-0.0407	0.0407
1119	selD	P16456	0.806750739950511	0.959	FALSE	FALSE	-0.0368	-0.0184	0.0184
1120	selU	P33667	0.267611090988272	0.809	FALSE	FALSE	0.26	0.13	-0.13
1121	seqA	P0AFY8	0.985630315250362	0.968	FALSE	FALSE	-0.00343	-0.00171	0.00171
1122	serA	P0A9T0	0.990265730631361	0.968	FALSE	FALSE	0.00326	0.00163	-0.00163
1123	serB	P0AGB0	0.85945830315432	0.962	FALSE	FALSE	0.0361	0.018	-0.018
1124	serC	P23721	0.994391605356175	0.968	FALSE	FALSE	-0.00257	-0.00129	0.00129
1125	serS	P0A8L1	0.711302750212697	0.951	FALSE	FALSE	0.0639	0.032	-0.032
1126	sfsA	P0A823	0.386770402129561	0.888	FALSE	FALSE	-0.33	-0.165	0.165
1127	sixA	P76502	0.052850082808731	0.188	FALSE	FALSE	0.852	0.426	-0.426
1128	skp	P0AEU7	0.0468593059532837	0.16	FALSE	FALSE	-0.508	-0.254	0.254
1129	slmA	P0C093	0.395202860493396	0.891	FALSE	FALSE	-0.197	-0.0983	0.0983
1130	slt	P0AGC3	0.492373181491995	0.92	FALSE	FALSE	-0.146	-0.0728	0.0728
1131	slyA	P0A8W2	0.612332588706183	0.941	FALSE	FALSE	0.172	0.086	-0.086
1132	slyB	P0A905	0.334542777337394	0.862	FALSE	FALSE	0.579	0.29	-0.29
1133	slyD	P0A9K9	0.580617953563155	0.936	FALSE	FALSE	0.134	0.0669	-0.0669
1134	slyX	P0A8R4	0.878903758948277	0.963	FALSE	FALSE	0.0566	0.0283	-0.0283
1135	smpB	P0A832	0.279090500773242	0.82	FALSE	FALSE	-0.531	-0.266	0.266
1136	smrA	P76053	0.66566197254488	0.947	FALSE	FALSE	0.0918	0.0459	-0.0459
1137	smtA	P36566	0.222656684702719	0.752	FALSE	FALSE	0.318	0.159	-0.159
1138	sohB	P0AG14	0.120940734593061	0.471	FALSE	FALSE	-1.31	-0.657	0.657
1139	speA	P21170	0.879827990888799	0.963	FALSE	FALSE	-0.0274	-0.0137	0.0137
1140	speB	P60651	0.127126833108054	0.494	FALSE	FALSE	0.318	0.159	-0.159
1141	speC	P21169	0.42641280829604	0.902	FALSE	FALSE	-0.126	-0.0632	0.0632
1142	speD	P0A7F6	0.942485809341774	0.966	FALSE	FALSE	-0.0121	-0.00606	0.00606
1143	speE	P09158	0.57819562646807	0.936	FALSE	FALSE	-0.393	-0.196	0.196
1144	speG	P0A951	0.744227697122761	0.954	FALSE	FALSE	0.0559	0.0279	-0.0279
1145	spoT	P0AG24	0.978516914716244	0.968	FALSE	FALSE	0.00951	0.00475	-0.00475
1146	sppA	P08395	0.822717104204332	0.96	FALSE	FALSE	0.0676	0.0338	-0.0338
1147	sra	P68191	0.673607735253304	0.948	FALSE	FALSE	0.137	0.0687	-0.0687
1148	srmB	P21507	0.949865984783691	0.966	FALSE	FALSE	0.0179	0.00896	-0.00896
1149	ssb	P0AGE0	0.863622453318472	0.962	FALSE	FALSE	0.065	0.0325	-0.0325
1150	sseA	P31142	0.387240449713109	0.888	FALSE	FALSE	-0.183	-0.0914	0.0914
1151	sseB	P0AFZ1	0.926450726378015	0.965	FALSE	FALSE	-0.0297	-0.0149	0.0149
1152	sspA	P0ACA3	0.604572390426547	0.94	FALSE	FALSE	0.146	0.0732	-0.0732
1153	sspB	P0AFZ3	0.09630074608408	0.388	FALSE	FALSE	-0.391	-0.195	0.195
1154	sthA	P27306	0.551208949220157	0.932	FALSE	FALSE	-0.169	-0.0847	0.0847
1155	stpA	P0ACG1	0.861532906532404	0.962	FALSE	FALSE	-0.0285	-0.0142	0.0142
1156	sucA	P0AFG3	0.772527688767699	0.956	FALSE	FALSE	0.0688	0.0344	-0.0344
1157	sucB	P0AFG6	0.357904585344952	0.874	FALSE	FALSE	-0.167	-0.0834	0.0834
1158	sucC	P0A836	0.982829286019838	0.968	FALSE	FALSE	-0.0044	-0.0022	0.0022
1159	sucD	P0AGE9	0.776346897612348	0.957	FALSE	FALSE	-0.053	-0.0265	0.0265
1160	sufC	P77499	0.809712558827952	0.959	FALSE	FALSE	0.0817	0.0409	-0.0409
1161	suhB	P0ADG4	0.481737005118874	0.917	FALSE	FALSE	-0.144	-0.0718	0.0718
1162	surA	P0ABZ6	0.926119379707004	0.965	FALSE	FALSE	-0.0191	-0.00956	0.00956
1163	surE	P0A840	0.0698348013473828	0.26	FALSE	FALSE	-0.48	-0.24	0.24
1164	tadA	P68398	0.634478880184641	0.943	FALSE	FALSE	-0.104	-0.0519	0.0519
1165	talA	P0A867	0.402480165747541	0.894	FALSE	FALSE	0.277	0.138	-0.138
1166	talB	P0A870	0.737395865908699	0.954	FALSE	FALSE	0.0639	0.0319	-0.0319
1167	tamB	P39321	0.535928148624112	0.929	FALSE	FALSE	-0.476	-0.238	0.238
1168	tap	P07018	0.180297621297114	0.669	FALSE	FALSE	-0.287	-0.143	0.143
1169	tar	P07017	0.545907793747961	0.931	FALSE	FALSE	0.153	0.0766	-0.0766
1170	tatA	P69428	0.315266734944037	0.849	FALSE	FALSE	0.169	0.0846	-0.0846
1171	tatB	P69425	0.998366135826075	0.968	FALSE	FALSE	-0.000689	-0.000344	0.000344
1172	tatD	P27859	0.500879399330367	0.922	FALSE	FALSE	0.282	0.141	-0.141
1173	tatE	P0A843	0.166985881072814	0.634	FALSE	FALSE	1.63	0.816	-0.816
1174	tcdA	Q46927	0.718991198882972	0.952	FALSE	FALSE	0.0744	0.0372	-0.0372
1175	tdcE	P42632	0.886622633238796	0.963	FALSE	FALSE	-0.0384	-0.0192	0.0192
1176	tdh	P07913	0.850713190441383	0.961	FALSE	FALSE	0.0421	0.021	-0.021
1177	tdk	P23331	0.639837026999984	0.944	FALSE	FALSE	-0.0848	-0.0424	0.0424
1178	tehB	P25397	0.146098538749494	0.569	FALSE	FALSE	-0.273	-0.137	0.137
1179	tesB	P0AGG2	0.841530324199676	0.961	FALSE	FALSE	0.0534	0.0267	-0.0267
1180	tgt	P0A847	0.377903420646001	0.884	FALSE	FALSE	-0.133	-0.0664	0.0664
1181	thiC	P30136	0.159049273820679	0.611	FALSE	FALSE	1.14	0.57	-0.57
1182	thiD	P76422	0.762613718570089	0.956	FALSE	FALSE	-0.146	-0.0729	0.0729
1183	thiF	P30138	0.531001540105552	0.928	FALSE	FALSE	0.561	0.281	-0.281
1184	thiI	P77718	0.443723032499479	0.907	FALSE	FALSE	0.14	0.07	-0.07
1185	thiL	P0AGG0	0.416032781306978	0.899	FALSE	FALSE	-0.161	-0.0806	0.0806
1186	thiM	P76423	0.985809508133169	0.968	FALSE	FALSE	-0.00276	-0.00138	0.00138
1187	thiQ	P31548	0.716714392723967	0.952	FALSE	FALSE	0.173	0.0865	-0.0865
1188	thrA	P00561	0.837412705813897	0.961	FALSE	FALSE	0.0291	0.0145	-0.0145
1189	thrB	P00547	0.726964869130497	0.953	FALSE	FALSE	-0.114	-0.057	0.057
1190	thrC	P00934	0.170270286573092	0.643	FALSE	FALSE	0.255	0.128	-0.128
1191	thrS	P0A8M3	0.683447673644771	0.949	FALSE	FALSE	-0.0621	-0.031	0.031
1192	thyA	P0A884	0.931064089448427	0.966	FALSE	FALSE	0.02	0.01	-0.01
1193	tig	P0A850	0.486730822954941	0.919	FALSE	FALSE	-0.111	-0.0556	0.0556
1194	tilS	P52097	0.554878360588584	0.932	FALSE	FALSE	-0.089	-0.0445	0.0445
1195	tktA	P27302	0.599272227604088	0.939	FALSE	FALSE	-0.0895	-0.0448	0.0448
1196	tktB	P33570	0.616889152511607	0.941	FALSE	FALSE	0.309	0.154	-0.154
1197	tldD	P0AGG8	0.7046303138947	0.951	FALSE	FALSE	-0.0609	-0.0304	0.0304
1198	tmk	P0A720	0.497334718588986	0.921	FALSE	FALSE	0.143	0.0714	-0.0714
1199	tnaA	P0A853	0.749453992370461	0.955	FALSE	FALSE	-0.198	-0.0989	0.0989
1200	tolA	P19934	0.415248710263553	0.898	FALSE	FALSE	-0.151	-0.0753	0.0753
1201	tolB	P0A855	0.25336225597299	0.794	FALSE	FALSE	0.485	0.242	-0.242
1202	tolC	P02930	0.642438903001856	0.944	FALSE	FALSE	0.0755	0.0378	-0.0378
1203	tolQ	P0ABU9	0.762005714105762	0.956	FALSE	FALSE	0.0653	0.0326	-0.0326
1204	tonB	P02929	0.711947380005808	0.951	FALSE	FALSE	0.187	0.0936	-0.0936
1205	topA	P06612	0.752716515335335	0.955	FALSE	FALSE	-0.0497	-0.0249	0.0249
1206	topB	P14294	0.477544348360033	0.916	FALSE	FALSE	-0.206	-0.103	0.103
1207	tpiA	P0A858	0.689125626200473	0.949	FALSE	FALSE	-0.18	-0.0899	0.0899
1208	tpx	P0A862	0.683145869331186	0.949	FALSE	FALSE	-0.0983	-0.0491	0.0491
1209	treR	P36673	0.833031063494585	0.96	FALSE	FALSE	-0.0527	-0.0263	0.0263
1210	trg	P05704	0.325942471987877	0.856	FALSE	FALSE	0.65	0.325	-0.325
1211	trkA	P0AGI8	0.845466019349693	0.961	FALSE	FALSE	0.0547	0.0273	-0.0273
1212	trmA	P23003	0.484423606223305	0.918	FALSE	FALSE	0.127	0.0636	-0.0636
1213	trmB	P0A8I5	0.393097777661634	0.89	FALSE	FALSE	-0.415	-0.208	0.208
1214	trmD	P0A873	0.268918034500371	0.81	FALSE	FALSE	0.259	0.13	-0.13
1215	trmH	P0AGJ2	0.87425538788741	0.963	FALSE	FALSE	0.0277	0.0139	-0.0139
1216	trmJ	P0AE01	0.481894751184889	0.918	FALSE	FALSE	-0.117	-0.0583	0.0583
1217	trmL	P0AGJ7	0.649251485952522	0.945	FALSE	FALSE	-0.0964	-0.0482	0.0482
1218	trpA	P0A877	0.296827325365138	0.836	FALSE	FALSE	0.4	0.2	-0.2
1219	trpB	P0A879	0.447315332869293	0.908	FALSE	FALSE	-0.246	-0.123	0.123
1220	trpC	P00909	0.532522517224606	0.928	FALSE	FALSE	0.215	0.108	-0.108
1221	trpE	P00895	0.133544706188655	0.521	FALSE	FALSE	1.52	0.76	-0.76
1222	trpGD	P00904	0.804778786536188	0.959	FALSE	FALSE	-0.285	-0.143	0.143
1223	trpS	P00954	0.301446425314783	0.839	FALSE	FALSE	-0.195	-0.0974	0.0974
1224	truA	P07649	0.884164490884097	0.963	FALSE	FALSE	0.0244	0.0122	-0.0122
1225	truB	P60340	0.705100799345869	0.951	FALSE	FALSE	0.0868	0.0434	-0.0434
1226	truC	P0AA41	0.0687521087119183	0.256	FALSE	FALSE	-0.831	-0.415	0.415
1227	truD	Q57261	0.411242922479686	0.897	FALSE	FALSE	-0.158	-0.0791	0.0791
1228	trxA	P0AA25	0.700666587903044	0.95	FALSE	FALSE	-0.0696	-0.0348	0.0348
1229	trxB	P0A9P4	0.660438635014299	0.946	FALSE	FALSE	0.0958	0.0479	-0.0479
1230	trxC	P0AGG4	0.766251058957986	0.956	FALSE	FALSE	-0.0856	-0.0428	0.0428
1231	tsaA	P28634	0.708431001119442	0.951	FALSE	FALSE	-0.124	-0.0621	0.0621
1232	tsaB	P76256	0.600063376089764	0.939	FALSE	FALSE	-0.113	-0.0563	0.0563
1233	tsaC	P45748	0.401863653585091	0.894	FALSE	FALSE	0.491	0.245	-0.245
1234	tsaD	P05852	0.847794066317875	0.961	FALSE	FALSE	0.0358	0.0179	-0.0179
1235	tsaE	P0AF67	0.816479367748891	0.959	FALSE	FALSE	-0.0775	-0.0388	0.0388
1236	tsf	P0A6P1	0.451466126795451	0.91	FALSE	FALSE	-0.167	-0.0836	0.0836
1237	tsr	P02942	0.81896928157226	0.959	FALSE	FALSE	0.0538	0.0269	-0.0269
1238	tsx	P0A927	0.844831288586227	0.961	FALSE	FALSE	-0.0994	-0.0497	0.0497
1239	ttcA	P76055	0.401370216104233	0.893	FALSE	FALSE	-0.163	-0.0816	0.0816
1240	tufA	P0CE47	0.822037417645779	0.96	FALSE	FALSE	-0.0405	-0.0202	0.0202
1241	tus	P16525	0.285666836010771	0.826	FALSE	FALSE	-0.262	-0.131	0.131
1242	tusA	P0A890	0.9331440433765	0.966	FALSE	FALSE	-0.0182	-0.00909	0.00909
1243	tusC	P45531	0.307372720203496	0.844	FALSE	FALSE	0.294	0.147	-0.147
1244	tusE	P0AB18	0.756615430991445	0.955	FALSE	FALSE	0.138	0.0692	-0.0692
1245	tyrA	P07023	0.123632765907795	0.479	FALSE	FALSE	1.3	0.65	-0.65
1246	tyrB	P04693	0.155195975967747	0.599	FALSE	FALSE	0.348	0.174	-0.174
1247	tyrR	P07604	0.99036941158577	0.968	FALSE	FALSE	0.00221	0.00111	-0.00111
1248	tyrS	P0AGJ9	0.293293036521925	0.833	FALSE	FALSE	-0.172	-0.086	0.086
1249	ubiB	P0A6A0	0.754980286558422	0.955	FALSE	FALSE	-0.107	-0.0536	0.0536
1250	ubiC	P26602	0.112137057749177	0.443	FALSE	FALSE	-0.499	-0.25	0.25
1251	ubiD	P0AAB4	0.668394931900434	0.947	FALSE	FALSE	0.0858	0.0429	-0.0429
1252	ubiE	P0A887	0.67894618120669	0.948	FALSE	FALSE	-0.125	-0.0623	0.0623
1253	ubiF	P75728	0.476532009762634	0.916	FALSE	FALSE	0.506	0.253	-0.253
1254	ubiG	P17993	0.903696041297588	0.964	FALSE	FALSE	0.0261	0.0131	-0.0131
1255	ubiH	P25534	0.952325556743743	0.966	FALSE	FALSE	0.0141	0.00703	-0.00703
1256	ubiI	P25535	0.549688036918258	0.931	FALSE	FALSE	-0.0982	-0.0491	0.0491
1257	ubiJ	P0ADP7	0.0441304371918394	0.149	FALSE	FALSE	-1.07	-0.536	0.536
1258	ucpA	P37440	0.716928800190706	0.952	FALSE	FALSE	-0.0977	-0.0488	0.0488
1259	udk	P0A8F4	0.506631175704673	0.923	FALSE	FALSE	-0.129	-0.0643	0.0643
1260	udp	P12758	0.510387838211092	0.924	FALSE	FALSE	0.157	0.0785	-0.0785
1261	ugpQ	P10908	0.302937820855761	0.84	FALSE	FALSE	0.963	0.482	-0.482
1262	ulaR	P0A9W0	0.743587286581315	0.954	FALSE	FALSE	-0.131	-0.0656	0.0656
1263	ung	P12295	0.782526741632759	0.957	FALSE	FALSE	0.0907	0.0454	-0.0454
1264	upp	P0A8F0	0.624319006457759	0.942	FALSE	FALSE	-0.101	-0.0505	0.0505
1265	usg	P08390	0.607258178354363	0.94	FALSE	FALSE	-0.125	-0.0624	0.0624
1266	ushA	P07024	0.420254988625148	0.9	FALSE	FALSE	2.05	1.03	-1.03
1267	uspA	P0AED0	0.870330600885515	0.962	FALSE	FALSE	0.045	0.0225	-0.0225
1268	uspD	P0AAB8	0.747852580905578	0.954	FALSE	FALSE	0.0643	0.0321	-0.0321
1269	uspE	P0AAC0	0.986759593437059	0.968	FALSE	FALSE	0.00718	0.00359	-0.00359
1270	uspF	P37903	0.935367481534432	0.966	FALSE	FALSE	-0.0345	-0.0172	0.0172
1271	uspG	P39177	0.400307259522859	0.893	FALSE	FALSE	0.253	0.127	-0.127
1272	uup	P43672	0.885712618201841	0.963	FALSE	FALSE	-0.0313	-0.0157	0.0157
1273	uvrA	P0A698	0.64161816110284	0.944	FALSE	FALSE	0.0797	0.0398	-0.0398
1274	uvrB	P0A8F8	0.417210761475327	0.899	FALSE	FALSE	0.167	0.0835	-0.0835
1275	uvrC	P0A8G0	0.751947772928208	0.955	FALSE	FALSE	0.0669	0.0334	-0.0334
1276	uvrD	P03018	0.996645057856907	0.968	FALSE	FALSE	0.000788	0.000394	-0.000394
1277	uvrY	P0AED5	0.365140104384692	0.878	FALSE	FALSE	-0.138	-0.0692	0.0692
1278	uxuB	P39160	0.131873470512368	0.514	FALSE	FALSE	4.83	2.42	-2.42
1279	uxuR	P39161	0.867597912148941	0.962	FALSE	FALSE	-0.0713	-0.0357	0.0357
1280	valS	P07118	0.868640553139167	0.962	FALSE	FALSE	-0.026	-0.013	0.013
1281	wbbI	P37749	0.744057913494395	0.954	FALSE	FALSE	-0.0669	-0.0334	0.0334
1282	wbbJ	P37750	0.340219441090697	0.865	FALSE	FALSE	-0.279	-0.139	0.139
1283	wbbK	P37751	0.652284840129463	0.945	FALSE	FALSE	0.0685	0.0343	-0.0343
1284	wecB	P27828	0.779510574312699	0.957	FALSE	FALSE	0.049	0.0245	-0.0245
1285	wecC	P27829	0.925636940353779	0.965	FALSE	FALSE	-0.0323	-0.0162	0.0162
1286	wecD	P27832	0.0579847482026873	0.211	FALSE	FALSE	1.22	0.611	-0.611
1287	wecF	P56258	0.209677879541888	0.73	FALSE	FALSE	-0.431	-0.216	0.216
1288	wecG	P27836	0.860010527243543	0.962	FALSE	FALSE	-0.0419	-0.0209	0.0209
1289	wrbA	P0A8G6	0.671261422946496	0.947	FALSE	FALSE	0.141	0.0706	-0.0706
1290	wzzB	P76372	0.437206789217002	0.905	FALSE	FALSE	0.261	0.13	-0.13
1291	wzzE	P0AG00	0.378307638665807	0.884	FALSE	FALSE	-0.527	-0.263	0.263
1292	waaA	P0AC75	0.922509255608828	0.965	FALSE	FALSE	0.029	0.0145	-0.0145
1293	waaU	P27242	0.614273273014217	0.941	FALSE	FALSE	0.232	0.116	-0.116
1294	xerC	P0A8P6	0.258504486414566	0.799	FALSE	FALSE	0.223	0.112	-0.112
1295	xseA	P04994	0.639724616733034	0.944	FALSE	FALSE	-0.167	-0.0833	0.0833
1296	xseB	P0A8G9	0.713950865874938	0.952	FALSE	FALSE	0.146	0.073	-0.073
1297	xthA	P09030	0.829232191938739	0.96	FALSE	FALSE	-0.038	-0.019	0.019
1298	yacC	P0AA95	0.827153238490924	0.96	FALSE	FALSE	0.0389	0.0195	-0.0195
1299	yacG	P0A8H8	0.23693506750928	0.773	FALSE	FALSE	-0.444	-0.222	0.222
1300	yacL	P0A8E5	0.177386531653867	0.662	FALSE	FALSE	0.408	0.204	-0.204
1301	yadG	P36879	0.663932348539377	0.947	FALSE	FALSE	-0.149	-0.0743	0.0743
1302	yaeH	P62768	0.533164907273199	0.928	FALSE	FALSE	0.33	0.165	-0.165
1303	yafC	P30864	0.392391436515001	0.89	FALSE	FALSE	0.419	0.209	-0.209
1304	yafK	P0AA99	0.269721129973131	0.811	FALSE	FALSE	-0.199	-0.0996	0.0996
1305	yagI	P77300	0.142010754700168	0.554	FALSE	FALSE	-0.456	-0.228	0.228
1306	yahK	P75691	0.232209041808981	0.766	FALSE	FALSE	0.378	0.189	-0.189
1307	yaiE	P0C037	0.74981557484884	0.955	FALSE	FALSE	0.113	0.0565	-0.0565
1308	yaiI	P0A8D3	0.664688012937911	0.947	FALSE	FALSE	-0.0947	-0.0473	0.0473
1309	yaiL	P51024	0.978082739705118	0.968	FALSE	FALSE	-0.00644	-0.00322	0.00322
1310	yajC	P0ADZ7	0.941781671984804	0.966	FALSE	FALSE	-0.0328	-0.0164	0.0164
1311	yajD	P0AAQ2	0.0816581489143221	0.323	FALSE	FALSE	-1.08	-0.54	0.54
1312	yajG	P0ADA5	0.597909910419151	0.939	FALSE	FALSE	-0.142	-0.0709	0.0709
1313	yajL	Q46948	0.846247411268186	0.961	FALSE	FALSE	0.0573	0.0287	-0.0287
1314	yajO	P77735	0.873138597489868	0.963	FALSE	FALSE	-0.157	-0.0784	0.0784
1315	yajQ	P0A8E7	0.274407751259173	0.816	FALSE	FALSE	-0.37	-0.185	0.185
1316	ybaB	P0A8B5	0.626943738687022	0.942	FALSE	FALSE	0.163	0.0813	-0.0813
1317	ybaK	P0AAR3	0.244829666175461	0.783	FALSE	FALSE	-0.217	-0.108	0.108
1318	ybaL	P39830	0.723794791481514	0.952	FALSE	FALSE	-0.0747	-0.0373	0.0373
1319	ybaY	P77717	0.785980340946678	0.957	FALSE	FALSE	0.063	0.0315	-0.0315
1320	ybbN	P77395	0.695963760889674	0.95	FALSE	FALSE	0.12	0.0599	-0.0599
1321	ybbO	P0AFP4	0.577209903110737	0.936	FALSE	FALSE	0.109	0.0545	-0.0545
1322	ybcJ	P0AAS7	0.992999905877018	0.968	FALSE	FALSE	0.00201	0.00101	-0.00101
1323	ybdG	P0AAT4	0.520742386568769	0.926	FALSE	FALSE	-0.126	-0.0629	0.0629
1324	ybeD	P0A8J4	0.547225508969578	0.931	FALSE	FALSE	-0.169	-0.0845	0.0845
1325	ybeY	P0A898	0.878118482650108	0.963	FALSE	FALSE	-0.0621	-0.031	0.031
1326	ybeZ	P0A9K3	0.673081564247085	0.948	FALSE	FALSE	-0.0618	-0.0309	0.0309
1327	ybfE	P0AAU7	0.168586608507449	0.639	FALSE	FALSE	0.531	0.265	-0.265
1328	ybfF	P75736	0.600128123127326	0.939	FALSE	FALSE	-0.167	-0.0837	0.0837
1329	ybgC	P0A8Z3	0.811829753894828	0.959	FALSE	FALSE	0.146	0.0729	-0.0729
1330	ybgF	P45955	0.628527144734266	0.943	FALSE	FALSE	-0.116	-0.0582	0.0582
1331	ybgI	P0AFP6	0.843774781435181	0.961	FALSE	FALSE	0.1	0.05	-0.05
1332	ybgK	P75745	0.809558156326754	0.959	FALSE	FALSE	-0.102	-0.0512	0.0512
1333	ybhA	P21829	0.4732262259402	0.915	FALSE	FALSE	0.135	0.0675	-0.0675
1334	ybhC	P46130	0.173929824995511	0.653	FALSE	FALSE	0.605	0.302	-0.302
1335	ybhG	P75777	0.606459330532468	0.94	FALSE	FALSE	0.142	0.0708	-0.0708
1336	ybiB	P30177	0.109856359264814	0.435	FALSE	FALSE	0.632	0.316	-0.316
1337	ybiS	P0AAX8	0.893572155210368	0.964	FALSE	FALSE	0.022	0.011	-0.011
1338	ybiT	P0A9U3	0.940360741740863	0.966	FALSE	FALSE	0.0117	0.00587	-0.00587
1339	ybiV	P75792	0.681789107321799	0.949	FALSE	FALSE	0.123	0.0614	-0.0614
1340	ybjD	P75828	0.883276238475699	0.963	FALSE	FALSE	0.0737	0.0368	-0.0368
1341	ybjN	P0AAY6	0.570954883688174	0.935	FALSE	FALSE	-0.0846	-0.0423	0.0423
1342	ybjQ	P0A8C1	0.610242609447652	0.94	FALSE	FALSE	-0.104	-0.052	0.052
1343	ybjS	P75821	0.682413909184417	0.949	FALSE	FALSE	-0.245	-0.123	0.123
1344	ybjX	P75829	0.234419573683078	0.769	FALSE	FALSE	-0.591	-0.295	0.295
1345	ycaO	P75838	0.287408948992671	0.828	FALSE	FALSE	-0.64	-0.32	0.32
1346	ycaR	P0AAZ7	0.919800925243792	0.965	FALSE	FALSE	-0.0284	-0.0142	0.0142
1347	ycbL	P75849	0.849466680340774	0.961	FALSE	FALSE	0.0464	0.0232	-0.0232
1348	ycbX	P75863	0.896905114129849	0.964	FALSE	FALSE	-0.0281	-0.014	0.014
1349	ycbZ	P75867	0.803163649525846	0.958	FALSE	FALSE	0.05	0.025	-0.025
1350	yccF	P0AB12	0.136856404524071	0.534	FALSE	FALSE	0.833	0.416	-0.416
1351	yccU	P75874	0.275044410738154	0.816	FALSE	FALSE	1.09	0.547	-0.547
1352	ycdY	P75915	0.583567081638372	0.937	FALSE	FALSE	0.114	0.0569	-0.0569
1353	yceA	P24188	0.633894032439729	0.943	FALSE	FALSE	-0.0957	-0.0479	0.0479
1354	yceB	P0AB26	0.265640120575777	0.807	FALSE	FALSE	0.248	0.124	-0.124
1355	yceD	P0AB28	0.975042315499404	0.967	FALSE	FALSE	0.00551	0.00275	-0.00275
1356	yceF	P0A729	0.373700746923078	0.882	FALSE	FALSE	0.46	0.23	-0.23
1357	yceG	P28306	0.996854490756517	0.968	FALSE	FALSE	-0.000659	-0.000329	0.000329
1358	yceH	P29217	0.524043504142333	0.927	FALSE	FALSE	-0.178	-0.089	0.089
1359	yceM	P75931	0.290449869471972	0.83	FALSE	FALSE	-0.386	-0.193	0.193
1360	ycfH	P0AFQ7	0.292239173328871	0.832	FALSE	FALSE	0.362	0.181	-0.181
1361	ycfP	P0A8E1	0.880716674637784	0.963	FALSE	FALSE	0.0508	0.0254	-0.0254
1362	ycfS	P75954	0.33973589774737	0.865	FALSE	FALSE	0.265	0.133	-0.133
1363	ycgL	P0AB43	0.208123762658952	0.728	FALSE	FALSE	-0.236	-0.118	0.118
1364	ycgN	P0A8L5	0.0549477488756449	0.197	FALSE	FALSE	1.5	0.751	-0.751
1365	ycgR	P76010	0.498736031709587	0.921	FALSE	FALSE	0.121	0.0607	-0.0607
1366	ychF	P0ABU2	0.417001451157109	0.899	FALSE	FALSE	-0.121	-0.0606	0.0606
1367	ychJ	P37052	0.423055459530139	0.901	FALSE	FALSE	-0.23	-0.115	0.115
1368	yciA	P0A8Z0	0.867848466540677	0.962	FALSE	FALSE	-0.0492	-0.0246	0.0246
1369	yciF	P21362	0.0728811934279511	0.276	FALSE	FALSE	0.65	0.325	-0.325
1370	yciH	P08245	0.901082500850397	0.964	FALSE	FALSE	-0.0322	-0.0161	0.0161
1371	yciK	P31808	0.100568099197691	0.404	FALSE	FALSE	0.328	0.164	-0.164
1372	yciN	P0AB61	0.580785736789475	0.936	FALSE	FALSE	-0.119	-0.0597	0.0597
1373	yciO	P0AFR4	0.421693570708647	0.901	FALSE	FALSE	-0.143	-0.0717	0.0717
1374	yciT	P76034	0.355438038773291	0.873	FALSE	FALSE	0.169	0.0845	-0.0845
1375	yciU	P0A8L7	0.203011651669096	0.718	FALSE	FALSE	1.68	0.842	-0.842
1376	yciY	A5A613	0.706147808333571	0.951	FALSE	FALSE	0.162	0.0812	-0.0812
1377	ydbK	P52647	0.798916380949581	0.958	FALSE	FALSE	-0.0378	-0.0189	0.0189
1378	ydcF	P34209	0.515227599982852	0.925	FALSE	FALSE	-0.134	-0.0668	0.0668
1379	ydcL	P64451	0.240752420101211	0.778	FALSE	FALSE	0.333	0.167	-0.167
1380	ydcP	P76104	0.585058277803008	0.937	FALSE	FALSE	-0.0958	-0.0479	0.0479
1381	ydcY	P64455	0.105690302988386	0.421	FALSE	FALSE	2.25	1.13	-1.13
1382	ydfG	P39831	0.6012208864009	0.939	FALSE	FALSE	-0.186	-0.0932	0.0932
1383	ydfZ	P64463	0.302657208853634	0.84	FALSE	FALSE	0.412	0.206	-0.206
1384	ydgA	P77804	0.726135494078205	0.953	FALSE	FALSE	0.0539	0.027	-0.027
1385	ydgH	P76177	0.395789760404373	0.891	FALSE	FALSE	-0.142	-0.0709	0.0709
1386	ydgJ	P77376	0.727545073538364	0.953	FALSE	FALSE	-0.141	-0.0703	0.0703
1387	ydhF	P76187	0.963082798506169	0.967	FALSE	FALSE	-0.0112	-0.00558	0.00558
1388	ydhQ	P77552	0.913565375921276	0.965	FALSE	FALSE	0.025	0.0125	-0.0125
1389	ydhR	P0ACX3	0.229376574431539	0.762	FALSE	FALSE	-0.964	-0.482	0.482
1390	ydhZ	P0ACX5	0.911854158257232	0.965	FALSE	FALSE	-0.0202	-0.0101	0.0101
1391	ydiJ	P77748	0.329199273835718	0.858	FALSE	FALSE	0.218	0.109	-0.109
1392	ydiU	P77649	0.0455528823124849	0.155	FALSE	FALSE	2.87	1.43	-1.43
1393	ydjA	P0ACY1	0.627611901300396	0.943	FALSE	FALSE	0.094	0.047	-0.047
1394	ydjF	P77721	0.961078098397782	0.967	FALSE	FALSE	0.0109	0.00545	-0.00545
1395	ydjN	P77529	0.557324723355589	0.933	FALSE	FALSE	-0.117	-0.0587	0.0587
1396	yeaD	P39173	0.84156315365574	0.961	FALSE	FALSE	-0.137	-0.0683	0.0683
1397	yeaG	P0ACY3	0.492136218354362	0.92	FALSE	FALSE	0.435	0.217	-0.217
1398	yeaK	P64483	0.443630540432685	0.907	FALSE	FALSE	0.161	0.0807	-0.0807
1399	yeaY	P0AA91	0.773661434592063	0.956	FALSE	FALSE	-0.103	-0.0517	0.0517
1400	yebC	P0A8A0	0.643635227118656	0.944	FALSE	FALSE	-0.0886	-0.0443	0.0443
1401	yebO	P64499	0.611383630887518	0.94	FALSE	FALSE	0.164	0.0819	-0.0819
1402	yecA	P0AD05	0.519367797313639	0.926	FALSE	FALSE	0.255	0.128	-0.128
1403	yecF	P0AD07	0.552149611309454	0.932	FALSE	FALSE	0.335	0.167	-0.167
1404	yecM	P52007	0.171262341182378	0.646	FALSE	FALSE	0.244	0.122	-0.122
1405	yecR	P76308	0.642450048938923	0.944	FALSE	FALSE	-0.155	-0.0773	0.0773
1406	yedD	P31063	0.438864915932195	0.906	FALSE	FALSE	0.144	0.072	-0.072
1407	yeeD	P33014	0.953380022598395	0.967	FALSE	FALSE	0.0438	0.0219	-0.0219
1408	yeeN	P0A8A2	0.111573850476612	0.441	FALSE	FALSE	0.701	0.351	-0.351
1409	yeeX	P0A8M6	0.295178163174311	0.834	FALSE	FALSE	-0.216	-0.108	0.108
1410	yeeZ	P0AD12	0.660396297128772	0.946	FALSE	FALSE	0.099	0.0495	-0.0495
1411	yefM	P69346	0.68104562406184	0.948	FALSE	FALSE	0.136	0.0681	-0.0681
1412	yegD	P36928	0.706350327574224	0.951	FALSE	FALSE	0.0947	0.0474	-0.0474
1413	yegE	P38097	0.724029488803323	0.952	FALSE	FALSE	-0.247	-0.123	0.123
1414	yegQ	P76403	0.843146970209943	0.961	FALSE	FALSE	-0.0453	-0.0226	0.0226
1415	yegW	P0ACM5	0.221636357803814	0.75	FALSE	FALSE	-0.334	-0.167	0.167
1416	yehT	P0AFT5	0.404395891265514	0.894	FALSE	FALSE	-0.224	-0.112	0.112
1417	yeiE	P0ACR4	0.260341465810021	0.801	FALSE	FALSE	-0.464	-0.232	0.232
1418	yeiP	P0A6N8	0.900897423639958	0.964	FALSE	FALSE	-0.0296	-0.0148	0.0148
1419	yeiR	P33030	0.580603377856064	0.936	FALSE	FALSE	-0.123	-0.0616	0.0616
1420	yejF	P33916	0.64037777598286	0.944	FALSE	FALSE	-0.0803	-0.0402	0.0402
1421	yejH	P33919	0.203346679855608	0.719	FALSE	FALSE	-0.327	-0.163	0.163
1422	yejK	P33920	0.432307450577412	0.904	FALSE	FALSE	0.171	0.0857	-0.0857
1423	yejL	P0AD24	0.770207419396319	0.956	FALSE	FALSE	-0.103	-0.0514	0.0514
1424	yfaY	P77808	0.671243385584527	0.947	FALSE	FALSE	0.103	0.0513	-0.0513
1425	yfbT	P77625	0.723940685147793	0.952	FALSE	FALSE	0.0777	0.0388	-0.0388
1426	yfbU	P0A8W8	0.841506379743283	0.961	FALSE	FALSE	0.0415	0.0207	-0.0207
1427	yfcD	P65556	0.557806461779757	0.933	FALSE	FALSE	0.105	0.0524	-0.0524
1428	yfcE	P67095	0.151049492086286	0.586	FALSE	FALSE	-0.267	-0.133	0.133
1429	yfcH	P77775	0.905311692282539	0.964	FALSE	FALSE	-0.0329	-0.0165	0.0165
1430	yfcL	P64540	0.28414816990498	0.825	FALSE	FALSE	0.605	0.302	-0.302
1431	yfcN	P0A8B2	0.927967656174412	0.965	FALSE	FALSE	0.0232	0.0116	-0.0116
1432	yfcZ	P0AD33	0.41902941103386	0.9	FALSE	FALSE	0.212	0.106	-0.106
1433	yfdH	P77293	0.783166543964609	0.957	FALSE	FALSE	-0.185	-0.0926	0.0926
1434	yfeC	P0AD37	0.162209296079408	0.621	FALSE	FALSE	0.377	0.189	-0.189
1435	yfeX	P76536	0.882655668398676	0.963	FALSE	FALSE	0.0268	0.0134	-0.0134
1436	yfeY	P76537	0.482299203649662	0.918	FALSE	FALSE	0.237	0.118	-0.118
1437	yffS	P76550	0.971841955859773	0.967	FALSE	FALSE	0.0309	0.0155	-0.0155
1438	yfgD	P76569	0.674971203254491	0.948	FALSE	FALSE	-0.0775	-0.0387	0.0387
1439	yfgM	P76576	0.10801620992577	0.429	FALSE	FALSE	0.299	0.15	-0.15
1440	yfiC	P31825	0.62481895074434	0.942	FALSE	FALSE	0.175	0.0876	-0.0876
1441	yfiF	P0AGJ5	0.925129305876193	0.965	FALSE	FALSE	0.0191	0.00957	-0.00957
1442	yfjD	P37908	0.463928948016762	0.913	FALSE	FALSE	0.152	0.076	-0.076
1443	ygaP	P55734	0.7157540787902	0.952	FALSE	FALSE	-0.104	-0.0521	0.0521
1444	ygaU	P0ADE6	0.889946297351684	0.963	FALSE	FALSE	0.036	0.018	-0.018
1445	ygdG	P38506	0.909026355406562	0.964	FALSE	FALSE	-0.0333	-0.0167	0.0167
1446	ygdH	P0ADR8	0.627267521453344	0.942	FALSE	FALSE	-0.0784	-0.0392	0.0392
1447	ygdI	P65292	0.402765144847584	0.894	FALSE	FALSE	1.24	0.62	-0.62
1448	ygeR	Q46798	0.430637640491423	0.903	FALSE	FALSE	0.159	0.0793	-0.0793
1449	ygfB	P0A8C4	0.54546127331998	0.931	FALSE	FALSE	0.334	0.167	-0.167
1450	ygfZ	P0ADE8	0.735746863920673	0.953	FALSE	FALSE	0.0674	0.0337	-0.0337
1451	yggE	P0ADS6	0.739149144439125	0.954	FALSE	FALSE	0.0959	0.048	-0.048
1452	yggL	P38521	0.319013402621779	0.852	FALSE	FALSE	-0.195	-0.0974	0.0974
1453	yggN	P0ADS9	0.67313592595506	0.948	FALSE	FALSE	-0.0763	-0.0381	0.0381
1454	yggS	P67080	0.883895143951853	0.963	FALSE	FALSE	0.157	0.0783	-0.0783
1455	yggU	P52060	0.857038770133228	0.962	FALSE	FALSE	-0.052	-0.026	0.026
1456	yggW	P52062	0.0414454194529264	0.137	FALSE	FALSE	2.65	1.33	-1.33
1457	yggX	P0A8P3	0.622894904032603	0.942	FALSE	FALSE	0.178	0.0889	-0.0889
1458	yghJ	P0CK95	0.91546328848575	0.965	FALSE	FALSE	-0.0254	-0.0127	0.0127
1459	yghU	Q46845	0.785365882024549	0.957	FALSE	FALSE	0.0707	0.0354	-0.0354
1460	ygiB	P0ADT2	0.900379759560866	0.964	FALSE	FALSE	0.0316	0.0158	-0.0158
1461	ygiC	P0ADT5	0.201713220832839	0.716	FALSE	FALSE	0.315	0.158	-0.158
1462	ygiF	P30871	0.385989813783336	0.887	FALSE	FALSE	-0.21	-0.105	0.105
1463	ygiM	P0ADT8	0.185539875085857	0.682	FALSE	FALSE	0.237	0.119	-0.119
1464	ygiN	P0ADU2	0.714883894243691	0.952	FALSE	FALSE	-0.379	-0.19	0.19
1465	ygiQ	Q46861	0.735112039352624	0.953	FALSE	FALSE	0.0787	0.0393	-0.0393
1466	ygiW	P0ADU5	0.367954384699383	0.879	FALSE	FALSE	-0.237	-0.118	0.118
1467	ygjR	P42599	0.954066201226047	0.967	FALSE	FALSE	0.0268	0.0134	-0.0134
1468	yhaJ	P67660	0.201847971001121	0.716	FALSE	FALSE	-0.729	-0.364	0.364
1469	yhbS	P63417	0.482379254857792	0.918	FALSE	FALSE	0.15	0.0752	-0.0752
1470	yhbT	P64599	0.0984195498206992	0.396	FALSE	FALSE	-0.576	-0.288	0.288
1471	yhbW	P0ADV5	0.619951777268309	0.942	FALSE	FALSE	-0.191	-0.0953	0.0953
1472	yhbY	P0AGK4	0.236330603543927	0.772	FALSE	FALSE	-0.176	-0.0878	0.0878
1473	yhcB	P0ADW3	0.953912106862539	0.967	FALSE	FALSE	0.0336	0.0168	-0.0168
1474	yhdE	P25536	0.168466001027788	0.639	FALSE	FALSE	0.348	0.174	-0.174
1475	yheO	P64624	0.627920028359215	0.943	FALSE	FALSE	0.0801	0.0401	-0.0401
1476	yheS	P63389	0.75090104326919	0.955	FALSE	FALSE	-0.0548	-0.0274	0.0274
1477	yheT	P45524	0.698523083711506	0.95	FALSE	FALSE	0.142	0.0712	-0.0712
1478	yhfZ	P45552	0.903627936350734	0.964	FALSE	FALSE	-0.0304	-0.0152	0.0152
1479	yhgF	P46837	0.18429019185183	0.679	FALSE	FALSE	-0.215	-0.108	0.108
1480	yhhA	P0ADX7	0.709091583004084	0.951	FALSE	FALSE	0.182	0.0911	-0.0911
1481	yhhW	P46852	0.0867686601815365	0.347	FALSE	FALSE	1.25	0.623	-0.623
1482	yhiI	P37626	0.800817768694885	0.958	FALSE	FALSE	-0.0552	-0.0276	0.0276
1483	yhjD	P37642	0.85401897654576	0.962	FALSE	FALSE	0.0439	0.022	-0.022
1484	yhjG	P37645	0.998592158650264	0.968	FALSE	FALSE	-0.00194	-0.000969	0.000969
1485	yhjH	P37646	0.907198424263052	0.964	FALSE	FALSE	-0.0225	-0.0112	0.0112
1486	yhjJ	P37648	0.655664691784384	0.946	FALSE	FALSE	0.109	0.0543	-0.0543
1487	yiaD	P37665	0.116433087064945	0.458	FALSE	FALSE	0.451	0.226	-0.226
1488	yiaF	P0ADK0	0.78191315530083	0.957	FALSE	FALSE	0.0608	0.0304	-0.0304
1489	yiaJ	P37671	0.282959168363527	0.824	FALSE	FALSE	0.305	0.152	-0.152
1490	yibF	P0ACA1	0.131811929899612	0.514	FALSE	FALSE	0.614	0.307	-0.307
1491	yibL	P0ADK8	0.536590240837294	0.929	FALSE	FALSE	-0.132	-0.0662	0.0662
1492	yibN	P0AG27	0.729722989514138	0.953	FALSE	FALSE	-0.124	-0.062	0.062
1493	yibQ	P37691	0.314316128244833	0.849	FALSE	FALSE	-0.169	-0.0844	0.0844
1494	yicC	P23839	0.96802204171488	0.967	FALSE	FALSE	-0.00893	-0.00447	0.00447
1495	yicH	P31433	0.876243215400406	0.963	FALSE	FALSE	-0.0931	-0.0466	0.0466
1496	yidA	P0A8Y5	0.538237756104162	0.929	FALSE	FALSE	0.338	0.169	-0.169
1497	yidB	P09996	0.683735052274764	0.949	FALSE	FALSE	-0.167	-0.0837	0.0837
1498	yidC	P25714	0.656713857148989	0.946	FALSE	FALSE	-0.105	-0.0524	0.0524
1499	yieP	P31475	0.986585044189119	0.968	FALSE	FALSE	-0.00412	-0.00206	0.00206
1500	yifE	P0ADN2	0.524402998092528	0.927	FALSE	FALSE	-0.143	-0.0717	0.0717
1501	yifL	P0ADN6	0.496629059382992	0.921	FALSE	FALSE	0.588	0.294	-0.294
1502	yigA	P23305	0.870048927369962	0.962	FALSE	FALSE	0.0392	0.0196	-0.0196
1503	yigB	P0ADP0	0.926415663475626	0.965	FALSE	FALSE	-0.0248	-0.0124	0.0124
1504	yigI	P0ADP2	0.300899812176724	0.839	FALSE	FALSE	-0.386	-0.193	0.193
1505	yigL	P27848	0.634406157484634	0.943	FALSE	FALSE	-0.15	-0.0749	0.0749
1506	yihD	P0ADP9	0.77022443445395	0.956	FALSE	FALSE	0.0704	0.0352	-0.0352
1507	yihI	P0A8H6	0.694266758559109	0.95	FALSE	FALSE	0.108	0.0539	-0.0539
1508	yihL	P0ACM9	0.894822360256097	0.964	FALSE	FALSE	0.0508	0.0254	-0.0254
1509	yihW	P32144	0.375416975041357	0.883	FALSE	FALSE	0.245	0.122	-0.122
1510	yihX	P0A8Y3	0.813993031206733	0.959	FALSE	FALSE	-0.0707	-0.0354	0.0354
1511	yiiD	P0ADQ2	0.283423051340606	0.824	FALSE	FALSE	-0.354	-0.177	0.177
1512	yiiM	P32157	0.0908289414656684	0.365	FALSE	FALSE	0.357	0.179	-0.179
1513	yiiQ	P32160	0.353788029571151	0.872	FALSE	FALSE	0.181	0.0907	-0.0907
1514	yjaG	P32680	0.952362838150224	0.966	FALSE	FALSE	0.0111	0.00556	-0.00556
1515	yjbD	P32685	0.562478815692315	0.933	FALSE	FALSE	-0.182	-0.0908	0.0908
1516	yjbR	P0AF50	0.322814467805479	0.854	FALSE	FALSE	-0.225	-0.112	0.112
1517	yjcZ	P39267	0.256783497655665	0.797	FALSE	FALSE	-0.87	-0.435	0.435
1518	yjdC	P0ACU7	0.45606462649804	0.911	FALSE	FALSE	-0.189	-0.0947	0.0947
1519	yjeI	P0AF70	0.680924398227465	0.948	FALSE	FALSE	0.0799	0.04	-0.04
1520	yjeJ	P39279	0.382516939900494	0.886	FALSE	FALSE	-0.402	-0.201	0.201
1521	yjgR	P39342	0.847909959971642	0.961	FALSE	FALSE	-0.17	-0.0852	0.0852
1522	yjhC	P39353	0.663241127771552	0.947	FALSE	FALSE	0.106	0.0528	-0.0528
1523	yjhU	P39356	0.664532334789505	0.947	FALSE	FALSE	-0.19	-0.0949	0.0949
1524	yjiA	P24203	0.85678154819906	0.962	FALSE	FALSE	-0.049	-0.0245	0.0245
1525	ylaC	P0AAS0	0.243501326794539	0.782	FALSE	FALSE	-1.35	-0.673	0.673
1526	ymgD	P0AB46	0.0998143676664574	0.401	FALSE	FALSE	0.436	0.218	-0.218
1527	yncE	P76116	0.283054366910759	0.824	FALSE	FALSE	0.922	0.461	-0.461
1528	yneG	P76148	0.638926727289969	0.944	FALSE	FALSE	-0.112	-0.0558	0.0558
1529	ynfB	P76170	0.422604781746264	0.901	FALSE	FALSE	0.232	0.116	-0.116
1530	yniA	P77739	0.91689902710019	0.965	FALSE	FALSE	-0.0383	-0.0191	0.0191
1531	yniC	P77247	0.347300983204136	0.869	FALSE	FALSE	0.694	0.347	-0.347
1532	yobA	P0AA57	0.585951734047138	0.937	FALSE	FALSE	0.177	0.0887	-0.0887
1533	ypfH	P76561	0.207527965459456	0.727	FALSE	FALSE	0.241	0.12	-0.12
1534	ypfJ	P64429	0.518352227943847	0.925	FALSE	FALSE	0.11	0.0549	-0.0549
1535	yqaB	P77475	0.455976926654235	0.911	FALSE	FALSE	0.245	0.123	-0.123
1536	yqfB	P67603	0.716283411040243	0.952	FALSE	FALSE	0.173	0.0866	-0.0866
1537	yqgE	P0A8W5	0.869982882776305	0.962	FALSE	FALSE	0.0242	0.0121	-0.0121
1538	yqgF	P0A8I1	0.811656805924235	0.959	FALSE	FALSE	-0.055	-0.0275	0.0275
1539	yqhD	Q46856	0.247552541231174	0.787	FALSE	FALSE	-0.368	-0.184	0.184
1540	yqiC	Q46868	0.742041431994563	0.954	FALSE	FALSE	-0.195	-0.0975	0.0975
1541	yqjC	P42616	0.349317418298684	0.87	FALSE	FALSE	0.431	0.215	-0.215
1542	yqjD	P64581	0.895163702293894	0.964	FALSE	FALSE	-0.0489	-0.0244	0.0244
1543	yqjI	P64588	0.302874484628532	0.84	FALSE	FALSE	0.689	0.344	-0.344
1544	yraP	P64596	0.464952643994253	0.913	FALSE	FALSE	0.139	0.0694	-0.0694
1545	yrdA	P0A9W9	0.439247054588288	0.906	FALSE	FALSE	0.13	0.0648	-0.0648
1546	yrfG	P64636	0.754450024012598	0.955	FALSE	FALSE	-0.0787	-0.0393	0.0393
1547	ytfB	P39310	0.532114063566083	0.928	FALSE	FALSE	0.178	0.089	-0.089
1548	ytfP	P0AE48	0.267240227040084	0.809	FALSE	FALSE	-0.41	-0.205	0.205
1549	yaaA	P0A8I3	0.74930381368057	0.955	FALSE	FALSE	0.0551	0.0276	-0.0276
1550	zapA	P0ADS2	0.453597907536007	0.91	FALSE	FALSE	-0.156	-0.0779	0.0779
1551	zapB	P0AF36	0.911754286900528	0.965	FALSE	FALSE	0.0736	0.0368	-0.0368
1552	zapD	P36680	0.866514587983667	0.962	FALSE	FALSE	-0.0349	-0.0174	0.0174
1553	zipA	P77173	0.603200912561776	0.939	FALSE	FALSE	0.205	0.103	-0.103
1554	zntA	P37617	0.326464035366643	0.857	FALSE	FALSE	-0.741	-0.37	0.37
1555	zntR	P0ACS5	0.407212008275102	0.895	FALSE	FALSE	0.143	0.0716	-0.0716
1556	znuA	P39172	0.672455954361697	0.948	FALSE	FALSE	-0.0687	-0.0344	0.0344
1557	zur	P0AC51	0.591841798405603	0.938	FALSE	FALSE	0.0781	0.039	-0.039
1558	zwf	P0AC53	0.990569866250484	0.968	FALSE	FALSE	0.00175	0.000874	-0.000874
1559	aas	P31119	0.408527452768925	0.896	FALSE	FALSE	-0.429	-0.215	0.215

## Sheet: S_25min
Column1	name	ID	Cipr_25min_vs_NT_25min_p.val	Cipr_25min_vs_NT_25min_p.adj	significant	Cipr_25min_vs_NT_25min_significant	Cipr_25min_vs_NT_25min_ratio	Cipr_25min_centered	NT_25min_centered
1	add	P22333	0.000894609809766839	9.82e-05	TRUE	TRUE	0.744	0.372	-0.372
2	argH	P11447	0.00402957604943125	0.0232	TRUE	TRUE	-0.584	-0.292	0.292
3	creA	P0AE91	0.00116311424042997	0.000309	TRUE	TRUE	-2.78	-1.39	1.39
4	dinD	P23840	8.39047870239385e-05	4.18e-12	TRUE	TRUE	2.88	1.44	-1.44
5	dinI	P0ABR1	0.000339190474362542	4.26e-07	TRUE	TRUE	1.59	0.796	-0.796
6	dksA	P0ABS1	0.00460521028654751	0.0311	TRUE	TRUE	0.488	0.244	-0.244
7	feoA	P0AEL3	0.00728286450921428	0.0829	TRUE	TRUE	-3.05	-1.53	1.53
8	flu	P39180	0.000839683587989497	7.65e-05	TRUE	TRUE	1.06	0.53	-0.53
9	ibaG	P0A9W6	0.0042918790707566	0.0268	TRUE	TRUE	-0.963	-0.482	0.482
10	pyrC	P05020	0.00264532792160751	0.00708	TRUE	TRUE	-0.802	-0.401	0.401
11	rbsB	P02925	0.00538887349281147	0.0432	TRUE	TRUE	0.868	0.434	-0.434
12	recN	P05824	7.62532215416839e-06	1.74e-13	TRUE	TRUE	2.91	1.45	-1.45
13	rmuC	P0AG71	0.000138766110337619	4.94e-10	TRUE	TRUE	2.03	1.02	-1.02
14	trmB	P0A8I5	0.00747875857319886	0.0871	TRUE	TRUE	-0.936	-0.468	0.468
15	tusC	P45531	0.00267554123757517	0.00731	TRUE	TRUE	1.51	0.755	-0.755
16	uvrA	P0A698	0.00396034001684073	0.0223	TRUE	TRUE	0.647	0.324	-0.324
17	xylF	P37387	0.000308743463104052	2.63e-07	TRUE	TRUE	1.59	0.797	-0.797
18	yciV	P77766	1.79490659842365e-05	1.74e-13	TRUE	TRUE	1.78	0.89	-0.89
19	yecF	P0AD07	0.0051936913787581	0.0402	TRUE	TRUE	0.891	0.446	-0.446
20	yqeF	Q46939	0.00754466529942541	0.0885	TRUE	TRUE	-2.12	-1.06	1.06
21	accA	P0ABD5	0.935762834965653	0.974	FALSE	FALSE	-0.0111	-0.00557	0.00557
22	accB	P0ABD8	0.321277174092366	0.938	FALSE	FALSE	-0.33	-0.165	0.165
23	accC	P24182	0.876581974787872	0.973	FALSE	FALSE	0.0186	0.00928	-0.00928
24	accD	P0A9Q5	0.387283393992786	0.947	FALSE	FALSE	-0.144	-0.0721	0.0721
25	aceA	P0A9G6	0.858070709244231	0.973	FALSE	FALSE	-0.0389	-0.0195	0.0195
26	aceB	P08997	0.957196992257178	0.975	FALSE	FALSE	0.0182	0.00912	-0.00912
27	aceE	P0AFG8	0.785249686305699	0.971	FALSE	FALSE	-0.0487	-0.0243	0.0243
28	aceF	P06959	0.355335125620095	0.943	FALSE	FALSE	-0.207	-0.103	0.103
29	ackA	P0A6A3	0.919235519016311	0.974	FALSE	FALSE	0.0168	0.00842	-0.00842
30	acnB	P36683	0.383215179367089	0.947	FALSE	FALSE	-0.174	-0.087	0.087
31	acpP	P0A6A8	0.129386426341693	0.858	FALSE	FALSE	1.24	0.62	-0.62
32	acpS	P24224	0.0625700332093791	0.711	FALSE	FALSE	-0.305	-0.152	0.152
33	acrA	P0AE06	0.647569501970554	0.966	FALSE	FALSE	-0.0748	-0.0374	0.0374
34	acrB	P31224	0.27688889483755	0.93	FALSE	FALSE	-0.3	-0.15	0.15
35	acs	P27550	0.595126504362634	0.963	FALSE	FALSE	0.179	0.0896	-0.0896
36	acuI	P26646	0.993689744056166	0.976	FALSE	FALSE	-0.00101	-0.000506	0.000506
37	ade	P31441	0.347692160809749	0.942	FALSE	FALSE	0.156	0.0782	-0.0782
38	adeP	P31466	0.0109987366909717	0.154	FALSE	FALSE	1.16	0.58	-0.58
39	adhE	P0A9Q7	0.830673470025917	0.972	FALSE	FALSE	-0.0238	-0.0119	0.0119
40	adk	P69441	0.525996120822687	0.959	FALSE	FALSE	0.0934	0.0467	-0.0467
41	aer	P50466	0.674159927667322	0.967	FALSE	FALSE	-0.0677	-0.0338	0.0338
42	agaR	P0ACK2	0.887884721044845	0.973	FALSE	FALSE	-0.0356	-0.0178	0.0178
43	ahpC	P0AE08	0.0779488355385768	0.767	FALSE	FALSE	0.428	0.214	-0.214
44	ahpF	P35340	0.517923996298181	0.959	FALSE	FALSE	-0.104	-0.0522	0.0522
45	alaA	P0A959	0.430342403325361	0.952	FALSE	FALSE	-0.243	-0.122	0.122
46	alaC	P77434	0.171354658520605	0.891	FALSE	FALSE	-0.395	-0.197	0.197
47	alaS	P00957	0.814520628751745	0.971	FALSE	FALSE	-0.0276	-0.0138	0.0138
48	aldA	P25553	0.454294259069516	0.954	FALSE	FALSE	-0.213	-0.106	0.106
49	aldB	P37685	0.0808005261251428	0.775	FALSE	FALSE	-1.44	-0.721	0.721
50	allR	P0ACN4	0.0106984737347165	0.149	FALSE	FALSE	-0.9	-0.45	0.45
51	alr	P0A6B4	0.809306041604896	0.971	FALSE	FALSE	-0.0317	-0.0158	0.0158
52	alsB	P39265	0.447686445017946	0.953	FALSE	FALSE	0.351	0.176	-0.176
53	amiA	P36548	0.198014620342487	0.905	FALSE	FALSE	-0.152	-0.076	0.076
54	amiB	P26365	0.438446225648909	0.952	FALSE	FALSE	0.189	0.0944	-0.0944
55	amiC	P63883	0.503056629960938	0.958	FALSE	FALSE	-0.075	-0.0375	0.0375
56	amn	P0AE12	0.477855844323328	0.956	FALSE	FALSE	-0.118	-0.059	0.059
57	ampH	P0AD70	0.110852543342135	0.835	FALSE	FALSE	-0.317	-0.159	0.159
58	ansA	P0A962	0.859020519826261	0.973	FALSE	FALSE	0.0232	0.0116	-0.0116
59	apaG	P62672	0.173057842713321	0.892	FALSE	FALSE	1.32	0.658	-0.658
60	apt	P69503	0.613668578878114	0.964	FALSE	FALSE	0.115	0.0577	-0.0577
61	arcA	P0A9Q1	0.349070969104507	0.942	FALSE	FALSE	-0.185	-0.0927	0.0927
62	arcB	P0AEC3	0.15237023587586	0.878	FALSE	FALSE	0.348	0.174	-0.174
63	argD	P18335	0.450616787322402	0.954	FALSE	FALSE	-0.125	-0.0625	0.0625
64	argE	P23908	0.691978940013052	0.967	FALSE	FALSE	-0.127	-0.0636	0.0636
65	argG	P0A6E4	0.096401758404389	0.811	FALSE	FALSE	-0.262	-0.131	0.131
66	argI	P04391	0.757833234331968	0.97	FALSE	FALSE	0.247	0.123	-0.123
67	argP	P0A8S1	0.155714364966668	0.881	FALSE	FALSE	-0.241	-0.12	0.12
68	argR	P0A6D0	0.414143321280979	0.95	FALSE	FALSE	-0.172	-0.0859	0.0859
69	argS	P11875	0.717781595474709	0.968	FALSE	FALSE	0.0459	0.0229	-0.0229
70	aroA	P0A6D3	0.820736264973434	0.972	FALSE	FALSE	0.0434	0.0217	-0.0217
71	aroB	P07639	0.910905056152559	0.974	FALSE	FALSE	-0.0162	-0.00811	0.00811
72	aroC	P12008	0.059788889375574	0.698	FALSE	FALSE	-0.269	-0.134	0.134
73	aroD	P05194	0.718083334889272	0.968	FALSE	FALSE	0.156	0.0781	-0.0781
74	aroE	P15770	0.86571409718853	0.973	FALSE	FALSE	0.0374	0.0187	-0.0187
75	aroF	P00888	0.0203902926965299	0.299	FALSE	FALSE	-1.03	-0.515	0.515
76	aroG	P0AB91	0.0441503157903487	0.6	FALSE	FALSE	-0.893	-0.447	0.447
77	aroH	P00887	0.276319449641907	0.929	FALSE	FALSE	0.142	0.0712	-0.0712
78	aroK	P0A6D7	0.804906642016911	0.971	FALSE	FALSE	-0.0396	-0.0198	0.0198
79	aroL	P0A6E1	0.481239502607452	0.956	FALSE	FALSE	0.189	0.0946	-0.0946
80	artP	P0AAF6	0.947982408456044	0.975	FALSE	FALSE	-0.0347	-0.0174	0.0174
81	ascG	P24242	0.622233913616972	0.964	FALSE	FALSE	-0.0949	-0.0474	0.0474
82	asd	P0A9Q9	0.944265433924626	0.975	FALSE	FALSE	0.0109	0.00547	-0.00547
83	asmA	P28249	0.686658043203577	0.967	FALSE	FALSE	0.0486	0.0243	-0.0243
84	asnA	P00963	0.739680225978163	0.969	FALSE	FALSE	-0.0478	-0.0239	0.0239
85	asnB	P22106	0.620901397445047	0.964	FALSE	FALSE	-0.0796	-0.0398	0.0398
86	asnS	P0A8M0	0.433599210583492	0.952	FALSE	FALSE	0.103	0.0513	-0.0513
87	aspA	P0AC38	0.96772072161259	0.975	FALSE	FALSE	-0.007	-0.0035	0.0035
88	aspC	P00509	0.286684144735813	0.932	FALSE	FALSE	0.251	0.125	-0.125
89	aspS	P21889	0.55567833223393	0.961	FALSE	FALSE	-0.0814	-0.0407	0.0407
90	atpA	P0ABB0	0.0597945758685807	0.698	FALSE	FALSE	0.313	0.157	-0.157
91	atpB	P0AB98	0.62721356271716	0.965	FALSE	FALSE	0.308	0.154	-0.154
92	atpC	P0A6E6	0.160328001686332	0.884	FALSE	FALSE	-0.562	-0.281	0.281
93	atpD	P0ABB4	0.716333887353369	0.968	FALSE	FALSE	0.0612	0.0306	-0.0306
94	atpF	P0ABA0	0.560293669181822	0.961	FALSE	FALSE	0.131	0.0653	-0.0653
95	atpG	P0ABA6	0.494668340393258	0.957	FALSE	FALSE	-0.129	-0.0643	0.0643
96	atpH	P0ABA4	0.819696094011954	0.972	FALSE	FALSE	-0.0483	-0.0241	0.0241
97	avtA	P09053	0.443653977506572	0.953	FALSE	FALSE	0.108	0.0542	-0.0542
98	azoR	P41407	0.33229884603749	0.94	FALSE	FALSE	0.429	0.215	-0.215
99	baeR	P69228	0.89150958308882	0.973	FALSE	FALSE	-0.0187	-0.00936	0.00936
100	bamA	P0A940	0.959079272898406	0.975	FALSE	FALSE	0.0118	0.00592	-0.00592
101	bamB	P77774	0.512560968864691	0.958	FALSE	FALSE	0.179	0.0896	-0.0896
102	bamC	P0A903	0.920410474628329	0.974	FALSE	FALSE	-0.0336	-0.0168	0.0168
103	bamD	P0AC02	0.419499635032939	0.951	FALSE	FALSE	-0.281	-0.141	0.141
104	bamE	P0A937	0.576492738280441	0.962	FALSE	FALSE	0.22	0.11	-0.11
105	barA	P0AEC5	0.728706271094244	0.969	FALSE	FALSE	0.0815	0.0407	-0.0407
106	bcp	P0AE52	0.278927208182158	0.93	FALSE	FALSE	0.193	0.0965	-0.0965
107	bcsB	P37652	0.142058226041952	0.87	FALSE	FALSE	-1.1	-0.549	0.549
108	bcsE	P37657	0.121797750867912	0.849	FALSE	FALSE	-0.643	-0.321	0.321
109	bepA	P66948	0.00959077621402668	0.13	FALSE	FALSE	-1.37	-0.684	0.684
110	betA	P17444	0.152204099371719	0.878	FALSE	FALSE	-0.408	-0.204	0.204
111	bglA	Q46829	0.425066702796069	0.951	FALSE	FALSE	0.244	0.122	-0.122
112	bioA	P12995	0.352480677024212	0.943	FALSE	FALSE	-0.153	-0.0767	0.0767
113	bioB	P12996	0.894998780504969	0.974	FALSE	FALSE	-0.0173	-0.00864	0.00864
114	bioD1	P13000	0.600273852764702	0.963	FALSE	FALSE	-0.0942	-0.0471	0.0471
115	bioF	P12998	0.418758982655959	0.951	FALSE	FALSE	0.135	0.0676	-0.0676
116	bioH	P13001	0.0599775731702707	0.699	FALSE	FALSE	0.333	0.167	-0.167
117	birA	P06709	0.0170694193228634	0.258	FALSE	FALSE	-1.83	-0.917	0.917
118	bolA	P0ABE2	0.0581194369150817	0.69	FALSE	FALSE	0.441	0.22	-0.22
119	btuE	P06610	0.763114631335299	0.97	FALSE	FALSE	-0.102	-0.0508	0.0508
120	btuR	P0A9H5	0.903311908208897	0.974	FALSE	FALSE	0.0246	0.0123	-0.0123
121	cadA	P0A9H3	0.0434156794540703	0.594	FALSE	FALSE	-2.87	-1.44	1.44
122	caiF	P0AE58	0.620546469240986	0.964	FALSE	FALSE	-0.0792	-0.0396	0.0396
123	can	P61517	0.0626066408603981	0.711	FALSE	FALSE	0.267	0.133	-0.133
124	carA	P0A6F1	0.0908547412928089	0.8	FALSE	FALSE	-0.339	-0.17	0.17
125	carB	P00968	0.557467384240968	0.961	FALSE	FALSE	0.0686	0.0343	-0.0343
126	cbpA	P36659	0.0888418366484958	0.795	FALSE	FALSE	-0.454	-0.227	0.227
127	ccmE	P69490	0.196415855232203	0.904	FALSE	FALSE	0.271	0.135	-0.135
128	ccmH	P0ABM9	0.011413883610182	0.161	FALSE	FALSE	0.505	0.252	-0.252
129	cdh	P06282	0.540928476457091	0.96	FALSE	FALSE	0.0912	0.0456	-0.0456
130	cedA	P0AE60	0.678867872570292	0.967	FALSE	FALSE	0.0645	0.0323	-0.0323
131	cheA	P07363-2	0.901090432915573	0.974	FALSE	FALSE	0.0236	0.0118	-0.0118
132	cheB	P07330	0.307317261494282	0.936	FALSE	FALSE	-0.2	-0.1	0.1
133	cheR	P07364	0.487295996936259	0.956	FALSE	FALSE	-0.14	-0.0698	0.0698
134	cheW	P0A964	0.432777787238952	0.952	FALSE	FALSE	-0.123	-0.0616	0.0616
135	cheZ	P0A9H9	0.00954230244631678	0.129	FALSE	FALSE	0.607	0.303	-0.303
136	clpA	P0ABH9	0.496622295495977	0.957	FALSE	FALSE	-0.205	-0.102	0.102
137	clpB.1	P63284	0.485744860943997	0.956	FALSE	FALSE	-0.132	-0.066	0.066
138	clpP	P0A6G7	0.74325371271981	0.969	FALSE	FALSE	0.066	0.033	-0.033
139	clpX	P0A6H1	0.30210489304758	0.935	FALSE	FALSE	0.134	0.0671	-0.0671
140	cmk	P0A6I0	0.243338244522772	0.921	FALSE	FALSE	0.209	0.105	-0.105
141	cmoA	P76290	0.546639360373727	0.96	FALSE	FALSE	0.0832	0.0416	-0.0416
142	cmoB	P76291	0.202768497850772	0.907	FALSE	FALSE	0.285	0.143	-0.143
143	cnu	P64467	0.182885092948865	0.898	FALSE	FALSE	1.8	0.902	-0.902
144	coaA	P0A6I3	0.568073204378916	0.962	FALSE	FALSE	0.128	0.064	-0.064
145	coaBC	P0ABQ0	0.976400908448261	0.975	FALSE	FALSE	0.0051	0.00255	-0.00255
146	coaD	P0A6I6	0.274366684144594	0.929	FALSE	FALSE	-0.134	-0.067	0.067
147	coaE	P0A6I9	0.114425626110827	0.84	FALSE	FALSE	1.72	0.861	-0.861
148	cobB	A0A7H2C766	0.526403292038135	0.959	FALSE	FALSE	0.0825	0.0412	-0.0412
149	cobT	P36562	0.552804995971682	0.961	FALSE	FALSE	0.072	0.036	-0.036
150	codA	P25524	0.639401932115674	0.965	FALSE	FALSE	0.0897	0.0448	-0.0448
151	codB	P0AA82	0.702087435490232	0.968	FALSE	FALSE	0.126	0.0631	-0.0631
152	cohE	P75974	0.203266248355353	0.907	FALSE	FALSE	0.378	0.189	-0.189
153	copA	Q59385	0.0785344924386582	0.769	FALSE	FALSE	0.334	0.167	-0.167
154	corA	P0ABI4	0.679125696927238	0.967	FALSE	FALSE	0.0708	0.0354	-0.0354
155	corC	P0AE78	0.42677597357785	0.951	FALSE	FALSE	-0.163	-0.0815	0.0815
156	cpxP	P0AE85	0.0909313358030444	0.8	FALSE	FALSE	2.16	1.08	-1.08
157	cpxR	P0AE88	0.0350988367586918	0.512	FALSE	FALSE	-0.62	-0.31	0.31
158	cra	P0ACP1	0.140181479808381	0.868	FALSE	FALSE	-0.235	-0.117	0.117
159	crp	P0ACJ8	0.791724443635756	0.971	FALSE	FALSE	-0.0587	-0.0293	0.0293
160	crr	P69783	0.29880448969376	0.934	FALSE	FALSE	-0.2	-0.1	0.1
161	csdA	Q46925	0.368001685925554	0.945	FALSE	FALSE	-0.259	-0.129	0.129
162	csdE	P0AGF2	0.149689330254536	0.876	FALSE	FALSE	-0.335	-0.168	0.168
163	cspA	P0A9X9	0.0649850663942695	0.722	FALSE	FALSE	0.456	0.228	-0.228
164	cspC	P0A9Y6	0.150496435364127	0.877	FALSE	FALSE	0.294	0.147	-0.147
165	cspD	P0A968	0.804514162334799	0.971	FALSE	FALSE	-0.135	-0.0673	0.0673
166	cspE	P0A972	0.561511119799212	0.961	FALSE	FALSE	0.272	0.136	-0.136
167	csrA	P69913	0.259376157941765	0.925	FALSE	FALSE	-0.437	-0.218	0.218
168	cstA	P15078	0.766492901997396	0.97	FALSE	FALSE	0.13	0.065	-0.065
169	curA	P76113	0.738509541205523	0.969	FALSE	FALSE	0.197	0.0987	-0.0987
170	cutC	P67826	0.818964716944693	0.972	FALSE	FALSE	0.0443	0.0222	-0.0222
171	cydA	P0ABJ9	0.480208297928548	0.956	FALSE	FALSE	0.216	0.108	-0.108
172	cydB	P0ABK2	0.734634427294003	0.969	FALSE	FALSE	-0.118	-0.0588	0.0588
173	cydC	P23886	0.21949733361517	0.913	FALSE	FALSE	-0.868	-0.434	0.434
174	cydD	P29018	0.706606173322078	0.968	FALSE	FALSE	0.0954	0.0477	-0.0477
175	cyoA	P0ABJ1	0.153602676740955	0.879	FALSE	FALSE	-0.289	-0.144	0.144
176	cyoB	P0ABI8	0.852685489036724	0.972	FALSE	FALSE	-0.0746	-0.0373	0.0373
177	cysA	P16676	0.793794725836908	0.971	FALSE	FALSE	0.0678	0.0339	-0.0339
178	cysB	P0A9F3	0.197930603838987	0.905	FALSE	FALSE	-0.224	-0.112	0.112
179	cysC	P0A6J1	0.562689454156638	0.961	FALSE	FALSE	-0.173	-0.0866	0.0866
180	cysD	P21156	0.0995633120380914	0.817	FALSE	FALSE	-0.859	-0.429	0.429
181	cysE	P0A9D4	0.710188359996364	0.968	FALSE	FALSE	0.1	0.0502	-0.0502
182	cysG	P0AEA8	0.828143831065362	0.972	FALSE	FALSE	0.0288	0.0144	-0.0144
183	cysH	P17854	0.272129527418705	0.929	FALSE	FALSE	-0.251	-0.125	0.125
184	cysI	P17846	0.123325212365321	0.851	FALSE	FALSE	-0.242	-0.121	0.121
185	cysJ	P38038	0.947340025162009	0.975	FALSE	FALSE	0.011	0.00551	-0.00551
186	cysK	P0ABK5	0.875139629373469	0.973	FALSE	FALSE	-0.0433	-0.0216	0.0216
187	cysM	P16703	0.387978854520181	0.947	FALSE	FALSE	-0.156	-0.078	0.078
188	cysN	P23845	0.192526858211305	0.902	FALSE	FALSE	-0.195	-0.0973	0.0973
189	cysQ	P22255	0.908660893199149	0.974	FALSE	FALSE	-0.0329	-0.0165	0.0165
190	cysS	P21888	0.701947065486581	0.968	FALSE	FALSE	-0.0473	-0.0237	0.0237
191	cytR	P0ACN7	0.701084537542647	0.968	FALSE	FALSE	0.075	0.0375	-0.0375
192	dacA	P0AEB2	0.450819144856045	0.954	FALSE	FALSE	-0.142	-0.071	0.071
193	dacB	P24228	0.627570160739956	0.965	FALSE	FALSE	-0.0702	-0.0351	0.0351
194	dacC	P08506	0.851662747314635	0.972	FALSE	FALSE	-0.0247	-0.0124	0.0124
195	dadA	P0A6J5	0.237125234626419	0.919	FALSE	FALSE	-0.491	-0.246	0.246
196	dadX	P29012	0.815270773232082	0.971	FALSE	FALSE	0.132	0.0661	-0.0661
197	damX	P11557	0.237896252919157	0.919	FALSE	FALSE	0.168	0.0841	-0.0841
198	dapA	P0A6L2	0.463290967762819	0.955	FALSE	FALSE	0.163	0.0813	-0.0813
199	dapB	P04036	0.163112578951717	0.886	FALSE	FALSE	0.251	0.125	-0.125
200	dapD	P0A9D8	0.581078379899183	0.962	FALSE	FALSE	0.1	0.05	-0.05
201	dapF	P0A6K1	0.578427503711469	0.962	FALSE	FALSE	0.0679	0.034	-0.034
202	dbpA	P21693	0.918391129575943	0.974	FALSE	FALSE	0.0169	0.00844	-0.00844
203	dcd	P28248	0.0364849973485455	0.528	FALSE	FALSE	-0.677	-0.338	0.338
204	dcm	P0AED9	0.677199467953058	0.967	FALSE	FALSE	0.127	0.0634	-0.0634
205	dcp	P24171	0.944498345338242	0.975	FALSE	FALSE	0.00837	0.00418	-0.00418
206	dcrB	P0AEE1	0.655498647778487	0.966	FALSE	FALSE	0.0889	0.0445	-0.0445
207	ddlA	P0A6J8	0.856325623778366	0.973	FALSE	FALSE	-0.0304	-0.0152	0.0152
208	ddlB	P07862	0.680408211482075	0.967	FALSE	FALSE	0.0456	0.0228	-0.0228
209	deaD	P0A9P6	0.515132973831177	0.958	FALSE	FALSE	0.2	0.1	-0.1
210	dedD	P09549	0.958815561152181	0.975	FALSE	FALSE	-0.0129	-0.00644	0.00644
211	def	P0A6K3	0.465504521215158	0.955	FALSE	FALSE	0.105	0.0523	-0.0523
212	degP	P0C0V0	0.655383941635161	0.966	FALSE	FALSE	-0.065	-0.0325	0.0325
213	degQ	P39099	0.226411700582365	0.916	FALSE	FALSE	-0.186	-0.0929	0.0929
214	deoA	P07650	0.141248047918032	0.869	FALSE	FALSE	-0.183	-0.0913	0.0913
215	deoB	P0A6K6	0.552763135991815	0.961	FALSE	FALSE	0.106	0.0531	-0.0531
216	deoC	P0A6L0	0.995004735532535	0.976	FALSE	FALSE	0.000817	0.000409	-0.000409
217	deoD	P0ABP8	0.976685412219938	0.975	FALSE	FALSE	0.00917	0.00458	-0.00458
218	deoR	P0ACK5	0.814490370536491	0.971	FALSE	FALSE	0.0379	0.0189	-0.0189
219	der	P0A6P5	0.983120335545703	0.975	FALSE	FALSE	-0.00325	-0.00163	0.00163
220	dhaK	P76015	0.110731153537607	0.835	FALSE	FALSE	-1.51	-0.757	0.757
221	dhaL	P76014	0.121387128550637	0.849	FALSE	FALSE	-1.84	-0.922	0.922
222	dhaM	P37349	0.669231075837267	0.966	FALSE	FALSE	0.105	0.0524	-0.0524
223	dhaR	P76016	0.0334324900958367	0.493	FALSE	FALSE	-3.71	-1.85	1.85
224	diaA	P66817	0.220526266593722	0.914	FALSE	FALSE	0.272	0.136	-0.136
225	dinG	P27296	0.816365129562093	0.971	FALSE	FALSE	-0.19	-0.0948	0.0948
226	dinJ	Q47150	0.199580858807959	0.906	FALSE	FALSE	-0.209	-0.105	0.105
227	djlA	P31680	0.428136647580798	0.952	FALSE	FALSE	-0.245	-0.123	0.123
228	dkgB	P30863	0.0206710490456322	0.302	FALSE	FALSE	0.52	0.26	-0.26
229	dld	P06149	0.0804269003593027	0.774	FALSE	FALSE	-0.403	-0.202	0.202
230	dnaA	P03004	0.730532332677307	0.969	FALSE	FALSE	-0.0591	-0.0296	0.0296
231	dnaB	P0ACB0	0.860823042396088	0.973	FALSE	FALSE	0.0253	0.0127	-0.0127
232	dnaC	P0AEF0	0.229250457513726	0.917	FALSE	FALSE	0.929	0.464	-0.464
233	dnaE	P10443	0.794109637300117	0.971	FALSE	FALSE	0.0348	0.0174	-0.0174
234	dnaG	P0ABS5	0.780880421139932	0.97	FALSE	FALSE	0.0379	0.019	-0.019
235	dnaJ	P08622	0.742010994871037	0.969	FALSE	FALSE	-0.0582	-0.0291	0.0291
236	dnaK	P0A6Y8	0.746763002676179	0.969	FALSE	FALSE	-0.0383	-0.0191	0.0191
237	dnaN	P0A988	0.773341231692467	0.97	FALSE	FALSE	-0.0632	-0.0316	0.0316
238	dnaQ	P03007	0.886451710607326	0.973	FALSE	FALSE	0.0254	0.0127	-0.0127
239	dnaT	P0A8J2	0.5681324057956	0.962	FALSE	FALSE	-0.138	-0.0692	0.0692
240	dnaX	P06710	0.296673554232619	0.934	FALSE	FALSE	-0.152	-0.0761	0.0761
241	dosC	P0AA89	0.942878786035122	0.975	FALSE	FALSE	-0.0109	-0.00547	0.00547
242	dppA	P23847	0.497084122918858	0.957	FALSE	FALSE	0.329	0.164	-0.164
243	dppF	P37313	0.494985056086172	0.957	FALSE	FALSE	-0.571	-0.285	0.285
244	dps	P0ABT2	0.349969836139011	0.943	FALSE	FALSE	-0.372	-0.186	0.186
245	dsbA	P0AEG4	0.260419261447676	0.926	FALSE	FALSE	0.45	0.225	-0.225
246	dsbC	P0AEG6	0.0200934854939577	0.296	FALSE	FALSE	0.456	0.228	-0.228
247	dsbG	P77202	0.10445280387642	0.825	FALSE	FALSE	0.669	0.334	-0.334
248	dsdA	P00926	0.730214892864973	0.969	FALSE	FALSE	0.2	0.1	-0.1
249	dsdC	P46068	0.660038337363831	0.966	FALSE	FALSE	-0.0685	-0.0342	0.0342
250	dusA	P32695	0.187350780973233	0.9	FALSE	FALSE	0.207	0.103	-0.103
251	dusB	P0ABT5	0.0223222315977683	0.327	FALSE	FALSE	0.559	0.279	-0.279
252	dusC	P33371	0.451992123610984	0.954	FALSE	FALSE	0.181	0.0903	-0.0903
253	dut	P06968	0.707848332928715	0.968	FALSE	FALSE	-0.0786	-0.0393	0.0393
254	dxr	P45568	0.637560406968346	0.965	FALSE	FALSE	0.077	0.0385	-0.0385
255	dxs	P77488	0.537005826908141	0.96	FALSE	FALSE	0.0723	0.0362	-0.0362
256	ebgR	P06846	0.0519714454506319	0.655	FALSE	FALSE	-0.347	-0.173	0.173
257	eda	P0A955	0.721489584487443	0.968	FALSE	FALSE	0.113	0.0564	-0.0564
258	edd	P0ADF6	0.204595709361551	0.908	FALSE	FALSE	-0.226	-0.113	0.113
259	efeO	P0AB24	0.714612899313058	0.968	FALSE	FALSE	0.101	0.0506	-0.0506
260	efp	P0A6N4	0.721530402125078	0.968	FALSE	FALSE	0.0613	0.0306	-0.0306
261	elaA	P0AEH3	0.460007542906882	0.954	FALSE	FALSE	0.142	0.0708	-0.0708
262	elaB	P0AEH5	0.364966460440112	0.945	FALSE	FALSE	1.04	0.518	-0.518
263	elbB	P0ABU5	0.994454479918059	0.976	FALSE	FALSE	-0.00358	-0.00179	0.00179
264	elyC	P0AB01	0.211810923431732	0.911	FALSE	FALSE	-0.201	-0.1	0.1
265	emrA	P27303	0.527292554142751	0.959	FALSE	FALSE	0.1	0.0501	-0.0501
266	engB	P0A6P7	0.967906472582743	0.975	FALSE	FALSE	0.00545	0.00273	-0.00273
267	eno	P0A6P9	0.843194329834311	0.972	FALSE	FALSE	-0.0228	-0.0114	0.0114
268	entA	P15047	0.507659466853265	0.958	FALSE	FALSE	0.107	0.0535	-0.0535
269	entB	P0ADI4	0.857070334090827	0.973	FALSE	FALSE	0.0609	0.0304	-0.0304
270	entF	P11454	0.598076673671363	0.963	FALSE	FALSE	-0.224	-0.112	0.112
271	envC	P37690	0.849310179652037	0.972	FALSE	FALSE	-0.0956	-0.0478	0.0478
272	epd	P0A9B6	0.0178718193963051	0.269	FALSE	FALSE	-0.752	-0.376	0.376
273	epmA	P0A8N7	0.789346255919636	0.971	FALSE	FALSE	-0.0582	-0.0291	0.0291
274	epmB	P39280	0.197702304332176	0.905	FALSE	FALSE	0.249	0.125	-0.125
275	eptC	P0CB39	0.0385428616456689	0.549	FALSE	FALSE	0.57	0.285	-0.285
276	era	P06616	0.537283735683672	0.96	FALSE	FALSE	-0.224	-0.112	0.112
277	erpA	P0ACC3	0.918155253358549	0.974	FALSE	FALSE	-0.0142	-0.0071	0.0071
278	etk	P38134	0.685230511086799	0.967	FALSE	FALSE	-0.0531	-0.0265	0.0265
279	ettA	P0A9W3	0.693697871494189	0.967	FALSE	FALSE	-0.0467	-0.0234	0.0234
280	eutB	P0AEJ6	0.0178297438986916	0.268	FALSE	FALSE	1.29	0.646	-0.646
281	eutC	P19636	0.892731449244164	0.973	FALSE	FALSE	0.0424	0.0212	-0.0212
282	evgA	P0ACZ4	0.335283712903316	0.94	FALSE	FALSE	-0.328	-0.164	0.164
283	exbB	P0ABU7	0.167758880966711	0.889	FALSE	FALSE	0.409	0.205	-0.205
284	exuR	P0ACL2	0.351951989506778	0.943	FALSE	FALSE	-0.3	-0.15	0.15
285	fabA	P0A6Q3	0.665028872816194	0.966	FALSE	FALSE	-0.137	-0.0685	0.0685
286	fabB	P0A953	0.706041111202907	0.968	FALSE	FALSE	-0.0537	-0.0268	0.0268
287	fabD	P0AAI9	0.885509337824207	0.973	FALSE	FALSE	0.0283	0.0142	-0.0142
288	fabF	P0AAI5	0.755818150709665	0.97	FALSE	FALSE	0.082	0.041	-0.041
289	fabG	P0AEK2	0.207022643437607	0.909	FALSE	FALSE	-0.601	-0.3	0.3
290	fabH	P0A6R0	0.171920563472899	0.892	FALSE	FALSE	0.222	0.111	-0.111
291	fabI	P0AEK4	0.459257129542698	0.954	FALSE	FALSE	-0.167	-0.0834	0.0834
292	fabR	P0ACU5	0.197412436657759	0.905	FALSE	FALSE	1.25	0.627	-0.627
293	fabZ	P0A6Q6	0.638789097015481	0.965	FALSE	FALSE	-0.199	-0.0997	0.0997
294	fadA	P21151	0.97785782033709	0.975	FALSE	FALSE	0.0118	0.00589	-0.00589
295	fadB	P21177	0.516710195662765	0.959	FALSE	FALSE	0.226	0.113	-0.113
296	fadD	P69451	0.766264380179591	0.97	FALSE	FALSE	-0.0913	-0.0457	0.0457
297	fadE	Q47146	0.514359178300158	0.958	FALSE	FALSE	-0.26	-0.13	0.13
298	fadI	P76503	0.520144137011916	0.959	FALSE	FALSE	-0.14	-0.0699	0.0699
299	fadJ	P77399	0.901101374269655	0.974	FALSE	FALSE	-0.0302	-0.0151	0.0151
300	fadL	P10384	0.129563890429561	0.858	FALSE	FALSE	0.469	0.235	-0.235
301	fadR	P0A8V6	0.959315418885485	0.975	FALSE	FALSE	0.0149	0.00745	-0.00745
302	fbaA	P0AB71	0.113240560149876	0.838	FALSE	FALSE	-0.283	-0.141	0.141
303	fbaB	P0A991	0.997346105157636	0.976	FALSE	FALSE	-0.000815	-0.000407	0.000407
304	fbp	P0A993	0.194878254754772	0.903	FALSE	FALSE	0.182	0.0911	-0.0911
305	fdhD	P32177	0.686135103091771	0.967	FALSE	FALSE	0.0777	0.0388	-0.0388
306	fdhE	P13024	0.638235919744544	0.965	FALSE	FALSE	0.0824	0.0412	-0.0412
307	fdnG	P24183	0.0817282767095809	0.778	FALSE	FALSE	1.24	0.618	-0.618
308	fdnH	P0AAJ3	0.173674419278691	0.893	FALSE	FALSE	1.53	0.767	-0.767
309	fdoG	P32176	0.960307574917837	0.975	FALSE	FALSE	0.00607	0.00304	-0.00304
310	fdoH	P0AAJ5	0.623874877252342	0.964	FALSE	FALSE	-0.0748	-0.0374	0.0374
311	fdx	P0A9R4	0.836814898142392	0.972	FALSE	FALSE	0.0899	0.0449	-0.0449
312	fecB	P15028	0.285057536730781	0.931	FALSE	FALSE	0.31	0.155	-0.155
313	fepB	P0AEL6	0.389959921570383	0.948	FALSE	FALSE	0.671	0.335	-0.335
314	ffh	P0AGD7	0.749170574061907	0.969	FALSE	FALSE	-0.0465	-0.0232	0.0232
315	fimA	P04128	0.0861589584283995	0.789	FALSE	FALSE	0.841	0.42	-0.42
316	fimC	P31697	0.10834496975745	0.831	FALSE	FALSE	0.928	0.464	-0.464
317	fis	P0A6R3	0.240608143529602	0.92	FALSE	FALSE	-0.422	-0.211	0.211
318	fklB	P0A9L3	0.137062697078368	0.866	FALSE	FALSE	0.329	0.164	-0.164
319	fkpA	P45523	0.654268433009338	0.966	FALSE	FALSE	-0.0681	-0.034	0.034
320	fkpB	P0AEM0	0.3829872449323	0.947	FALSE	FALSE	0.162	0.0808	-0.0808
321	flgA	P75933	0.819465792466124	0.972	FALSE	FALSE	-0.0561	-0.028	0.028
322	flgB	P0ABW9	0.392588944915384	0.948	FALSE	FALSE	-0.856	-0.428	0.428
323	flgC	P0ABX2	0.166856477499216	0.888	FALSE	FALSE	-0.967	-0.484	0.484
324	flgD	P75936	0.0218976862446811	0.319	FALSE	FALSE	-0.633	-0.317	0.317
325	flgE	P75937	0.934546396109347	0.974	FALSE	FALSE	-0.0169	-0.00845	0.00845
326	flgF	P75938	0.726181109640551	0.969	FALSE	FALSE	0.104	0.0519	-0.0519
327	flgG	P0ABX5	0.347819254961978	0.942	FALSE	FALSE	-0.301	-0.151	0.151
328	flgH	P0A6S0	0.18354328348616	0.898	FALSE	FALSE	-0.281	-0.141	0.141
329	flgI	P0A6S3	0.951409515550193	0.975	FALSE	FALSE	-0.0137	-0.00683	0.00683
330	flgK	P33235	0.639044908404722	0.965	FALSE	FALSE	-0.24	-0.12	0.12
331	flgL	P29744	0.236265406065682	0.919	FALSE	FALSE	-0.591	-0.295	0.295
332	flgM	P0AEM4	0.938298516280869	0.975	FALSE	FALSE	0.0118	0.00592	-0.00592
333	flhD	P0A8S9	0.168213897965566	0.889	FALSE	FALSE	0.468	0.234	-0.234
334	fliA	P0AEM6	0.68166627721724	0.967	FALSE	FALSE	-0.075	-0.0375	0.0375
335	fliC	P04949	0.492707376498888	0.957	FALSE	FALSE	0.0994	0.0497	-0.0497
336	fliD	P24216	0.494828891251045	0.957	FALSE	FALSE	-0.288	-0.144	0.144
337	fliF	P25798	0.855736910780379	0.973	FALSE	FALSE	-0.0343	-0.0172	0.0172
338	fliG	P0ABZ1	0.676541944873058	0.967	FALSE	FALSE	0.0777	0.0388	-0.0388
339	fliH	P31068	0.425181474058241	0.951	FALSE	FALSE	-0.123	-0.0613	0.0613
340	fliI	P52612	0.125982366254453	0.854	FALSE	FALSE	-0.372	-0.186	0.186
341	fliK	P52614	0.904796473743456	0.974	FALSE	FALSE	0.075	0.0375	-0.0375
342	fliM	P06974	0.248821696278476	0.923	FALSE	FALSE	-0.666	-0.333	0.333
343	fliN	P15070	0.238426795151902	0.92	FALSE	FALSE	0.201	0.1	-0.1
344	fliO	P22586	0.565771618330403	0.962	FALSE	FALSE	-0.185	-0.0925	0.0925
345	fliP	P0AC05	0.0526204491456768	0.659	FALSE	FALSE	-0.501	-0.251	0.251
346	fliS	P26608	0.335196889624038	0.94	FALSE	FALSE	0.453	0.227	-0.227
347	flxA	P77609	0.0177572981371771	0.267	FALSE	FALSE	0.708	0.354	-0.354
348	fmt	P23882	0.915567255006035	0.974	FALSE	FALSE	-0.0285	-0.0143	0.0143
349	fnr	P0A9E5	0.119618170108442	0.847	FALSE	FALSE	-0.49	-0.245	0.245
350	folA	P0ABQ4	0.877031403500331	0.973	FALSE	FALSE	-0.091	-0.0455	0.0455
351	folC	P08192	0.989333312985675	0.976	FALSE	FALSE	-0.00205	-0.00103	0.00103
352	folD	P24186	0.0629804025363298	0.713	FALSE	FALSE	0.267	0.134	-0.134
353	folE	P0A6T5	0.691757223456825	0.967	FALSE	FALSE	-0.088	-0.044	0.044
354	folP	P0AC13	0.621338208761755	0.964	FALSE	FALSE	-0.105	-0.0523	0.0523
355	folX	P0AC19	0.17898385985604	0.896	FALSE	FALSE	0.282	0.141	-0.141
356	fpr	P28861	0.0272545113223909	0.409	FALSE	FALSE	1.21	0.604	-0.604
357	frdA	P00363	0.60052881902802	0.963	FALSE	FALSE	0.158	0.0788	-0.0788
358	frdB	P0AC47	0.283184087661128	0.931	FALSE	FALSE	0.271	0.136	-0.136
359	frdD	P0A8Q3	0.51460351035165	0.958	FALSE	FALSE	0.159	0.0797	-0.0797
360	fre	P0AEN1	0.0539573646352514	0.667	FALSE	FALSE	0.371	0.185	-0.185
361	frmA	P25437	0.142415539881407	0.87	FALSE	FALSE	-0.234	-0.117	0.117
362	frmB	P51025	0.515313802707792	0.958	FALSE	FALSE	0.149	0.0744	-0.0744
363	frmR	P0AAP3	0.563112914340235	0.961	FALSE	FALSE	0.0923	0.0462	-0.0462
364	frr	P0A805	0.9549197461365	0.975	FALSE	FALSE	-0.00941	-0.0047	0.0047
365	frsA	P04335	0.610784926736795	0.964	FALSE	FALSE	0.0717	0.0359	-0.0359
366	fruA	P20966	0.214068239513388	0.911	FALSE	FALSE	-0.674	-0.337	0.337
367	fruB	P69811	0.544214273423788	0.96	FALSE	FALSE	-0.0714	-0.0357	0.0357
368	fruK	P0AEW9	0.0577028618304077	0.688	FALSE	FALSE	-1.26	-0.628	0.628
369	ftnA	P0A998	0.377217394417719	0.946	FALSE	FALSE	-0.278	-0.139	0.139
370	ftsA	P0ABH0	0.485673006678186	0.956	FALSE	FALSE	-0.247	-0.123	0.123
371	ftsB	P0A6S5	0.340467524431598	0.941	FALSE	FALSE	0.208	0.104	-0.104
372	ftsE	P0A9R7	0.600085035050094	0.963	FALSE	FALSE	-0.0916	-0.0458	0.0458
373	ftsH	P0AAI3	0.155341093488871	0.881	FALSE	FALSE	0.259	0.13	-0.13
374	ftsI	P0AD68	0.170587752366754	0.891	FALSE	FALSE	-0.519	-0.26	0.26
375	ftsK	P46889	0.234065968587675	0.918	FALSE	FALSE	0.196	0.0979	-0.0979
376	ftsL	P0AEN4	0.338647875342463	0.941	FALSE	FALSE	0.235	0.118	-0.118
377	ftsN	P29131	0.371803781052616	0.945	FALSE	FALSE	0.149	0.0746	-0.0746
378	ftsP	P26648	0.638767229702074	0.965	FALSE	FALSE	0.102	0.0508	-0.0508
379	ftsY	P10121	0.631171750637287	0.965	FALSE	FALSE	0.14	0.0702	-0.0702
380	ftsZ	P0A9A6	0.511875332410888	0.958	FALSE	FALSE	-0.0817	-0.0408	0.0408
381	fucO	P0A9S1	0.329822973412245	0.94	FALSE	FALSE	0.476	0.238	-0.238
382	fucR	P0ACK8	0.366585523414686	0.945	FALSE	FALSE	-0.188	-0.0941	0.0941
383	fumA	P0AC33	0.917161966488471	0.974	FALSE	FALSE	0.0291	0.0146	-0.0146
384	fumB	P14407	0.678882673889433	0.967	FALSE	FALSE	0.247	0.123	-0.123
385	fumC	P05042	0.34716714649882	0.942	FALSE	FALSE	-0.451	-0.225	0.225
386	fur	P0A9A9	0.627712231918799	0.965	FALSE	FALSE	0.0736	0.0368	-0.0368
387	fusA	P0A6M8	0.347706114635951	0.942	FALSE	FALSE	-0.143	-0.0716	0.0716
388	fxsA	P37147	0.873870633124361	0.973	FALSE	FALSE	0.037	0.0185	-0.0185
389	gabD	P25526	0.169661051681888	0.89	FALSE	FALSE	-0.388	-0.194	0.194
390	gabT	P22256	0.858581656598547	0.973	FALSE	FALSE	-0.0553	-0.0276	0.0276
391	galE	P09147	0.329691781927414	0.94	FALSE	FALSE	-0.191	-0.0953	0.0953
392	galF	P0AAB6	0.927137527361912	0.974	FALSE	FALSE	0.0115	0.00573	-0.00573
393	galK	P0A6T3	0.98392891958953	0.975	FALSE	FALSE	0.00747	0.00374	-0.00374
394	galR	P03024	0.598854119799194	0.963	FALSE	FALSE	-0.115	-0.0573	0.0573
395	galS	P25748	0.550958224125288	0.961	FALSE	FALSE	-0.195	-0.0973	0.0973
396	galT	P09148	0.877772134189451	0.973	FALSE	FALSE	-0.0868	-0.0434	0.0434
397	galU	P0AEP3	0.559957825959133	0.961	FALSE	FALSE	-0.0848	-0.0424	0.0424
398	gapA	P0A9B2	0.237347938106268	0.919	FALSE	FALSE	-0.319	-0.159	0.159
399	garL	P23522	0.170191113067567	0.891	FALSE	FALSE	0.653	0.326	-0.326
400	gatA	P69828	0.0990658509298972	0.816	FALSE	FALSE	-0.762	-0.381	0.381
401	gatB	P37188	0.0841766627531195	0.784	FALSE	FALSE	-0.476	-0.238	0.238
402	gatR	P36930	0.734035973014578	0.969	FALSE	FALSE	0.178	0.0888	-0.0888
403	gatY	P0C8J6	0.739461855729013	0.969	FALSE	FALSE	0.0915	0.0457	-0.0457
404	gatZ	P0C8J8	0.494980556481774	0.957	FALSE	FALSE	-0.162	-0.081	0.081
405	gcd	P15877	0.239747272384886	0.92	FALSE	FALSE	-0.273	-0.136	0.136
406	gcvP	P33195	0.230699969078775	0.917	FALSE	FALSE	-0.24	-0.12	0.12
407	gcvR	P0A9I3	0.953361866940289	0.975	FALSE	FALSE	0.0147	0.00734	-0.00734
408	gcvT	P27248	0.602632676192718	0.963	FALSE	FALSE	0.152	0.0761	-0.0761
409	gdhA	P00370	0.590847424809175	0.963	FALSE	FALSE	-0.22	-0.11	0.11
410	ghrB	P37666	0.0855332492497619	0.787	FALSE	FALSE	-0.364	-0.182	0.182
411	ghxP	P0AF52	0.103853895762538	0.824	FALSE	FALSE	0.4	0.2	-0.2
412	glcD	P0AEP9	0.95741561291755	0.975	FALSE	FALSE	-0.0301	-0.0151	0.0151
413	glf	P37747	0.313073742154164	0.937	FALSE	FALSE	0.117	0.0583	-0.0583
414	glgA	P0A6U8	0.634473881187849	0.965	FALSE	FALSE	-0.152	-0.0761	0.0761
415	glgB	P07762	0.0537260214168142	0.666	FALSE	FALSE	-0.517	-0.258	0.258
416	glgC	P0A6V1	0.527860917101322	0.959	FALSE	FALSE	-0.289	-0.144	0.144
417	glgP	P0AC86	0.0546626410093075	0.671	FALSE	FALSE	1.98	0.992	-0.992
418	glgS	P26649	0.263278383518199	0.926	FALSE	FALSE	-0.502	-0.251	0.251
419	glk	P0A6V8	0.0850100956929202	0.786	FALSE	FALSE	0.272	0.136	-0.136
420	glmM	P31120	0.390178905338798	0.948	FALSE	FALSE	0.105	0.0526	-0.0526
421	glmS	P17169	0.978400723233951	0.975	FALSE	FALSE	-0.00393	-0.00196	0.00196
422	glmU	P0ACC7	0.619776901254402	0.964	FALSE	FALSE	-0.0582	-0.0291	0.0291
423	glnA	P0A9C5	0.548139277177323	0.96	FALSE	FALSE	0.126	0.063	-0.063
424	glnB	P0A9Z1	0.316643531457251	0.937	FALSE	FALSE	0.168	0.0841	-0.0841
425	glnD	P27249	0.680528796724534	0.967	FALSE	FALSE	-0.103	-0.0513	0.0513
426	glnG	P0AFB8	0.349182406334452	0.942	FALSE	FALSE	-0.18	-0.0901	0.0901
427	glnL	P0AFB5	0.140915262158178	0.869	FALSE	FALSE	0.407	0.203	-0.203
428	glnQ	P10346	0.916173648780225	0.974	FALSE	FALSE	0.0141	0.00703	-0.00703
429	glnS	P00962	0.0195448513705465	0.29	FALSE	FALSE	0.673	0.336	-0.336
430	glpA	P0A9C0	0.506622553591725	0.958	FALSE	FALSE	0.123	0.0614	-0.0614
431	glpB	P13033	0.590909275739935	0.963	FALSE	FALSE	0.184	0.0921	-0.0921
432	glpC	P0A996	0.814686800144341	0.971	FALSE	FALSE	0.0977	0.0489	-0.0489
433	glpD	P13035	0.377330059752043	0.946	FALSE	FALSE	-0.136	-0.0679	0.0679
434	glpE	P0A6V5	0.840501374136151	0.972	FALSE	FALSE	0.0478	0.0239	-0.0239
435	glpK	P0A6F3	0.41175051631836	0.95	FALSE	FALSE	0.17	0.085	-0.085
436	glpQ	P09394	0.195944184863709	0.904	FALSE	FALSE	-1.48	-0.742	0.742
437	glpT	P08194	0.749098977733754	0.969	FALSE	FALSE	-0.203	-0.102	0.102
438	glpX	P0A9C9	0.0806331809020425	0.775	FALSE	FALSE	0.234	0.117	-0.117
439	glrR	P0AFU4	0.0976631219872082	0.813	FALSE	FALSE	-0.28	-0.14	0.14
440	glsA2	P0A6W0	0.521037040681577	0.959	FALSE	FALSE	0.156	0.0781	-0.0781
441	gltA	P0ABH7	0.93582443180873	0.974	FALSE	FALSE	-0.0262	-0.0131	0.0131
442	gltB	P09831	0.462357549125199	0.955	FALSE	FALSE	0.127	0.0633	-0.0633
443	gltD	P09832	0.4530092254403	0.954	FALSE	FALSE	-0.123	-0.0613	0.0613
444	gltX	P04805	0.971753660185989	0.975	FALSE	FALSE	0.00435	0.00217	-0.00217
445	glyA	P0A825	0.935042076778506	0.974	FALSE	FALSE	0.0157	0.00786	-0.00786
446	glyQ	P00960	0.213145928878299	0.911	FALSE	FALSE	0.196	0.0981	-0.0981
447	glyS	P00961	0.940747008089895	0.975	FALSE	FALSE	0.0109	0.00544	-0.00544
448	gmhB	P63228	0.0611146242197029	0.705	FALSE	FALSE	-2.45	-1.23	1.23
449	gmk	P60546	0.466902525101565	0.955	FALSE	FALSE	-0.0862	-0.0431	0.0431
450	gnd	P00350	0.852631005255626	0.972	FALSE	FALSE	-0.0241	-0.0121	0.0121
451	gnsA	P0AC92	0.872003625671233	0.973	FALSE	FALSE	0.0245	0.0122	-0.0122
452	gnsB	P77695	0.46614532403424	0.955	FALSE	FALSE	0.186	0.0932	-0.0932
453	gntR	P0ACP5	0.318869849326576	0.938	FALSE	FALSE	-0.174	-0.087	0.087
454	gor	P06715	0.487473538449416	0.956	FALSE	FALSE	-0.159	-0.0795	0.0795
455	gph	P32662	0.0935619674950677	0.805	FALSE	FALSE	0.319	0.16	-0.16
456	gpmA	P62707	0.674840746354223	0.967	FALSE	FALSE	-0.0643	-0.0321	0.0321
457	gpmB	P0A7A2	0.39698391546059	0.948	FALSE	FALSE	0.125	0.0627	-0.0627
458	gpmI	P37689	0.57877684469465	0.962	FALSE	FALSE	-0.0672	-0.0336	0.0336
459	gppA	P25552	0.525771817990113	0.959	FALSE	FALSE	0.255	0.127	-0.127
460	gpr	Q46851	0.0287964337093219	0.431	FALSE	FALSE	-1.8	-0.902	0.902
461	gpsA	P0A6S7	0.964929845387924	0.975	FALSE	FALSE	0.0103	0.00514	-0.00514
462	gpt	P0A9M5	0.872852171089821	0.973	FALSE	FALSE	-0.0618	-0.0309	0.0309
463	grcA	P68066	0.133376289880818	0.862	FALSE	FALSE	0.28	0.14	-0.14
464	greA	P0A6W5	0.0252229711278057	0.376	FALSE	FALSE	0.347	0.173	-0.173
465	groL	P0A6F5	0.60297779960287	0.963	FALSE	FALSE	-0.075	-0.0375	0.0375
466	groS	P0A6F9	0.336650976461362	0.941	FALSE	FALSE	0.187	0.0935	-0.0935
467	grpE	P09372	0.50922485780299	0.958	FALSE	FALSE	0.0894	0.0447	-0.0447
468	grxA	P68688	0.96697551034643	0.975	FALSE	FALSE	-0.0111	-0.00555	0.00555
469	grxB	P0AC59	0.664709113276659	0.966	FALSE	FALSE	-0.073	-0.0365	0.0365
470	grxC	P0AC62	0.0322475105351879	0.478	FALSE	FALSE	-0.337	-0.169	0.169
471	grxD	P0AC69	0.76382657554607	0.97	FALSE	FALSE	-0.059	-0.0295	0.0295
472	gshA	P0A6W9	0.40748423828482	0.949	FALSE	FALSE	-0.111	-0.0553	0.0553
473	gshB	P04425	0.505826749027172	0.958	FALSE	FALSE	-0.0916	-0.0458	0.0458
474	gsk	P0AEW6	0.969515553190663	0.975	FALSE	FALSE	-0.00584	-0.00292	0.00292
475	gss	P0AES0	0.997270636377752	0.976	FALSE	FALSE	0.000491	0.000245	-0.000245
476	gstB	P0ACA7	0.172233467949054	0.892	FALSE	FALSE	0.739	0.369	-0.369
477	guaA	P04079	0.0851974074398142	0.786	FALSE	FALSE	-0.236	-0.118	0.118
478	guaB	P0ADG7	0.402285005732966	0.949	FALSE	FALSE	-0.167	-0.0834	0.0834
479	guaC	P60560	0.868993710119236	0.973	FALSE	FALSE	-0.0314	-0.0157	0.0157
480	gutQ	P17115	0.0391420299361507	0.555	FALSE	FALSE	-0.435	-0.218	0.218
481	gyrA	P0AES4	0.701120949691779	0.968	FALSE	FALSE	0.0424	0.0212	-0.0212
482	gyrB	P0AES6	0.681504403981693	0.967	FALSE	FALSE	-0.0662	-0.0331	0.0331
483	hdhA	P0AET8	0.985385570846487	0.976	FALSE	FALSE	-0.00525	-0.00262	0.00262
484	helD	P15038	0.269571456448036	0.928	FALSE	FALSE	0.243	0.122	-0.122
485	hemA	P0A6X1	0.218524892378969	0.913	FALSE	FALSE	-0.611	-0.305	0.305
486	hemB	P0ACB2	0.772094623242736	0.97	FALSE	FALSE	-0.0486	-0.0243	0.0243
487	hemC	P06983	0.450078123693335	0.954	FALSE	FALSE	0.178	0.0891	-0.0891
488	hemE	P29680	0.100828901262509	0.819	FALSE	FALSE	-0.297	-0.148	0.148
489	hemF	P36553	0.59055124711925	0.963	FALSE	FALSE	0.121	0.0606	-0.0606
490	hemG	P0ACB4	0.589492632553858	0.963	FALSE	FALSE	0.148	0.0742	-0.0742
491	hemH	P23871	0.254559793285301	0.924	FALSE	FALSE	-0.302	-0.151	0.151
492	hemL	P23893	0.938453760266698	0.975	FALSE	FALSE	-0.00965	-0.00482	0.00482
493	hemN	P32131	0.843005963676166	0.972	FALSE	FALSE	-0.0303	-0.0151	0.0151
494	hemX	P09127	0.080791653869222	0.775	FALSE	FALSE	0.314	0.157	-0.157
495	hemY	P0ACB7	0.221365830600613	0.914	FALSE	FALSE	0.277	0.139	-0.139
496	hexR	P46118	0.0812100400239832	0.776	FALSE	FALSE	-0.611	-0.306	0.306
497	hflC	P0ABC3	0.277821413908942	0.93	FALSE	FALSE	0.288	0.144	-0.144
498	hflD	P25746	0.722358752816006	0.968	FALSE	FALSE	0.0618	0.0309	-0.0309
499	hflK	P0ABC7	0.152517213737535	0.879	FALSE	FALSE	0.296	0.148	-0.148
500	hflX	P25519	0.711367623117521	0.968	FALSE	FALSE	0.0488	0.0244	-0.0244
501	hfq	P0A6X3	0.884303111287289	0.973	FALSE	FALSE	-0.0271	-0.0136	0.0136
502	hinT	P0ACE7	0.89543698022418	0.974	FALSE	FALSE	-0.0258	-0.0129	0.0129
503	hisA	P10371	0.298898219276629	0.934	FALSE	FALSE	-0.167	-0.0836	0.0836
504	hisB	P06987	0.0983950446122025	0.815	FALSE	FALSE	2.24	1.12	-1.12
505	hisC	P06986	0.989537651594978	0.976	FALSE	FALSE	-0.0058	-0.0029	0.0029
506	hisF	P60664	0.117940142301222	0.845	FALSE	FALSE	2.07	1.04	-1.04
507	hisG	P60757	0.850291443372866	0.972	FALSE	FALSE	0.042	0.021	-0.021
508	hisH	P60595	0.659671146687511	0.966	FALSE	FALSE	0.0933	0.0466	-0.0466
509	hisI	P06989	0.565886901963737	0.962	FALSE	FALSE	0.176	0.0881	-0.0881
510	hisS	P60906	0.40092557276451	0.949	FALSE	FALSE	0.102	0.0511	-0.0511
511	hldD	P67910	0.785129422377907	0.971	FALSE	FALSE	-0.0806	-0.0403	0.0403
512	hldE	P76658	0.878687659249784	0.973	FALSE	FALSE	-0.0199	-0.00996	0.00996
513	hmp	P24232	0.425559063338902	0.951	FALSE	FALSE	0.204	0.102	-0.102
514	hns	P0ACF8	0.838182190019612	0.972	FALSE	FALSE	-0.0301	-0.0151	0.0151
515	holA	P28630	0.440288954486626	0.953	FALSE	FALSE	0.242	0.121	-0.121
516	holB	P28631	0.176177384286819	0.894	FALSE	FALSE	-1.5	-0.748	0.748
517	holD	P28632	0.285780668052999	0.932	FALSE	FALSE	-0.992	-0.496	0.496
518	holE	P0ABS8	0.17785311811911	0.895	FALSE	FALSE	-0.563	-0.282	0.282
519	hpt	P0A9M2	0.129531451416279	0.858	FALSE	FALSE	0.187	0.0934	-0.0934
520	hrpA	P43329	0.470092819083413	0.955	FALSE	FALSE	-0.0983	-0.0492	0.0492
521	hrpB	P37024	0.347237231498266	0.942	FALSE	FALSE	-0.158	-0.0788	0.0788
522	hscA	P0A6Z1	0.509028954687343	0.958	FALSE	FALSE	-0.0913	-0.0457	0.0457
523	hscB	P0A6L9	0.87014032903448	0.973	FALSE	FALSE	0.0489	0.0244	-0.0244
524	hsdM	P08957	0.222089842450687	0.914	FALSE	FALSE	0.171	0.0854	-0.0854
525	hsdR	P08956	0.641780600292788	0.965	FALSE	FALSE	0.0965	0.0482	-0.0482
526	hsdS	P05719	0.861551621706335	0.973	FALSE	FALSE	0.0422	0.0211	-0.0211
527	hslJ	P52644	0.601101280525694	0.963	FALSE	FALSE	0.465	0.232	-0.232
528	hslO	P0A6Y5	0.340641495116066	0.941	FALSE	FALSE	0.212	0.106	-0.106
529	hslR	P0ACG8	0.0124593520645926	0.179	FALSE	FALSE	-0.644	-0.322	0.322
530	hslU	P0A6H5	0.291923356641113	0.933	FALSE	FALSE	0.149	0.0745	-0.0745
531	hslV	P0A7B8	0.0843845404913457	0.784	FALSE	FALSE	0.631	0.316	-0.316
532	htpG	P0A6Z3	0.681233670325455	0.967	FALSE	FALSE	0.0471	0.0236	-0.0236
533	htpX	P23894	0.426289256306748	0.951	FALSE	FALSE	-0.206	-0.103	0.103
534	hupA	P0ACF0	0.323688158660997	0.939	FALSE	FALSE	-0.218	-0.109	0.109
535	hupB	P0ACF4	0.0819666420421508	0.778	FALSE	FALSE	-0.836	-0.418	0.418
536	hybC	P0ACE0	0.931463422268472	0.974	FALSE	FALSE	-0.0179	-0.00895	0.00895
537	hybE	P0AAN1	0.351230261096567	0.943	FALSE	FALSE	0.718	0.359	-0.359
538	hycI	P0AEV9	0.0659788195542773	0.726	FALSE	FALSE	-1.29	-0.643	0.643
539	hypB	P0AAN3	0.370894239104961	0.945	FALSE	FALSE	0.301	0.151	-0.151
540	hypD	P24192	0.895732776424016	0.974	FALSE	FALSE	0.0249	0.0124	-0.0124
541	ibpA	P0C054	0.234151692837315	0.918	FALSE	FALSE	-2.21	-1.1	1.1
542	ibpB	P0C058	0.173747161773833	0.893	FALSE	FALSE	-0.316	-0.158	0.158
543	icd	P08200	0.579112679113712	0.962	FALSE	FALSE	-0.125	-0.0626	0.0626
544	ihfA	P0A6X7	0.363671236706457	0.944	FALSE	FALSE	-0.225	-0.113	0.113
545	ihfB	P0A6Y1	0.398324347025073	0.949	FALSE	FALSE	0.164	0.082	-0.082
546	ileS	P00956	0.100517808506116	0.818	FALSE	FALSE	0.303	0.152	-0.152
547	ilvA	P04968	0.0410632530429256	0.573	FALSE	FALSE	0.414	0.207	-0.207
548	ilvB	P08142	0.171079369983402	0.891	FALSE	FALSE	0.2	0.1	-0.1
549	ilvD	P05791	0.487072867029822	0.956	FALSE	FALSE	0.15	0.0751	-0.0751
550	ilvE	P0AB80	0.550371530358596	0.961	FALSE	FALSE	0.196	0.0979	-0.0979
551	ilvN	P0ADF8	0.848210619279182	0.972	FALSE	FALSE	0.0446	0.0223	-0.0223
552	ilvY	P05827	0.285863015640276	0.932	FALSE	FALSE	0.296	0.148	-0.148
553	infA	P69222	0.696425613268027	0.967	FALSE	FALSE	0.0619	0.031	-0.031
554	infB	P0A705	0.54790856251716	0.96	FALSE	FALSE	-0.0738	-0.0369	0.0369
555	infC	P0A707	0.146138488112147	0.874	FALSE	FALSE	0.285	0.142	-0.142
556	insA6	A0A385XJ53	0.82949881640984	0.972	FALSE	FALSE	0.0318	0.0159	-0.0159
557	insC6	P0CF45	0.0429402922017373	0.59	FALSE	FALSE	-2.03	-1.01	1.01
558	insH11	A0A385XJE6	0.357682794942722	0.944	FALSE	FALSE	0.12	0.06	-0.06
559	intA	P32053	0.635038557987115	0.965	FALSE	FALSE	0.5	0.25	-0.25
560	intF	P71298	0.866108276302751	0.973	FALSE	FALSE	0.332	0.166	-0.166
561	iscA	P0AAC8	0.0452668486401599	0.609	FALSE	FALSE	-0.338	-0.169	0.169
562	iscR	P0AGK8	0.143200417413121	0.871	FALSE	FALSE	-0.394	-0.197	0.197
563	iscS	P0A6B7	0.0517801030908762	0.654	FALSE	FALSE	-0.255	-0.128	0.128
564	iscU	P0ACD4	0.830786136044296	0.972	FALSE	FALSE	0.0509	0.0255	-0.0255
565	iscX	P0C0L9	0.234576522755736	0.918	FALSE	FALSE	0.511	0.256	-0.256
566	ispA	P22939	0.0435301522273503	0.595	FALSE	FALSE	-0.607	-0.304	0.304
567	ispB	P0AD57	0.451902976747699	0.954	FALSE	FALSE	0.461	0.23	-0.23
568	ispF	P62617	0.758758147004569	0.97	FALSE	FALSE	0.148	0.074	-0.074
569	ispG	P62620	0.914820746953403	0.974	FALSE	FALSE	-0.0129	-0.00647	0.00647
570	ispH	P62623	0.972883486544393	0.975	FALSE	FALSE	0.00505	0.00253	-0.00253
571	ispU	P60472	0.177945370197576	0.895	FALSE	FALSE	1.74	0.869	-0.869
572	jayE	P75981	0.66355903371329	0.966	FALSE	FALSE	0.641	0.321	-0.321
573	katG	P13029	0.177825239984728	0.895	FALSE	FALSE	-0.485	-0.242	0.242
574	kbl	P0AB77	0.75196354737783	0.969	FALSE	FALSE	-0.0448	-0.0224	0.0224
575	kch	P31069	0.0356883711106862	0.519	FALSE	FALSE	0.492	0.246	-0.246
576	kdgK	P37647	0.312965439839621	0.937	FALSE	FALSE	0.155	0.0775	-0.0775
577	kdgR	P76268	0.602812147950823	0.963	FALSE	FALSE	-0.0641	-0.032	0.032
578	kdpA	P03959	0.226083696039628	0.916	FALSE	FALSE	-0.526	-0.263	0.263
579	kdpB	P03960	0.337104247091348	0.941	FALSE	FALSE	0.175	0.0876	-0.0876
580	kdpC	P03961	0.0971924889722559	0.812	FALSE	FALSE	-1.97	-0.983	0.983
581	kdpD	P21865	0.372265603948027	0.945	FALSE	FALSE	-0.333	-0.166	0.166
582	kdpE	P21866	0.0279573613246658	0.419	FALSE	FALSE	1.9	0.952	-0.952
583	kdsA	P0A715	0.0334019724536364	0.493	FALSE	FALSE	0.497	0.249	-0.249
584	kdsB	P04951	0.0724124322870256	0.75	FALSE	FALSE	0.424	0.212	-0.212
585	kdsD	P45395	0.794719688314372	0.971	FALSE	FALSE	-0.0425	-0.0213	0.0213
586	lacI	P03023	0.920115704095146	0.974	FALSE	FALSE	-0.0165	-0.00827	0.00827
587	lacZ	P00722	0.495047183188258	0.957	FALSE	FALSE	-0.651	-0.326	0.326
588	lamB	P02943	0.503060809075691	0.958	FALSE	FALSE	-0.305	-0.152	0.152
589	lapA	P0ACV4	0.289613241514185	0.932	FALSE	FALSE	0.129	0.0643	-0.0643
590	lasT	P37005	0.804567820112557	0.971	FALSE	FALSE	-0.0579	-0.0289	0.0289
591	ldhA	P52643	0.177858324540269	0.895	FALSE	FALSE	-0.211	-0.106	0.106
592	lepA	P60785	0.811603280642597	0.971	FALSE	FALSE	0.0568	0.0284	-0.0284
593	lepB	P00803	0.786798052573548	0.971	FALSE	FALSE	0.0456	0.0228	-0.0228
594	leuB	P30125	0.187685437013038	0.9	FALSE	FALSE	0.791	0.395	-0.395
595	leuS	P07813	0.405749096591338	0.949	FALSE	FALSE	0.134	0.0668	-0.0668
596	lexA	P0A7C2	0.0247724876614259	0.369	FALSE	FALSE	-0.444	-0.222	0.222
597	ligA	P15042	0.279949299727991	0.93	FALSE	FALSE	-0.157	-0.0783	0.0783
598	lipA	P60716	0.611262329178261	0.964	FALSE	FALSE	0.0889	0.0444	-0.0444
599	lipB	P60720	0.147247512338346	0.874	FALSE	FALSE	0.212	0.106	-0.106
600	lldD	P33232	0.651297385564403	0.966	FALSE	FALSE	0.249	0.125	-0.125
601	lnt	P23930	0.756769911257501	0.97	FALSE	FALSE	0.128	0.064	-0.064
602	loiP	P25894	0.799078738825176	0.971	FALSE	FALSE	-0.0383	-0.0191	0.0191
603	lolA	P61316	0.111913886329439	0.837	FALSE	FALSE	0.319	0.16	-0.16
604	lolB	P61320	0.722942240361648	0.968	FALSE	FALSE	0.0635	0.0318	-0.0318
605	lolC	P0ADC3	0.797776721853904	0.971	FALSE	FALSE	-0.0341	-0.017	0.017
606	lolD	P75957	0.873055323375299	0.973	FALSE	FALSE	0.0189	0.00946	-0.00946
607	lolE	P75958	0.805835784697292	0.971	FALSE	FALSE	0.0591	0.0295	-0.0295
608	lon	P0A9M0	0.411839990509637	0.95	FALSE	FALSE	-0.107	-0.0534	0.0534
609	lpdA	P0A9P0	0.685957086778184	0.967	FALSE	FALSE	-0.0885	-0.0442	0.0442
610	lplA	P32099	0.942440483915865	0.975	FALSE	FALSE	-0.03	-0.015	0.015
611	lpoA	P45464	0.979902609882326	0.975	FALSE	FALSE	-0.0041	-0.00205	0.00205
612	lpoB	P0AB38	0.293083606482807	0.933	FALSE	FALSE	-0.403	-0.201	0.201
613	lpp	P69776	0.87928507386005	0.973	FALSE	FALSE	-0.0508	-0.0254	0.0254
614	lptA	P0ADV1	0.0262383020834288	0.393	FALSE	FALSE	0.457	0.228	-0.228
615	lptB	P0A9V1	0.328665690497825	0.939	FALSE	FALSE	0.175	0.0877	-0.0877
616	lptD	P31554	0.295084262330303	0.933	FALSE	FALSE	1.05	0.527	-0.527
617	lptE	P0ADC1	0.282409331347588	0.931	FALSE	FALSE	0.703	0.351	-0.351
618	lptF	P0AF98	0.4083352287706	0.95	FALSE	FALSE	-0.159	-0.0796	0.0796
619	lptG	P0ADC6	0.5608815520411	0.961	FALSE	FALSE	-0.462	-0.231	0.231
620	lpxA	P0A722	0.730590766662613	0.969	FALSE	FALSE	0.0483	0.0242	-0.0242
621	lpxB	P10441	0.489689093250248	0.957	FALSE	FALSE	-0.269	-0.134	0.134
622	lpxC	P0A725	0.218539203657531	0.913	FALSE	FALSE	-0.481	-0.241	0.241
623	lpxD	P21645	0.667353926780225	0.966	FALSE	FALSE	0.0696	0.0348	-0.0348
624	lpxH	P43341	0.414558625540693	0.95	FALSE	FALSE	-0.138	-0.0688	0.0688
625	lpxK	P27300	0.94151821977359	0.975	FALSE	FALSE	0.0106	0.00532	-0.00532
626	lpxL	P0ACV0	0.235754285144947	0.919	FALSE	FALSE	0.321	0.161	-0.161
627	lpxM	P24205	0.134236554653003	0.863	FALSE	FALSE	-0.294	-0.147	0.147
628	lrp	P0ACJ0	0.418635918149222	0.951	FALSE	FALSE	-0.273	-0.136	0.136
629	lsrA	P77257	0.577017820528088	0.962	FALSE	FALSE	-0.167	-0.0837	0.0837
630	lsrF	P76143	0.748789982695321	0.969	FALSE	FALSE	-0.136	-0.068	0.068
631	ltaE	P75823	0.572842147487936	0.962	FALSE	FALSE	0.246	0.123	-0.123
632	luxS	P45578	0.283257549816687	0.931	FALSE	FALSE	0.224	0.112	-0.112
633	lysC	P08660	0.0791525246560004	0.77	FALSE	FALSE	-1.28	-0.642	0.642
634	lysS	P0A8N3	0.423609744280436	0.951	FALSE	FALSE	-0.104	-0.0522	0.0522
635	lysU	P0A8N5	0.802135446583165	0.971	FALSE	FALSE	-0.0391	-0.0196	0.0196
636	macB	P75831	0.206766683742375	0.909	FALSE	FALSE	0.18	0.0899	-0.0899
637	maeA	P26616	0.527263526071728	0.959	FALSE	FALSE	-0.116	-0.058	0.058
638	maeB	P76558	0.56980578575563	0.962	FALSE	FALSE	-0.156	-0.0779	0.0779
639	mak	P23917	0.428107746927287	0.952	FALSE	FALSE	0.166	0.083	-0.083
640	malE	P0AEX9	0.140967071661879	0.869	FALSE	FALSE	0.76	0.38	-0.38
641	malF	P02916	0.332338331739138	0.94	FALSE	FALSE	0.326	0.163	-0.163
642	malK	P68187	0.0542546928282016	0.669	FALSE	FALSE	-0.794	-0.397	0.397
643	malM	P03841	0.609324450662817	0.964	FALSE	FALSE	0.266	0.133	-0.133
644	malP	P00490	0.141555953698858	0.87	FALSE	FALSE	0.686	0.343	-0.343
645	malQ	P15977	0.370994067047991	0.945	FALSE	FALSE	0.445	0.222	-0.222
646	malT	P06993	0.676747370057309	0.967	FALSE	FALSE	-0.0586	-0.0293	0.0293
647	malY	P23256	0.225164791214327	0.915	FALSE	FALSE	0.314	0.157	-0.157
648	malZ	P21517	0.94062646517539	0.975	FALSE	FALSE	-0.0411	-0.0206	0.0206
649	manA	P00946	0.291613308763722	0.933	FALSE	FALSE	-0.566	-0.283	0.283
650	manX	P69797	0.519219624152331	0.959	FALSE	FALSE	-0.0839	-0.042	0.042
651	manZ	P69805	0.90683676125818	0.974	FALSE	FALSE	-0.0233	-0.0116	0.0116
652	map	P0AE18	0.0578638788374646	0.689	FALSE	FALSE	0.332	0.166	-0.166
653	mazG	P0AEY3	0.513478202629849	0.958	FALSE	FALSE	-0.144	-0.0722	0.0722
654	mdh	P61889	0.313168276931	0.937	FALSE	FALSE	0.257	0.129	-0.129
655	mdlA	P77265	0.471023601013439	0.955	FALSE	FALSE	0.0882	0.0441	-0.0441
656	mdoB	P39401	0.231618735503772	0.917	FALSE	FALSE	-0.168	-0.084	0.084
657	mdoH	P62517	0.881455509116271	0.973	FALSE	FALSE	0.0398	0.0199	-0.0199
658	melA	P06720	0.132974122912689	0.862	FALSE	FALSE	1.76	0.882	-0.882
659	menB	P0ABU0	0.750256310556625	0.969	FALSE	FALSE	-0.0468	-0.0234	0.0234
660	menC	P29208	0.0512300440144743	0.651	FALSE	FALSE	-0.334	-0.167	0.167
661	menD	P17109	0.83374435254958	0.972	FALSE	FALSE	-0.0541	-0.0271	0.0271
662	menF	P38051	0.36679175353953	0.945	FALSE	FALSE	0.205	0.102	-0.102
663	mepA	P0C0T5	0.534982101344385	0.96	FALSE	FALSE	-0.0898	-0.0449	0.0449
664	metC	P06721	0.0256090476060785	0.383	FALSE	FALSE	-1.73	-0.863	0.863
665	metE	P25665	0.0670994455323682	0.73	FALSE	FALSE	0.312	0.156	-0.156
666	metG	P00959	0.754612191175721	0.97	FALSE	FALSE	0.0438	0.0219	-0.0219
667	metH	P13009	0.453896113996078	0.954	FALSE	FALSE	0.103	0.0515	-0.0515
668	metJ	P0A8U6	0.473071287575269	0.955	FALSE	FALSE	0.131	0.0654	-0.0654
669	metK	P0A817	0.516546348549613	0.959	FALSE	FALSE	0.1	0.0502	-0.0502
670	metL	P00562	0.598533358032994	0.963	FALSE	FALSE	0.0663	0.0331	-0.0331
671	metN	P30750	0.574969502679737	0.962	FALSE	FALSE	0.169	0.0847	-0.0847
672	metQ	P28635	0.752606800835734	0.969	FALSE	FALSE	-0.103	-0.0516	0.0516
673	metR	P0A9F9	0.858466717286942	0.973	FALSE	FALSE	-0.0946	-0.0473	0.0473
674	mfd	P30958	0.237116205453424	0.919	FALSE	FALSE	-0.175	-0.0877	0.0877
675	mglA	P0AAG8	0.508146159887387	0.958	FALSE	FALSE	-0.273	-0.136	0.136
676	mglB	P0AEE5	0.804243121125421	0.971	FALSE	FALSE	0.105	0.0524	-0.0524
677	mgtA	P0ABB8	0.165926079034183	0.888	FALSE	FALSE	0.302	0.151	-0.151
678	mhpR	P77569	0.657120390812499	0.966	FALSE	FALSE	-0.238	-0.119	0.119
679	miaA	P16384	0.666832999247898	0.966	FALSE	FALSE	0.0484	0.0242	-0.0242
680	miaB	P0AEI1	0.694151485629837	0.967	FALSE	FALSE	0.0608	0.0304	-0.0304
681	minC	P18196	0.839192747761887	0.972	FALSE	FALSE	-0.0276	-0.0138	0.0138
682	minD	P0AEZ3	0.683554613802967	0.967	FALSE	FALSE	-0.0514	-0.0257	0.0257
683	minE	P0A734	0.0106724796484211	0.149	FALSE	FALSE	-0.704	-0.352	0.352
684	mlaA	P76506	0.625867205868966	0.965	FALSE	FALSE	0.114	0.0571	-0.0571
685	mlaC	P0ADV7	0.373991987451287	0.946	FALSE	FALSE	0.147	0.0736	-0.0736
686	mlaD	P64604	0.2862981895069	0.932	FALSE	FALSE	-1.28	-0.64	0.64
687	mlaF	P63386	0.785515136170525	0.971	FALSE	FALSE	0.0563	0.0281	-0.0281
688	mnmA	P25745	0.322838106088221	0.938	FALSE	FALSE	0.144	0.0718	-0.0718
689	mnmC	P77182	0.634080746519423	0.965	FALSE	FALSE	0.151	0.0755	-0.0755
690	mnmE	P25522	0.93099071028977	0.974	FALSE	FALSE	0.018	0.00899	-0.00899
691	mnmG	P0A6U3	0.664126462426772	0.966	FALSE	FALSE	-0.0515	-0.0257	0.0257
692	mntR	P0A9F1	0.405456861413897	0.949	FALSE	FALSE	-0.265	-0.132	0.132
693	moaA	P30745	0.26875777042136	0.928	FALSE	FALSE	1.07	0.533	-0.533
694	moaB	P0AEZ9	0.810806169045197	0.971	FALSE	FALSE	0.0502	0.0251	-0.0251
695	moaC	P0A738	0.25453467155771	0.924	FALSE	FALSE	0.154	0.0771	-0.0771
696	mobA	P32173	0.00917731935851216	0.122	FALSE	FALSE	-1.1	-0.548	0.548
697	modE	P0A9G8	0.0450742671777795	0.607	FALSE	FALSE	-0.747	-0.374	0.374
698	moeA	P12281	0.125491507635356	0.854	FALSE	FALSE	-0.302	-0.151	0.151
699	moeB	P12282	0.862921406014486	0.973	FALSE	FALSE	0.0211	0.0105	-0.0105
700	mog	P0AF03	0.58475052069641	0.963	FALSE	FALSE	-0.0631	-0.0316	0.0316
701	motA	P09348	0.520150952253147	0.959	FALSE	FALSE	-0.0861	-0.0431	0.0431
702	motB	P0AF06	0.546286574363587	0.96	FALSE	FALSE	-0.111	-0.0557	0.0557
703	mpl	P37773	0.147875622369189	0.875	FALSE	FALSE	-0.236	-0.118	0.118
704	mprA	P0ACR9	0.058479432733632	0.692	FALSE	FALSE	0.333	0.166	-0.166
705	mqo	P33940	0.722083906565031	0.968	FALSE	FALSE	-0.0696	-0.0348	0.0348
706	mqsA	Q46864	0.592394431590421	0.963	FALSE	FALSE	-0.135	-0.0674	0.0674
707	mrcA	P02918	0.639481316589797	0.965	FALSE	FALSE	-0.0628	-0.0314	0.0314
708	mrcB	P02919	0.748622464737628	0.969	FALSE	FALSE	0.0792	0.0396	-0.0396
709	mrdA	P0AD65	0.367220073558175	0.945	FALSE	FALSE	-0.346	-0.173	0.173
710	mreB	P0A9X4	0.520294558047428	0.959	FALSE	FALSE	-0.1	-0.0501	0.0501
711	mreC	P16926	0.530644286839063	0.959	FALSE	FALSE	-0.0967	-0.0483	0.0483
712	mrp	P0AF08	0.412720050319699	0.95	FALSE	FALSE	-0.153	-0.0767	0.0767
713	mrr	P24202	0.623068958526623	0.964	FALSE	FALSE	-0.0642	-0.0321	0.0321
714	msbA	P60752	0.732797004673342	0.969	FALSE	FALSE	0.0647	0.0324	-0.0324
715	mscK	P77338	0.483351025270881	0.956	FALSE	FALSE	0.346	0.173	-0.173
716	msrA	P0A744	0.970099911223918	0.975	FALSE	FALSE	0.0125	0.00627	-0.00627
717	msrB	P0A746	0.667568717113327	0.966	FALSE	FALSE	0.157	0.0785	-0.0785
718	msrC	P76270	0.987253732501337	0.976	FALSE	FALSE	-0.0055	-0.00275	0.00275
719	mtfA	P76346	0.324735983944929	0.939	FALSE	FALSE	0.193	0.0965	-0.0965
720	mtlA	P00550	0.0442002745561259	0.6	FALSE	FALSE	0.522	0.261	-0.261
721	mtnN	P0AF12	0.536845320735806	0.96	FALSE	FALSE	0.0838	0.0419	-0.0419
722	mug	P0A9H1	0.230848434842566	0.917	FALSE	FALSE	-1.32	-0.66	0.66
723	mukB	P22523	0.905916947973465	0.974	FALSE	FALSE	-0.0137	-0.00683	0.00683
724	mukE	P22524	0.373984603900798	0.946	FALSE	FALSE	-0.352	-0.176	0.176
725	mukF	P60293	0.82490947793964	0.972	FALSE	FALSE	0.0274	0.0137	-0.0137
726	murA	P0A749	0.151141568524742	0.878	FALSE	FALSE	0.215	0.107	-0.107
727	murC	P17952	0.855170471231978	0.972	FALSE	FALSE	-0.0323	-0.0161	0.0161
728	murD	P14900	0.825505116300638	0.972	FALSE	FALSE	-0.0435	-0.0218	0.0218
729	murE	P22188	0.2716648328596	0.928	FALSE	FALSE	0.17	0.085	-0.085
730	murF	P11880	0.811742743151479	0.971	FALSE	FALSE	-0.0653	-0.0327	0.0327
731	murG	P17443	0.395902531251697	0.948	FALSE	FALSE	-0.115	-0.0574	0.0574
732	murI	P22634	0.0600812295318582	0.7	FALSE	FALSE	0.452	0.226	-0.226
733	murQ	P76535	0.0308239809414467	0.46	FALSE	FALSE	-1.66	-0.828	0.828
734	murR	P77245	0.0175611249403536	0.264	FALSE	FALSE	-1.93	-0.963	0.963
735	mutL	P23367	0.857778702163475	0.973	FALSE	FALSE	-0.0363	-0.0182	0.0182
736	mutM	P05523	0.627544034554191	0.965	FALSE	FALSE	0.0824	0.0412	-0.0412
737	mutS	P23909	0.953451956931585	0.975	FALSE	FALSE	0.00766	0.00383	-0.00383
738	mutT	P08337	0.295810578193891	0.934	FALSE	FALSE	0.191	0.0955	-0.0955
739	maa	P77791	0.140810368560872	0.869	FALSE	FALSE	-0.243	-0.122	0.122
740	nadC	P30011	0.278272387673144	0.93	FALSE	FALSE	-0.186	-0.0932	0.0932
741	nadE	P18843	0.52700632907018	0.959	FALSE	FALSE	-0.115	-0.0576	0.0576
742	nagA	P0AF18	0.903422107117124	0.974	FALSE	FALSE	-0.0925	-0.0463	0.0463
743	nagB	P0A759	0.103041818802721	0.823	FALSE	FALSE	0.505	0.253	-0.253
744	nagC	P0AF20	0.387790141433904	0.947	FALSE	FALSE	-0.103	-0.0514	0.0514
745	nagD	P0AF24	0.89351793105784	0.973	FALSE	FALSE	-0.0184	-0.00918	0.00918
746	nagE	P09323	0.485690020885155	0.956	FALSE	FALSE	-0.169	-0.0846	0.0846
747	nagK	P75959	0.778625075693636	0.97	FALSE	FALSE	0.102	0.0509	-0.0509
748	nagZ	P75949	0.698684933352844	0.968	FALSE	FALSE	0.0553	0.0277	-0.0277
749	nanE	P0A761	0.340066982125655	0.941	FALSE	FALSE	-0.357	-0.179	0.179
750	nanK	P45425	0.681340172735506	0.967	FALSE	FALSE	0.0553	0.0276	-0.0276
751	nanR	P0A8W0	0.650015280647477	0.966	FALSE	FALSE	0.123	0.0615	-0.0615
752	napA	P33937	0.510624151425315	0.958	FALSE	FALSE	0.128	0.0642	-0.0642
753	narL	P0AF28	0.411403432061892	0.95	FALSE	FALSE	-0.304	-0.152	0.152
754	narP	P31802	0.226035452807604	0.916	FALSE	FALSE	-0.342	-0.171	0.171
755	ndh	P00393	0.68697096053404	0.967	FALSE	FALSE	-0.087	-0.0435	0.0435
756	ndk	P0A763	0.531610292835405	0.959	FALSE	FALSE	-0.0901	-0.0451	0.0451
757	nei	P50465	0.417863251469848	0.951	FALSE	FALSE	0.103	0.0513	-0.0513
758	nemR	P67430	0.159127661637864	0.883	FALSE	FALSE	-0.737	-0.368	0.368
759	nfo	P0A6C1	0.0963896884723176	0.811	FALSE	FALSE	-0.309	-0.154	0.154
760	nfsA	P17117	0.799506485010857	0.971	FALSE	FALSE	-0.031	-0.0155	0.0155
761	nfsB	P38489	0.0255994892496616	0.383	FALSE	FALSE	0.753	0.377	-0.377
762	nfuA	P63020	0.141158263304856	0.869	FALSE	FALSE	0.245	0.123	-0.123
763	nikR	P0A6Z6	0.445033389451018	0.953	FALSE	FALSE	-0.596	-0.298	0.298
764	nirB	P08201	0.056352515826158	0.681	FALSE	FALSE	0.478	0.239	-0.239
765	nirD	P0A9I8	0.0161858437916479	0.244	FALSE	FALSE	0.711	0.355	-0.355
766	nlpD	P0ADA3	0.225967275531348	0.916	FALSE	FALSE	0.147	0.0733	-0.0733
767	nmpC	P21420	0.297328637105873	0.934	FALSE	FALSE	-0.545	-0.272	0.272
768	nnr	P31806	0.10318901977591	0.823	FALSE	FALSE	-1.3	-0.652	0.652
769	norR	P37013	0.290600619662584	0.933	FALSE	FALSE	-0.349	-0.174	0.174
770	nrdA	P00452	0.475761089382018	0.956	FALSE	FALSE	0.0852	0.0426	-0.0426
771	nrdB	P69924	0.457940544160222	0.954	FALSE	FALSE	-0.126	-0.0631	0.0631
772	nrdD	P28903	0.471815378535801	0.955	FALSE	FALSE	0.199	0.0994	-0.0994
773	nrdR	P0A8D0	0.160692595708129	0.884	FALSE	FALSE	-0.224	-0.112	0.112
774	nsrR	P0AF63	0.152517025671617	0.879	FALSE	FALSE	0.57	0.285	-0.285
775	nth	P0AB83	0.850150374745484	0.972	FALSE	FALSE	-0.14	-0.0701	0.0701
776	nudB	P0AFC0	0.156259165828637	0.881	FALSE	FALSE	1.63	0.816	-0.816
777	nudC	P32664	0.127427021585012	0.856	FALSE	FALSE	0.204	0.102	-0.102
778	nudE	P45799	0.833256339302786	0.972	FALSE	FALSE	0.0287	0.0144	-0.0144
779	nudF	Q93K97	0.171705103784402	0.891	FALSE	FALSE	0.679	0.339	-0.339
780	nudJ	P0AEI6	0.331607464051188	0.94	FALSE	FALSE	-0.218	-0.109	0.109
781	nuoA	P0AFC3	0.73644290247143	0.969	FALSE	FALSE	0.0805	0.0403	-0.0403
782	nuoB	P0AFC7	0.420344746444082	0.951	FALSE	FALSE	0.528	0.264	-0.264
783	nuoC	P33599	0.820463670707439	0.972	FALSE	FALSE	-0.0354	-0.0177	0.0177
784	nuoE	P0AFD1	0.238894657360447	0.92	FALSE	FALSE	0.183	0.0913	-0.0913
785	nuoF	P31979	0.748464097070077	0.969	FALSE	FALSE	0.0846	0.0423	-0.0423
786	nuoG	P33602	0.962883752917082	0.975	FALSE	FALSE	-0.00825	-0.00413	0.00413
787	nuoI	P0AFD6	0.0211282145252185	0.307	FALSE	FALSE	0.536	0.268	-0.268
788	nusA	P0AFF6	0.892692125047463	0.973	FALSE	FALSE	-0.0173	-0.00866	0.00866
789	nusG	P0AFG0	0.527248042346502	0.959	FALSE	FALSE	0.0825	0.0412	-0.0412
790	obgE	P42641	0.376391657071779	0.946	FALSE	FALSE	-0.132	-0.0658	0.0658
791	ompA	P0A910	0.593794230540015	0.963	FALSE	FALSE	-0.068	-0.034	0.034
792	ompC	P06996	0.300468193922785	0.934	FALSE	FALSE	-0.373	-0.186	0.186
793	ompF	P02931	0.192146876296645	0.902	FALSE	FALSE	-0.857	-0.429	0.429
794	ompR	P0AA16	0.790152962498323	0.971	FALSE	FALSE	0.037	0.0185	-0.0185
795	oppA	P23843	0.1212940942667	0.849	FALSE	FALSE	1.35	0.676	-0.676
796	oppD	P76027	0.258447161490338	0.925	FALSE	FALSE	-0.231	-0.115	0.115
797	oppF	P77737	0.122553886846246	0.85	FALSE	FALSE	-0.426	-0.213	0.213
798	osmC	P0C0L2	0.189435187201693	0.901	FALSE	FALSE	-1.17	-0.586	0.586
799	osmE	P0ADB1	0.990067285578742	0.976	FALSE	FALSE	0.00322	0.00161	-0.00161
800	osmY	P0AFH8	0.0253242158500375	0.378	FALSE	FALSE	0.841	0.42	-0.42
801	oxyR	P0ACQ4	0.490955253331001	0.957	FALSE	FALSE	0.115	0.0577	-0.0577
802	P0DSF6	P0DSF6	0.615551224657663	0.964	FALSE	FALSE	-0.23	-0.115	0.115
803	P0DTT0	P0DTT0	0.552560681588598	0.961	FALSE	FALSE	-0.105	-0.0526	0.0526
804	pabA	P00903	0.545424480270569	0.96	FALSE	FALSE	-0.14	-0.0701	0.0701
805	pabB	P05041	0.233243517668512	0.918	FALSE	FALSE	-0.175	-0.0874	0.0874
806	pal	P0A912	0.912098039605663	0.974	FALSE	FALSE	-0.0313	-0.0156	0.0156
807	panB	P31057	0.26068435836846	0.926	FALSE	FALSE	-0.264	-0.132	0.132
808	panC	P31663	0.347690451188947	0.942	FALSE	FALSE	-0.198	-0.0989	0.0989
809	panE	P0A9J4	0.634514308764786	0.965	FALSE	FALSE	-0.14	-0.07	0.07
810	parC	P0AFI2	0.271304694558656	0.928	FALSE	FALSE	-0.138	-0.0689	0.0689
811	parE	P20083	0.859640905335315	0.973	FALSE	FALSE	0.0235	0.0118	-0.0118
812	pbpG	P0AFI5	0.820452996627566	0.972	FALSE	FALSE	0.0886	0.0443	-0.0443
813	pckA	P22259	0.951565186886863	0.975	FALSE	FALSE	0.0134	0.00671	-0.00671
814	pcm	P0A7A5	0.44583444788909	0.953	FALSE	FALSE	1.09	0.547	-0.547
815	pcnB	P0ABF1	0.154308246219206	0.88	FALSE	FALSE	0.224	0.112	-0.112
816	pdhR	P0ACL9	0.199145146216172	0.905	FALSE	FALSE	-1.41	-0.704	0.704
817	pdxA	P19624	0.234467061659379	0.918	FALSE	FALSE	-0.467	-0.233	0.233
818	pdxB	P05459	0.0637178224734528	0.716	FALSE	FALSE	0.255	0.128	-0.128
819	pdxH	P0AFI7	0.986633261694787	0.976	FALSE	FALSE	0.00293	0.00147	-0.00147
820	pdxJ	P0A794	0.417036769277213	0.95	FALSE	FALSE	-0.214	-0.107	0.107
821	pdxK	P40191	0.307679880735149	0.936	FALSE	FALSE	0.255	0.128	-0.128
822	pepA	P68767	0.971631709556973	0.975	FALSE	FALSE	-0.00448	-0.00224	0.00224
823	pepB	P37095	0.0496473935607467	0.64	FALSE	FALSE	-0.286	-0.143	0.143
824	pepD	P15288	0.820139511684425	0.972	FALSE	FALSE	-0.0451	-0.0226	0.0226
825	pepN	P04825	0.572562256868033	0.962	FALSE	FALSE	0.0837	0.0418	-0.0418
826	pepP	P15034	0.109224808965547	0.833	FALSE	FALSE	-0.347	-0.173	0.173
827	pepQ	P21165	0.118966561860842	0.846	FALSE	FALSE	0.335	0.167	-0.167
828	pepT	P29745	0.269708686816553	0.928	FALSE	FALSE	0.287	0.144	-0.144
829	pfkA	P0A796	0.293254818185735	0.933	FALSE	FALSE	-0.191	-0.0956	0.0956
830	pfkB	P06999	0.184698595366519	0.899	FALSE	FALSE	0.32	0.16	-0.16
831	pflA	P0A9N4	0.0323929693776017	0.48	FALSE	FALSE	0.439	0.219	-0.219
832	pflB	P09373	0.879034088674914	0.973	FALSE	FALSE	-0.0291	-0.0145	0.0145
833	pgi	P0A6T1	0.257789130762966	0.925	FALSE	FALSE	-0.378	-0.189	0.189
834	pgk	P0A799	0.513172606641249	0.958	FALSE	FALSE	0.0764	0.0382	-0.0382
835	pgl	P52697	0.488140619343307	0.957	FALSE	FALSE	0.24	0.12	-0.12
836	pgm	P36938	0.387228134158176	0.947	FALSE	FALSE	0.137	0.0686	-0.0686
837	pheA	P0A9J8	0.0390566238239418	0.554	FALSE	FALSE	0.418	0.209	-0.209
838	pheS	P08312	0.529741934514588	0.959	FALSE	FALSE	-0.0857	-0.0429	0.0429
839	pheT	P07395	0.807326046805336	0.971	FALSE	FALSE	0.0265	0.0132	-0.0132
840	phnA	P0AFJ1	0.37680972869936	0.946	FALSE	FALSE	0.219	0.109	-0.109
841	phnN	P16690	0.946075435939733	0.975	FALSE	FALSE	0.0129	0.00645	-0.00645
842	phoB	P0AFJ5	0.183317016374423	0.898	FALSE	FALSE	0.186	0.0929	-0.0929
843	phoH	P0A9K1	0.402130997533585	0.949	FALSE	FALSE	0.318	0.159	-0.159
844	phoP	P23836	0.38092016495842	0.947	FALSE	FALSE	-0.11	-0.0552	0.0552
845	phoU	P0A9K7	0.0909037796281305	0.8	FALSE	FALSE	-0.536	-0.268	0.268
846	pitA	P0AFJ7	0.974173989132133	0.975	FALSE	FALSE	0.00755	0.00377	-0.00377
847	pliG	P76002	0.287085000570299	0.932	FALSE	FALSE	0.951	0.476	-0.476
848	plsB	P0A7A7	0.886573872353096	0.973	FALSE	FALSE	-0.0387	-0.0193	0.0193
849	plsC	P26647	0.688887059209091	0.967	FALSE	FALSE	-0.0955	-0.0478	0.0478
850	plsX	P27247	0.161843185863732	0.885	FALSE	FALSE	-0.231	-0.116	0.116
851	pmbA	P0AFK0	0.965222006006305	0.975	FALSE	FALSE	-0.00528	-0.00264	0.00264
852	pncB	P18133	0.911166362549853	0.974	FALSE	FALSE	-0.0289	-0.0144	0.0144
853	pnp	P05055	0.299621539466503	0.934	FALSE	FALSE	-0.139	-0.0695	0.0695
854	pntA	P07001	0.246855757925809	0.922	FALSE	FALSE	0.343	0.171	-0.171
855	pntB	P0AB67	0.465290454029249	0.955	FALSE	FALSE	0.147	0.0736	-0.0736
856	polA	P00582	0.602080400545932	0.963	FALSE	FALSE	-0.0604	-0.0302	0.0302
857	potA	P69874	0.0911101876931124	0.8	FALSE	FALSE	0.207	0.104	-0.104
858	potD	P0AFK9	0.980490769309321	0.975	FALSE	FALSE	0.0028	0.0014	-0.0014
859	poxB	P07003	0.141795417416653	0.87	FALSE	FALSE	0.376	0.188	-0.188
860	ppa	P0A7A9	0.923422073176652	0.974	FALSE	FALSE	0.0409	0.0204	-0.0204
861	ppc	P00864	0.901939127693762	0.974	FALSE	FALSE	0.0167	0.00834	-0.00834
862	ppiB	P23869	0.0526632513107713	0.66	FALSE	FALSE	0.67	0.335	-0.335
863	ppiC	P0A9L5	0.105738866293006	0.827	FALSE	FALSE	-0.389	-0.195	0.195
864	ppiD	P0ADY1	0.553804922296321	0.961	FALSE	FALSE	0.0973	0.0486	-0.0486
865	ppk	P0A7B1	0.965613499877504	0.975	FALSE	FALSE	-0.0136	-0.0068	0.0068
866	ppsA	P23538	0.209120003750997	0.909	FALSE	FALSE	-0.296	-0.148	0.148
867	ppsR	P0A8A4	0.968286895812458	0.975	FALSE	FALSE	0.00772	0.00386	-0.00386
868	ppx	P0AFL6	0.097729890150147	0.813	FALSE	FALSE	-0.435	-0.217	0.217
869	pqiB	P43671	0.459801047296798	0.954	FALSE	FALSE	0.107	0.0533	-0.0533
870	prc	P23865	0.951632855117474	0.975	FALSE	FALSE	0.00875	0.00438	-0.00438
871	prfA	P0A7I0	0.61334582093372	0.964	FALSE	FALSE	0.0683	0.0342	-0.0342
872	prfB	P07012	0.358584879769333	0.944	FALSE	FALSE	0.137	0.0686	-0.0686
873	prfC	P0A7I4	0.972825374543987	0.975	FALSE	FALSE	-0.00467	-0.00234	0.00234
874	priA	P17888	0.47693820623983	0.956	FALSE	FALSE	0.107	0.0537	-0.0537
875	priB	P07013	0.227207478808071	0.916	FALSE	FALSE	-1.8	-0.899	0.899
876	prkB	P0AEX5	0.860155988275705	0.973	FALSE	FALSE	-0.0499	-0.025	0.025
877	prlC	P27298	0.833582299285429	0.972	FALSE	FALSE	-0.0299	-0.015	0.015
878	prlF	P15373	0.993662636064018	0.976	FALSE	FALSE	-0.00154	-0.000769	0.000769
879	prmA	P0A8T1	0.188853523545788	0.901	FALSE	FALSE	0.339	0.17	-0.17
880	prmB	P39199	0.107831438085476	0.83	FALSE	FALSE	-2.29	-1.15	1.15
881	proA	P07004	0.146334849303109	0.874	FALSE	FALSE	0.243	0.122	-0.122
882	proB	P0A7B5	0.528410204639453	0.959	FALSE	FALSE	0.0807	0.0404	-0.0404
883	proC	P0A9L8	0.539300989088167	0.96	FALSE	FALSE	-0.127	-0.0637	0.0637
884	proP	P0C0L7	0.397968966046966	0.948	FALSE	FALSE	0.325	0.163	-0.163
885	proQ	P45577	0.386392448268078	0.947	FALSE	FALSE	0.121	0.0606	-0.0606
886	proS	P16659	0.457209499685824	0.954	FALSE	FALSE	-0.138	-0.069	0.069
887	proV	P14175	0.0722865240340316	0.749	FALSE	FALSE	-0.392	-0.196	0.196
888	prr	P77674	0.599827801472738	0.963	FALSE	FALSE	-0.157	-0.0784	0.0784
889	prs	P0A717	0.116887078199754	0.843	FALSE	FALSE	-0.271	-0.135	0.135
890	psd	P0A8K1	0.0812916761124669	0.776	FALSE	FALSE	0.274	0.137	-0.137
891	pspA	P0AFM6	0.754177771282381	0.97	FALSE	FALSE	-0.0405	-0.0202	0.0202
892	pspE	P23857	0.577811399518674	0.962	FALSE	FALSE	0.19	0.0949	-0.0949
893	pspF	P37344	0.51354271756751	0.958	FALSE	FALSE	0.133	0.0666	-0.0666
894	pssA	P23830	0.00820158124843871	0.102	FALSE	FALSE	-2.8	-1.4	1.4
895	pstA	P07654	0.924951117068292	0.974	FALSE	FALSE	0.0455	0.0227	-0.0227
896	pstB	P0AAH0	0.509113501152437	0.958	FALSE	FALSE	0.3	0.15	-0.15
897	psuG	P33025	0.21874325960075	0.913	FALSE	FALSE	-0.974	-0.487	0.487
898	pta	P0A9M8	0.129529781382103	0.858	FALSE	FALSE	-0.249	-0.124	0.124
899	pth	P0A7D1	0.243315767344442	0.921	FALSE	FALSE	0.169	0.0845	-0.0845
900	ptrA	P05458	0.0753966400213241	0.759	FALSE	FALSE	0.553	0.276	-0.276
901	ptsG	P69786	0.541326136688165	0.96	FALSE	FALSE	-0.272	-0.136	0.136
902	ptsH	P0AA04	0.961288963758268	0.975	FALSE	FALSE	0.00783	0.00392	-0.00392
903	ptsI	P08839	0.731381451098764	0.969	FALSE	FALSE	-0.0382	-0.0191	0.0191
904	ptsN	P69829	0.568741713840503	0.962	FALSE	FALSE	-0.241	-0.12	0.12
905	ptsP	P37177	0.298513354417575	0.934	FALSE	FALSE	-0.152	-0.0762	0.0762
906	purA	P0A7D4	0.357663050735908	0.944	FALSE	FALSE	0.127	0.0636	-0.0636
907	purB	P0AB89	0.21488219944984	0.912	FALSE	FALSE	0.174	0.0871	-0.0871
908	purC	P0A7D7	0.582921968409587	0.962	FALSE	FALSE	0.0843	0.0421	-0.0421
909	purD	P15640	0.0700689756918751	0.741	FALSE	FALSE	0.417	0.209	-0.209
910	purE	P0AG18	0.461295170931151	0.954	FALSE	FALSE	-0.645	-0.322	0.322
911	purF	P0AG16	0.318895127280375	0.938	FALSE	FALSE	0.133	0.0663	-0.0663
912	purH	P15639	0.837385400366998	0.972	FALSE	FALSE	0.0258	0.0129	-0.0129
913	purK	P09029	0.109618369925497	0.833	FALSE	FALSE	-0.621	-0.311	0.311
914	purL	P15254	0.326898964743017	0.939	FALSE	FALSE	-0.128	-0.0641	0.0641
915	purM	P08178	0.86541361332803	0.973	FALSE	FALSE	0.0262	0.0131	-0.0131
916	purN	P08179	0.827992233228649	0.972	FALSE	FALSE	-0.0502	-0.0251	0.0251
917	purR	P0ACP7	0.850637553817459	0.972	FALSE	FALSE	0.0222	0.0111	-0.0111
918	purT	P33221	0.519818347277016	0.959	FALSE	FALSE	-0.0791	-0.0396	0.0396
919	purU	P37051	0.114031184694101	0.839	FALSE	FALSE	0.55	0.275	-0.275
920	putA	P09546	0.389008848389935	0.947	FALSE	FALSE	-0.184	-0.0918	0.0918
921	putP	P07117	0.367597363808326	0.945	FALSE	FALSE	0.842	0.421	-0.421
922	puuA	P78061	0.201786413796469	0.906	FALSE	FALSE	-1.53	-0.765	0.765
923	puuR	P0A9U6	0.234779617444325	0.918	FALSE	FALSE	-1.85	-0.926	0.926
924	pykA	P21599	0.408013678256959	0.95	FALSE	FALSE	-0.127	-0.0633	0.0633
925	pykF	P0AD61	0.536627308616365	0.96	FALSE	FALSE	0.0794	0.0397	-0.0397
926	pyrB	P0A786	0.0387805211281304	0.552	FALSE	FALSE	-0.297	-0.148	0.148
927	pyrD	P0A7E1	0.0902221872261453	0.798	FALSE	FALSE	-0.608	-0.304	0.304
928	pyrE	P0A7E3	0.109431000522535	0.833	FALSE	FALSE	0.778	0.389	-0.389
929	pyrF	P08244	0.46816926472937	0.955	FALSE	FALSE	0.171	0.0857	-0.0857
930	pyrG	P0A7E5	0.904184353649998	0.974	FALSE	FALSE	0.0187	0.00935	-0.00935
931	pyrH	P0A7E9	0.620324348902714	0.964	FALSE	FALSE	-0.175	-0.0877	0.0877
932	pyrI	P0A7F3	0.349796186186509	0.943	FALSE	FALSE	-0.133	-0.0665	0.0665
933	qorA	P28304	0.147899576811225	0.875	FALSE	FALSE	0.506	0.253	-0.253
934	queA	P0A7F9	0.873023665324359	0.973	FALSE	FALSE	-0.0426	-0.0213	0.0213
935	queC	P77756	0.115514064268306	0.841	FALSE	FALSE	-0.675	-0.338	0.338
936	queE	P64554	0.0751886603433289	0.759	FALSE	FALSE	-0.468	-0.234	0.234
937	queF	Q46920	0.0440053666654342	0.599	FALSE	FALSE	0.332	0.166	-0.166
938	radA	P24554	0.206153763220967	0.908	FALSE	FALSE	-0.609	-0.305	0.305
939	raiA	P0AD49	0.715024825992867	0.968	FALSE	FALSE	-0.191	-0.0956	0.0956
940	rapA	P60240	0.670403663842332	0.966	FALSE	FALSE	0.0577	0.0289	-0.0289
941	rapZ	P0A894	0.39433538294338	0.948	FALSE	FALSE	-0.167	-0.0837	0.0837
942	rarA	P0AAZ4	0.167347214111823	0.889	FALSE	FALSE	0.277	0.139	-0.139
943	ratA	P0AGL5	0.590425335337776	0.963	FALSE	FALSE	0.184	0.0921	-0.0921
944	ratB	P52119	0.109555628366817	0.833	FALSE	FALSE	-0.265	-0.132	0.132
945	rbbA	P37624	0.294456328508408	0.933	FALSE	FALSE	0.14	0.0699	-0.0699
946	rbfA	P0A7G2	0.514918334461554	0.958	FALSE	FALSE	-0.0981	-0.0491	0.0491
947	rbn	P0A8V0	0.543515716987064	0.96	FALSE	FALSE	-0.129	-0.0645	0.0645
948	rbsA	P04983	0.0984472666929611	0.815	FALSE	FALSE	0.411	0.205	-0.205
949	rbsD	P04982	0.0134551692466505	0.198	FALSE	FALSE	1.02	0.511	-0.511
950	rbsK	P0A9J6	0.0327877070113895	0.485	FALSE	FALSE	0.543	0.272	-0.272
951	rbsR	P0ACQ0	0.0323277910967118	0.479	FALSE	FALSE	0.751	0.376	-0.376
952	rcsB	P0DMC7	0.0634349240862945	0.715	FALSE	FALSE	-1.42	-0.71	0.71
953	rcsC	P0DMC5	0.168346079915477	0.889	FALSE	FALSE	-1.12	-0.562	0.562
954	rcsD	P39838	0.836027820081152	0.972	FALSE	FALSE	0.0369	0.0185	-0.0185
955	rcsF	P69411	0.925271993842915	0.974	FALSE	FALSE	-0.0192	-0.00958	0.00958
956	rdgB	P52061	0.245915209495931	0.922	FALSE	FALSE	0.271	0.136	-0.136
957	rdgC	P36767	0.755821195194481	0.97	FALSE	FALSE	0.0428	0.0214	-0.0214
958	rdoA	P0C0K3	0.0776373779009336	0.766	FALSE	FALSE	0.361	0.18	-0.18
959	recA	P0A7G6	0.0100915678518524	0.139	FALSE	FALSE	0.715	0.357	-0.357
960	recB	P08394	0.134236454811408	0.863	FALSE	FALSE	-0.189	-0.0947	0.0947
961	recC	P07648	0.854964990790552	0.972	FALSE	FALSE	-0.0305	-0.0153	0.0153
962	recD	P04993	0.0345433137961934	0.506	FALSE	FALSE	1.86	0.932	-0.932
963	recG	P24230	0.781418286976882	0.97	FALSE	FALSE	-0.0401	-0.0201	0.0201
964	recJ	P21893	0.308186826688684	0.936	FALSE	FALSE	0.202	0.101	-0.101
965	recQ	P15043	0.206394382966132	0.908	FALSE	FALSE	0.206	0.103	-0.103
966	recR	P0A7H6	0.658665612667286	0.966	FALSE	FALSE	-0.0639	-0.0319	0.0319
967	relA	P0AG20	0.198380074302032	0.905	FALSE	FALSE	-0.783	-0.391	0.391
968	relE	P0C077	0.244632404115305	0.921	FALSE	FALSE	0.35	0.175	-0.175
969	rep	P09980	0.99400389672944	0.976	FALSE	FALSE	-0.00161	-0.000804	0.000804
970	rfaB	P27127	0.531087659492525	0.959	FALSE	FALSE	0.321	0.161	-0.161
971	rfaC	P24173	0.843714881890319	0.972	FALSE	FALSE	0.0361	0.018	-0.018
972	rfaF	P37692	0.840734355589511	0.972	FALSE	FALSE	-0.0609	-0.0305	0.0305
973	rfaG	P25740	0.475566880159612	0.956	FALSE	FALSE	0.0973	0.0487	-0.0487
974	rfaH	P0AFW0	0.479741194220362	0.956	FALSE	FALSE	0.111	0.0556	-0.0556
975	rfaI	P27128	0.0232649191628658	0.343	FALSE	FALSE	0.478	0.239	-0.239
976	rfaJ	P27129	0.810085443757672	0.971	FALSE	FALSE	-0.0306	-0.0153	0.0153
977	rfaQ	P25742	0.813494518244271	0.971	FALSE	FALSE	0.0412	0.0206	-0.0206
978	rfaZ	P27241	0.308207211398705	0.936	FALSE	FALSE	0.799	0.399	-0.399
979	rfbB	P37759	0.399505510877355	0.949	FALSE	FALSE	0.115	0.0575	-0.0575
980	rfbC	P37745	0.891808112207186	0.973	FALSE	FALSE	-0.0261	-0.0131	0.0131
981	rfbD	P37760	0.823804198069758	0.972	FALSE	FALSE	-0.05	-0.025	0.025
982	rffA	P27833	0.0341174395484044	0.501	FALSE	FALSE	-1.46	-0.732	0.732
983	rffG	P27830	0.152905206272252	0.879	FALSE	FALSE	0.199	0.0993	-0.0993
984	rhlB	P0A8J8	0.714937614415021	0.968	FALSE	FALSE	-0.0744	-0.0372	0.0372
985	rhlE	P25888	0.74045085199523	0.969	FALSE	FALSE	0.0544	0.0272	-0.0272
986	rho	P0AG30	0.929711997815251	0.974	FALSE	FALSE	-0.0134	-0.00671	0.00671
987	ribA	P0A7I7	0.458193715643502	0.954	FALSE	FALSE	0.131	0.0655	-0.0655
988	ribB	P0A7J0	0.279944525328058	0.93	FALSE	FALSE	-0.376	-0.188	0.188
989	ribC	P0AFU8	0.597038176183743	0.963	FALSE	FALSE	0.0701	0.035	-0.035
990	ribD	P25539	0.375470902370468	0.946	FALSE	FALSE	-0.108	-0.0541	0.0541
991	ribE	P61714	0.324640932160845	0.939	FALSE	FALSE	-0.23	-0.115	0.115
992	ribF	P0AG40	0.473667956784622	0.955	FALSE	FALSE	-0.0991	-0.0495	0.0495
993	rihA	P41409	0.418066291716105	0.951	FALSE	FALSE	0.167	0.0833	-0.0833
994	rimI	P0A944	0.12911692983751	0.858	FALSE	FALSE	-0.496	-0.248	0.248
995	rimK	P0C0U4	0.449867932614317	0.954	FALSE	FALSE	0.173	0.0866	-0.0866
996	rimM	P0A7X6	0.680207270142823	0.967	FALSE	FALSE	0.0528	0.0264	-0.0264
997	rimO	P0AEI4	0.299787321883259	0.934	FALSE	FALSE	0.123	0.0616	-0.0616
998	rimP	P0A8A8	0.323417785604011	0.939	FALSE	FALSE	-0.238	-0.119	0.119
999	rlmA	P36999	0.767841595365366	0.97	FALSE	FALSE	-0.0794	-0.0397	0.0397
1000	rlmB	P63177	0.403132336733308	0.949	FALSE	FALSE	0.118	0.0592	-0.0592
1001	rlmC	P75817	0.244467293666587	0.921	FALSE	FALSE	0.681	0.34	-0.34
1002	rlmD	P55135	0.0415576322444755	0.578	FALSE	FALSE	-0.361	-0.18	0.18
1003	rlmE	P0C0R7	0.119400527772731	0.846	FALSE	FALSE	-0.468	-0.234	0.234
1004	rlmF	P75782	0.94168067581317	0.975	FALSE	FALSE	0.0177	0.00887	-0.00887
1005	rlmG	P42596	0.185490761670263	0.899	FALSE	FALSE	0.224	0.112	-0.112
1006	rlmH	P0A8I8	0.299012930426791	0.934	FALSE	FALSE	0.247	0.124	-0.124
1007	rlmI	P75876	0.437257208519372	0.952	FALSE	FALSE	0.0947	0.0473	-0.0473
1008	rlmJ	P37634	0.742131269718194	0.969	FALSE	FALSE	-0.0626	-0.0313	0.0313
1009	rlmL	P75864	0.878152137381366	0.973	FALSE	FALSE	-0.0226	-0.0113	0.0113
1010	rlmM	P0ADR6	0.848124044513419	0.972	FALSE	FALSE	-0.0246	-0.0123	0.0123
1011	rlmN	P36979	0.549251424398543	0.961	FALSE	FALSE	0.0657	0.0328	-0.0328
1012	rlpA	P10100	0.391518473821603	0.948	FALSE	FALSE	-0.122	-0.0609	0.0609
1013	rluA	P0AA37	0.76070553881746	0.97	FALSE	FALSE	-0.125	-0.0624	0.0624
1014	rluB	P37765	0.152391404627843	0.879	FALSE	FALSE	0.187	0.0935	-0.0935
1015	rluC	P0AA39	0.49053216921778	0.957	FALSE	FALSE	0.0905	0.0452	-0.0452
1016	rluD	P33643	0.432359229507598	0.952	FALSE	FALSE	-0.0883	-0.0441	0.0441
1017	rluE	P75966	0.816961784834405	0.971	FALSE	FALSE	-0.0641	-0.0321	0.0321
1018	rluF	P32684	0.335456487857783	0.94	FALSE	FALSE	-0.154	-0.0768	0.0768
1019	rmlA1	P37744	0.0440955352683364	0.599	FALSE	FALSE	0.305	0.153	-0.153
1020	rmlA2	P61887	0.399390993081168	0.949	FALSE	FALSE	0.104	0.0519	-0.0519
1021	rna	P21338	0.731161895321758	0.969	FALSE	FALSE	-0.0472	-0.0236	0.0236
1022	rnb	P30850	0.282727537507159	0.931	FALSE	FALSE	0.131	0.0656	-0.0656
1023	rnc	P0A7Y0	0.679188162532251	0.967	FALSE	FALSE	-0.0477	-0.0238	0.0238
1024	rnd	P09155	0.773016819051365	0.97	FALSE	FALSE	-0.04	-0.02	0.02
1025	rne	P21513	0.894898863637136	0.974	FALSE	FALSE	-0.0144	-0.00722	0.00722
1026	rng	P0A9J0	0.0354851299534725	0.517	FALSE	FALSE	-0.5	-0.25	0.25
1027	rnhA	P0A7Y4	0.948004610718776	0.975	FALSE	FALSE	-0.016	-0.00801	0.00801
1028	rnhB	P10442	0.341241077261879	0.941	FALSE	FALSE	-0.224	-0.112	0.112
1029	rnk	P0AFW4	0.216066508929374	0.912	FALSE	FALSE	-0.389	-0.194	0.194
1030	rnlA	P52129	0.589596776477868	0.963	FALSE	FALSE	-0.135	-0.0674	0.0674
1031	rnpA	P0A7Y8	0.162494676012564	0.886	FALSE	FALSE	-0.32	-0.16	0.16
1032	rnr	P21499	0.977191006420028	0.975	FALSE	FALSE	-0.00485	-0.00243	0.00243
1033	rnt	P30014	0.970682485904957	0.975	FALSE	FALSE	-0.0093	-0.00465	0.00465
1034	rob	P0ACI0	0.141079880294303	0.869	FALSE	FALSE	-0.307	-0.153	0.153
1035	rodZ	P27434	0.592591908557433	0.963	FALSE	FALSE	-0.0672	-0.0336	0.0336
1036	rof	P0AFW8	0.979047162894889	0.975	FALSE	FALSE	0.00422	0.00211	-0.00211
1037	roxA	P27431	0.99500254563116	0.976	FALSE	FALSE	-0.00294	-0.00147	0.00147
1038	rpe	P0AG07	0.0385998248701085	0.55	FALSE	FALSE	-0.564	-0.282	0.282
1039	rph	P0CG19	0.163895647633883	0.887	FALSE	FALSE	0.317	0.158	-0.158
1040	rpiA	P0A7Z0	0.242808371621661	0.921	FALSE	FALSE	0.263	0.131	-0.131
1041	rpiR	P0ACS7	0.192515006266822	0.902	FALSE	FALSE	0.273	0.137	-0.137
1042	rplA	P0A7L0	0.301880493466318	0.935	FALSE	FALSE	-0.239	-0.12	0.12
1043	rplB	P60422	0.606906516444468	0.964	FALSE	FALSE	-0.0911	-0.0455	0.0455
1044	rplC	P60438	0.324638135973519	0.939	FALSE	FALSE	0.141	0.0706	-0.0706
1045	rplD	P60723	0.503633301300015	0.958	FALSE	FALSE	-0.151	-0.0755	0.0755
1046	rplE	P62399	0.350700516877493	0.943	FALSE	FALSE	-0.188	-0.0939	0.0939
1047	rplF	P0AG55	0.649989829974403	0.966	FALSE	FALSE	-0.065	-0.0325	0.0325
1048	rplI	P0A7R1	0.449867724718484	0.954	FALSE	FALSE	0.0964	0.0482	-0.0482
1049	rplJ	P0A7J3	0.134396596571707	0.863	FALSE	FALSE	-0.279	-0.139	0.139
1050	rplK	P0A7J7	0.32313034767532	0.938	FALSE	FALSE	0.13	0.065	-0.065
1051	rplL	P0A7K2	0.0188072869544658	0.281	FALSE	FALSE	0.403	0.202	-0.202
1052	rplM	P0AA10	0.449815288226427	0.954	FALSE	FALSE	-0.204	-0.102	0.102
1053	rplN	P0ADY3	0.161219332710045	0.885	FALSE	FALSE	-0.487	-0.244	0.244
1054	rplO	P02413	0.195738258715713	0.904	FALSE	FALSE	0.253	0.126	-0.126
1055	rplP	P0ADY7	0.214065031626786	0.911	FALSE	FALSE	-0.381	-0.191	0.191
1056	rplQ	P0AG44	0.070867437870974	0.744	FALSE	FALSE	-0.586	-0.293	0.293
1057	rplR	P0C018	0.174838579307834	0.893	FALSE	FALSE	-0.298	-0.149	0.149
1058	rplS	P0A7K6	0.870046013806895	0.973	FALSE	FALSE	0.031	0.0155	-0.0155
1059	rplT	P0A7L3	0.147082519093305	0.874	FALSE	FALSE	-0.515	-0.257	0.257
1060	rplU	P0AG48	0.603469043593002	0.963	FALSE	FALSE	-0.073	-0.0365	0.0365
1061	rplV	P61175	0.580520805078427	0.962	FALSE	FALSE	-0.111	-0.0553	0.0553
1062	rplW	P0ADZ0	0.516189328916705	0.959	FALSE	FALSE	0.0964	0.0482	-0.0482
1063	rplX	P60624	0.355489158122694	0.943	FALSE	FALSE	-0.174	-0.0871	0.0871
1064	rplY	P68919	0.429381863616954	0.952	FALSE	FALSE	-0.133	-0.0663	0.0663
1065	rpmA	P0A7L8	0.98451319475282	0.976	FALSE	FALSE	-0.00281	-0.0014	0.0014
1066	rpmB	P0A7M2	0.385450334252809	0.947	FALSE	FALSE	-0.162	-0.081	0.081
1067	rpmC	P0A7M6	0.0206419164914408	0.302	FALSE	FALSE	-0.397	-0.198	0.198
1068	rpmD	P0AG51	0.362239320473697	0.944	FALSE	FALSE	-0.167	-0.0833	0.0833
1069	rpmE	P0A7M9	0.604995436638752	0.964	FALSE	FALSE	-0.106	-0.0531	0.0531
1070	rpmF	P0A7N4	0.78844639681241	0.971	FALSE	FALSE	0.0541	0.027	-0.027
1071	rpmG	P0A7N9	0.0589296228576028	0.694	FALSE	FALSE	-0.369	-0.185	0.185
1072	rpmH	P0A7P5	0.979028122391686	0.975	FALSE	FALSE	0.0056	0.0028	-0.0028
1073	rpmI	P0A7Q1	0.0952759260373634	0.809	FALSE	FALSE	-0.525	-0.263	0.263
1074	rpmJ	P0A7Q6	0.603840964205507	0.964	FALSE	FALSE	0.441	0.221	-0.221
1075	rpoA	P0A7Z4	0.51034742620947	0.958	FALSE	FALSE	0.0982	0.0491	-0.0491
1076	rpoB	P0A8V2	0.682516863773026	0.967	FALSE	FALSE	0.0528	0.0264	-0.0264
1077	rpoC	P0A8T7	0.97396742000047	0.975	FALSE	FALSE	-0.00461	-0.0023	0.0023
1078	rpoD	P00579	0.614309597298576	0.964	FALSE	FALSE	0.0584	0.0292	-0.0292
1079	rpoE	P0AGB6	0.988864019497744	0.976	FALSE	FALSE	0.00206	0.00103	-0.00103
1080	rpoH	P0AGB3	0.233532759219049	0.918	FALSE	FALSE	1.35	0.673	-0.673
1081	rpoN	P24255	0.109823354528139	0.833	FALSE	FALSE	0.557	0.279	-0.279
1082	rpoS	P13445	0.240251879779807	0.92	FALSE	FALSE	-0.503	-0.251	0.251
1083	rpoZ	P0A800	0.388436899764619	0.947	FALSE	FALSE	0.184	0.092	-0.092
1084	rpsA	P0AG67	0.325458335320115	0.939	FALSE	FALSE	-0.145	-0.0726	0.0726
1085	rpsB	P0A7V0	0.499332507942923	0.957	FALSE	FALSE	-0.101	-0.0503	0.0503
1086	rpsC	P0A7V3	0.516052865601815	0.958	FALSE	FALSE	-0.132	-0.0661	0.0661
1087	rpsD	P0A7V8	0.362153397802403	0.944	FALSE	FALSE	-0.134	-0.0669	0.0669
1088	rpsE	P0A7W1	0.412718723417285	0.95	FALSE	FALSE	0.142	0.0712	-0.0712
1089	rpsF	P02358	0.658201915966875	0.966	FALSE	FALSE	-0.0728	-0.0364	0.0364
1090	rpsG	P02359	0.485802245906078	0.956	FALSE	FALSE	-0.232	-0.116	0.116
1091	rpsH	P0A7W7	0.362506375708326	0.944	FALSE	FALSE	0.16	0.0801	-0.0801
1092	rpsI	P0A7X3	0.606471152744113	0.964	FALSE	FALSE	-0.124	-0.0618	0.0618
1093	rpsJ	P0A7R5	0.482355646112606	0.956	FALSE	FALSE	-0.115	-0.0575	0.0575
1094	rpsK	P0A7R9	0.24528241997601	0.922	FALSE	FALSE	-0.332	-0.166	0.166
1095	rpsL	P0A7S3	0.707983213178364	0.968	FALSE	FALSE	0.0637	0.0318	-0.0318
1096	rpsM	P0A7S9	0.277694128463584	0.93	FALSE	FALSE	-0.346	-0.173	0.173
1097	rpsN	P0AG59	0.153437262561814	0.879	FALSE	FALSE	-0.428	-0.214	0.214
1098	rpsO	P0ADZ4	0.604383043702519	0.964	FALSE	FALSE	-0.14	-0.07	0.07
1099	rpsP	P0A7T3	0.53621521373062	0.96	FALSE	FALSE	-0.0745	-0.0373	0.0373
1100	rpsQ	P0AG63	0.302462587509248	0.935	FALSE	FALSE	-0.321	-0.161	0.161
1101	rpsR	P0A7T7	0.114366851001829	0.84	FALSE	FALSE	-0.249	-0.125	0.125
1102	rpsS	P0A7U3	0.492386772856645	0.957	FALSE	FALSE	-0.14	-0.0699	0.0699
1103	rpsT	P0A7U7	0.0365929659285211	0.529	FALSE	FALSE	-1.52	-0.76	0.76
1104	rpsU	P68679	0.976243181191533	0.975	FALSE	FALSE	0.00429	0.00215	-0.00215
1105	rraB	P0AF90	0.323894670019994	0.939	FALSE	FALSE	0.278	0.139	-0.139
1106	rsd	P0AFX4	0.449646255367337	0.953	FALSE	FALSE	0.203	0.102	-0.102
1107	rseA	P0AFX7	0.668235781319578	0.966	FALSE	FALSE	-0.115	-0.0574	0.0574
1108	rseB	P0AFX9	0.265189379423092	0.927	FALSE	FALSE	-0.17	-0.0851	0.0851
1109	rseP	P0AEH1	0.445374252864362	0.953	FALSE	FALSE	0.188	0.0942	-0.0942
1110	rsfS	P0AAT6	0.190119017511161	0.901	FALSE	FALSE	0.284	0.142	-0.142
1111	rsgA	P39286	0.429319708826458	0.952	FALSE	FALSE	0.205	0.103	-0.103
1112	rsmA	P06992	0.296005386954497	0.934	FALSE	FALSE	0.133	0.0665	-0.0665
1113	rsmB	P36929	0.992235294606378	0.976	FALSE	FALSE	0.00202	0.00101	-0.00101
1114	rsmC	P39406	0.969015915399672	0.975	FALSE	FALSE	0.00626	0.00313	-0.00313
1115	rsmD	P0ADX9	0.65255514048883	0.966	FALSE	FALSE	-0.134	-0.0672	0.0672
1116	rsmE	P0AGL7	0.369248392296435	0.945	FALSE	FALSE	-0.156	-0.078	0.078
1117	rsmF	P76273	0.935352792928009	0.974	FALSE	FALSE	0.0147	0.00737	-0.00737
1118	rsmG	P0A6U5	0.0160104978142785	0.242	FALSE	FALSE	0.897	0.449	-0.449
1119	rsmH	P60390	0.997011647370954	0.976	FALSE	FALSE	0.000464	0.000232	-0.000232
1120	rsmI	P67087	0.047930942867385	0.629	FALSE	FALSE	0.313	0.157	-0.157
1121	rsmJ	P68567	0.425084421178468	0.951	FALSE	FALSE	-0.16	-0.0802	0.0802
1122	rspR	P0ACM2	0.504525140425879	0.958	FALSE	FALSE	0.111	0.0556	-0.0556
1123	rssA	P0AFR0	0.514429890969188	0.958	FALSE	FALSE	-0.266	-0.133	0.133
1124	rstA	P52108	0.237050855607305	0.919	FALSE	FALSE	-0.928	-0.464	0.464
1125	rsuA	P0AA43	0.399453161739814	0.949	FALSE	FALSE	-0.148	-0.0738	0.0738
1126	rsxB	P77223	0.821011037315166	0.972	FALSE	FALSE	-0.0508	-0.0254	0.0254
1127	rsxC	P77611	0.285621233490813	0.932	FALSE	FALSE	-0.214	-0.107	0.107
1128	ruvB	P0A812	0.106038708134372	0.828	FALSE	FALSE	0.298	0.149	-0.149
1129	ruvC	P0A814	0.426264886441613	0.951	FALSE	FALSE	0.103	0.0517	-0.0517
1130	sanA	P0AFY2	0.592666469036187	0.963	FALSE	FALSE	-0.329	-0.165	0.165
1131	sapA	Q47622	0.349711359944013	0.943	FALSE	FALSE	-0.176	-0.0879	0.0879
1132	sapF	P0AAH8	0.0177893113876133	0.268	FALSE	FALSE	2.16	1.08	-1.08
1133	sbcB	P04995	0.109455921268346	0.833	FALSE	FALSE	0.401	0.2	-0.2
1134	sbcC	P13458	0.773461162815913	0.97	FALSE	FALSE	0.0567	0.0284	-0.0284
1135	sbcD	P0AG76	0.510486724285151	0.958	FALSE	FALSE	-0.17	-0.0851	0.0851
1136	sdaA	P16095	0.0734862894475369	0.753	FALSE	FALSE	-0.381	-0.191	0.191
1137	sdaB	P30744	0.196821157892597	0.904	FALSE	FALSE	-0.271	-0.135	0.135
1138	sdaC	P0AAD6	0.0835140248735484	0.782	FALSE	FALSE	0.247	0.123	-0.123
1139	sdhA	P0AC41	0.978757528491206	0.975	FALSE	FALSE	0.00494	0.00247	-0.00247
1140	sdhB	P07014	0.821038496328258	0.972	FALSE	FALSE	0.0519	0.026	-0.026
1141	sdhD	P0AC44	0.383483345827932	0.947	FALSE	FALSE	-0.306	-0.153	0.153
1142	secA	P10408	0.577116574585619	0.962	FALSE	FALSE	-0.0695	-0.0348	0.0348
1143	secB	P0AG86	0.096683193086723	0.811	FALSE	FALSE	0.509	0.254	-0.254
1144	secD	P0AG90	0.103237841260298	0.823	FALSE	FALSE	0.358	0.179	-0.179
1145	secF	P0AG93	0.0150525219351638	0.226	FALSE	FALSE	-0.541	-0.271	0.271
1146	secG	P0AG99	0.10082577091816	0.819	FALSE	FALSE	0.553	0.277	-0.277
1147	secY	P0AGA2	0.27277226558669	0.929	FALSE	FALSE	0.246	0.123	-0.123
1148	selA	P0A821	0.649847318369564	0.966	FALSE	FALSE	-0.094	-0.047	0.047
1149	selB	P14081	0.603296233285149	0.963	FALSE	FALSE	-0.0625	-0.0312	0.0312
1150	selD	P16456	0.592896126626333	0.963	FALSE	FALSE	-0.06	-0.03	0.03
1151	selU	P33667	0.0714602998567124	0.746	FALSE	FALSE	-0.303	-0.152	0.152
1152	seqA	P0AFY8	0.391618264406634	0.948	FALSE	FALSE	0.113	0.0567	-0.0567
1153	serA	P0A9T0	0.479247226318681	0.956	FALSE	FALSE	-0.089	-0.0445	0.0445
1154	serB	P0AGB0	0.0212834002213133	0.308	FALSE	FALSE	0.654	0.327	-0.327
1155	serC	P23721	0.0560442012121135	0.679	FALSE	FALSE	-0.813	-0.406	0.406
1156	serS	P0A8L1	0.665283450848734	0.966	FALSE	FALSE	0.0563	0.0282	-0.0282
1157	sfsA	P0A823	0.148269602560352	0.875	FALSE	FALSE	-0.41	-0.205	0.205
1158	sixA	P76502	0.298307512776116	0.934	FALSE	FALSE	0.374	0.187	-0.187
1159	skp	P0AEU7	0.102930530990205	0.823	FALSE	FALSE	-0.328	-0.164	0.164
1160	slmA	P0C093	0.821124118908071	0.972	FALSE	FALSE	0.0571	0.0286	-0.0286
1161	slt	P0AGC3	0.729236278815387	0.969	FALSE	FALSE	0.0764	0.0382	-0.0382
1162	slyA	P0A8W2	0.500265358077373	0.957	FALSE	FALSE	0.23	0.115	-0.115
1163	slyB	P0A905	0.823609716490638	0.972	FALSE	FALSE	-0.121	-0.0603	0.0603
1164	slyD	P0A9K9	0.827124989928605	0.972	FALSE	FALSE	-0.0447	-0.0223	0.0223
1165	slyX	P0A8R4	0.0217276773401631	0.316	FALSE	FALSE	0.566	0.283	-0.283
1166	smpB	P0A832	0.065546004659561	0.724	FALSE	FALSE	-0.271	-0.135	0.135
1167	smrA	P76053	0.851688972771085	0.972	FALSE	FALSE	0.0551	0.0276	-0.0276
1168	smtA	P36566	0.810198759717824	0.971	FALSE	FALSE	0.0667	0.0334	-0.0334
1169	sohB	P0AG14	0.241612032788955	0.921	FALSE	FALSE	-0.315	-0.158	0.158
1170	speA	P21170	0.374191310899495	0.946	FALSE	FALSE	0.112	0.0561	-0.0561
1171	speB	P60651	0.577747297355394	0.962	FALSE	FALSE	0.111	0.0556	-0.0556
1172	speC	P21169	0.820210144282324	0.972	FALSE	FALSE	-0.034	-0.017	0.017
1173	speD	P0A7F6	0.31017981112591	0.936	FALSE	FALSE	0.185	0.0924	-0.0924
1174	speE	P09158	0.339050681209319	0.941	FALSE	FALSE	0.378	0.189	-0.189
1175	speG	P0A951	0.460942659975028	0.954	FALSE	FALSE	0.13	0.0649	-0.0649
1176	spoT	P0AG24	0.364605964705861	0.945	FALSE	FALSE	-0.211	-0.106	0.106
1177	sppA	P08395	0.786544422832191	0.971	FALSE	FALSE	-0.0691	-0.0346	0.0346
1178	sra	P68191	0.65574370731955	0.966	FALSE	FALSE	0.127	0.0633	-0.0633
1179	srlD	P05707	0.803366617252912	0.971	FALSE	FALSE	-0.052	-0.026	0.026
1180	srmB	P21507	0.429998011610887	0.952	FALSE	FALSE	-0.118	-0.0588	0.0588
1181	ssb	P0AGE0	0.456322823049497	0.954	FALSE	FALSE	0.155	0.0776	-0.0776
1182	sseA	P31142	0.203620584486987	0.907	FALSE	FALSE	-0.203	-0.101	0.101
1183	sseB	P0AFZ1	0.886809084092089	0.973	FALSE	FALSE	0.0453	0.0227	-0.0227
1184	sspA	P0ACA3	0.597042833258045	0.963	FALSE	FALSE	-0.0815	-0.0408	0.0408
1185	sspB	P0AFZ3	0.416316504955037	0.95	FALSE	FALSE	-0.177	-0.0883	0.0883
1186	sthA	P27306	0.287168277589319	0.932	FALSE	FALSE	-0.157	-0.0787	0.0787
1187	stpA	P0ACG1	0.476101010625614	0.956	FALSE	FALSE	0.14	0.0702	-0.0702
1188	sucA	P0AFG3	0.917327696695552	0.974	FALSE	FALSE	-0.0248	-0.0124	0.0124
1189	sucB	P0AFG6	0.212737874576077	0.911	FALSE	FALSE	-0.376	-0.188	0.188
1190	sucC	P0A836	0.727553022106032	0.969	FALSE	FALSE	-0.106	-0.053	0.053
1191	sucD	P0AGE9	0.434457883016339	0.952	FALSE	FALSE	-0.218	-0.109	0.109
1192	sufC	P77499	0.196047876375462	0.904	FALSE	FALSE	-0.769	-0.384	0.384
1193	suhB	P0ADG4	0.197501759008318	0.905	FALSE	FALSE	-0.196	-0.0982	0.0982
1194	surA	P0ABZ6	0.256021848150866	0.925	FALSE	FALSE	-0.173	-0.0865	0.0865
1195	surE	P0A840	0.280368705780992	0.93	FALSE	FALSE	-0.288	-0.144	0.144
1196	tadA	P68398	0.394119728173435	0.948	FALSE	FALSE	-0.392	-0.196	0.196
1197	talA	P0A867	0.146418062271082	0.874	FALSE	FALSE	0.324	0.162	-0.162
1198	talB	P0A870	0.287789184399845	0.932	FALSE	FALSE	0.225	0.112	-0.112
1199	tamB	P39321	0.149348092591697	0.876	FALSE	FALSE	-0.437	-0.219	0.219
1200	tap	P07018	0.368843959599126	0.945	FALSE	FALSE	-0.235	-0.117	0.117
1201	tar	P07017	0.55289623536653	0.961	FALSE	FALSE	0.105	0.0526	-0.0526
1202	tatA	P69428	0.855758824867638	0.973	FALSE	FALSE	0.0335	0.0167	-0.0167
1203	tatB	P69425	0.0539793713015502	0.668	FALSE	FALSE	0.385	0.192	-0.192
1204	tatC	P69423	0.0145340234103932	0.217	FALSE	FALSE	0.676	0.338	-0.338
1205	tatD	P27859	0.207726548194435	0.909	FALSE	FALSE	0.282	0.141	-0.141
1206	tatE	P0A843	0.122980367385491	0.851	FALSE	FALSE	-0.224	-0.112	0.112
1207	tcdA	Q46927	0.398330749584591	0.949	FALSE	FALSE	0.118	0.0591	-0.0591
1208	tdcB	P0AGF6	0.610906248896919	0.964	FALSE	FALSE	0.309	0.155	-0.155
1209	tdcD	P11868	0.258046720087195	0.925	FALSE	FALSE	-0.326	-0.163	0.163
1210	tdcE	P42632	0.876605996185299	0.973	FALSE	FALSE	0.0725	0.0363	-0.0363
1211	tdh	P07913	0.426853514875783	0.951	FALSE	FALSE	-0.0971	-0.0485	0.0485
1212	tdk	P23331	0.580867333148565	0.962	FALSE	FALSE	0.087	0.0435	-0.0435
1213	tehB	P25397	0.3749316435216	0.946	FALSE	FALSE	-0.162	-0.081	0.081
1214	tesB	P0AGG2	0.1970859001988	0.904	FALSE	FALSE	-0.512	-0.256	0.256
1215	tgt	P0A847	0.834012865259081	0.972	FALSE	FALSE	0.0324	0.0162	-0.0162
1216	thiC	P30136	0.222203472656533	0.914	FALSE	FALSE	-1.19	-0.594	0.594
1217	thiD	P76422	0.105345212922105	0.827	FALSE	FALSE	-1.81	-0.905	0.905
1218	thiI	P77718	0.404564676562456	0.949	FALSE	FALSE	0.129	0.0645	-0.0645
1219	thiL	P0AGG0	0.204305618854761	0.908	FALSE	FALSE	-0.254	-0.127	0.127
1220	thiM	P76423	0.688184015233704	0.967	FALSE	FALSE	0.088	0.044	-0.044
1221	thiQ	P31548	0.472601636747868	0.955	FALSE	FALSE	-0.26	-0.13	0.13
1222	thrA	P00561	0.844683112200951	0.972	FALSE	FALSE	0.0215	0.0107	-0.0107
1223	thrC	P00934	0.155148427438762	0.881	FALSE	FALSE	0.219	0.11	-0.11
1224	thrS	P0A8M3	0.758183784167291	0.97	FALSE	FALSE	0.0344	0.0172	-0.0172
1225	thyA	P0A884	0.286733859604304	0.932	FALSE	FALSE	0.168	0.0838	-0.0838
1226	tig	P0A850	0.435802273896303	0.952	FALSE	FALSE	-0.12	-0.0601	0.0601
1227	tilS	P52097	0.223781114645132	0.915	FALSE	FALSE	0.229	0.114	-0.114
1228	tktA	P27302	0.837559121881123	0.972	FALSE	FALSE	0.0327	0.0163	-0.0163
1229	tktB	P33570	0.665914718857636	0.966	FALSE	FALSE	0.103	0.0515	-0.0515
1230	tldD	P0AGG8	0.976016593214901	0.975	FALSE	FALSE	0.0047	0.00235	-0.00235
1231	tmk	P0A720	0.0897632403309919	0.797	FALSE	FALSE	0.291	0.146	-0.146
1232	tnaA	P0A853	0.471734100681571	0.955	FALSE	FALSE	0.483	0.242	-0.242
1233	tolA	P19934	0.311216022003595	0.936	FALSE	FALSE	-0.132	-0.0662	0.0662
1234	tolB	P0A855	0.721981043027893	0.968	FALSE	FALSE	0.0528	0.0264	-0.0264
1235	tolC	P02930	0.0312481470743922	0.465	FALSE	FALSE	-0.425	-0.213	0.213
1236	tolQ	P0ABU9	0.466806029989377	0.955	FALSE	FALSE	0.157	0.0785	-0.0785
1237	tonB	P02929	0.62217768886124	0.964	FALSE	FALSE	-0.264	-0.132	0.132
1238	topA	P06612	0.428974337567558	0.952	FALSE	FALSE	-0.106	-0.0528	0.0528
1239	topB	P14294	0.778426090939611	0.97	FALSE	FALSE	0.0553	0.0276	-0.0276
1240	tpiA	P0A858	0.136759793097595	0.865	FALSE	FALSE	0.656	0.328	-0.328
1241	tpx	P0A862	0.211416080379365	0.91	FALSE	FALSE	0.348	0.174	-0.174
1242	treB	P36672	0.195232683605451	0.904	FALSE	FALSE	0.322	0.161	-0.161
1243	treC	P28904	0.0456078172135803	0.611	FALSE	FALSE	0.886	0.443	-0.443
1244	treR	P36673	0.646479253036531	0.965	FALSE	FALSE	-0.0544	-0.0272	0.0272
1245	trg	P05704	0.727184368652011	0.969	FALSE	FALSE	0.134	0.0669	-0.0669
1246	trkA	P0AGI8	0.958373448011219	0.975	FALSE	FALSE	0.0127	0.00637	-0.00637
1247	trmA	P23003	0.889146554831457	0.973	FALSE	FALSE	0.0213	0.0106	-0.0106
1248	trmD	P0A873	0.166240754000823	0.888	FALSE	FALSE	0.264	0.132	-0.132
1249	trmH	P0AGJ2	0.393984342287899	0.948	FALSE	FALSE	0.168	0.084	-0.084
1250	trmJ	P0AE01	0.691367645462372	0.967	FALSE	FALSE	-0.0586	-0.0293	0.0293
1251	trmL	P0AGJ7	0.626194927442856	0.965	FALSE	FALSE	-0.0658	-0.0329	0.0329
1252	trpA	P0A877	0.264867327118744	0.927	FALSE	FALSE	0.273	0.137	-0.137
1253	trpB	P0A879	0.682655130284417	0.967	FALSE	FALSE	-0.0911	-0.0455	0.0455
1254	trpC	P00909	0.114973395506652	0.841	FALSE	FALSE	0.212	0.106	-0.106
1255	trpE	P00895	0.0622478926872756	0.71	FALSE	FALSE	2.28	1.14	-1.14
1256	trpGD	P00904	0.035890306293866	0.521	FALSE	FALSE	0.573	0.287	-0.287
1257	trpR	P0A881	0.347810045936361	0.942	FALSE	FALSE	0.22	0.11	-0.11
1258	trpS	P00954	0.86261544221733	0.973	FALSE	FALSE	-0.0239	-0.012	0.012
1259	truA	P07649	0.906777366697534	0.974	FALSE	FALSE	0.0157	0.00785	-0.00785
1260	truB	P60340	0.297472374037966	0.934	FALSE	FALSE	0.126	0.063	-0.063
1261	truC	P0AA41	0.839638522706234	0.972	FALSE	FALSE	-0.0545	-0.0272	0.0272
1262	truD	Q57261	0.146960146700169	0.874	FALSE	FALSE	-0.239	-0.12	0.12
1263	trxA	P0AA25	0.499323899191714	0.957	FALSE	FALSE	0.13	0.0649	-0.0649
1264	trxB	P0A9P4	0.687142604506869	0.967	FALSE	FALSE	-0.0723	-0.0362	0.0362
1265	trxC	P0AGG4	0.561439168060224	0.961	FALSE	FALSE	-0.147	-0.0736	0.0736
1266	tsaA	P28634	0.0988881929479559	0.816	FALSE	FALSE	-0.425	-0.212	0.212
1267	tsaB	P76256	0.437852667350185	0.952	FALSE	FALSE	0.144	0.072	-0.072
1268	tsaC	P45748	0.862913267443606	0.973	FALSE	FALSE	0.0359	0.018	-0.018
1269	tsaD	P05852	0.683300754268306	0.967	FALSE	FALSE	0.102	0.051	-0.051
1270	tsaE	P0AF67	0.856405271949128	0.973	FALSE	FALSE	0.0469	0.0234	-0.0234
1271	tsf	P0A6P1	0.586065452452606	0.963	FALSE	FALSE	-0.118	-0.0589	0.0589
1272	tsr	P02942	0.166247445633403	0.888	FALSE	FALSE	0.244	0.122	-0.122
1273	tsx	P0A927	0.365969155258137	0.945	FALSE	FALSE	-0.452	-0.226	0.226
1274	ttcA	P76055	0.968892130544765	0.975	FALSE	FALSE	-0.00847	-0.00423	0.00423
1275	tufA	P0CE47	0.772953237942953	0.97	FALSE	FALSE	0.037	0.0185	-0.0185
1276	tus	P16525	0.711296508089358	0.968	FALSE	FALSE	0.145	0.0725	-0.0725
1277	tusA	P0A890	0.407262881801347	0.949	FALSE	FALSE	-0.141	-0.0706	0.0706
1278	tusE	P0AB18	0.0718518234255547	0.748	FALSE	FALSE	0.5	0.25	-0.25
1279	tyrA	P07023	0.439104545644596	0.953	FALSE	FALSE	-0.4	-0.2	0.2
1280	tyrB	P04693	0.556955901285676	0.961	FALSE	FALSE	-0.191	-0.0953	0.0953
1281	tyrR	P07604	0.254730965300275	0.924	FALSE	FALSE	0.162	0.081	-0.081
1282	tyrS	P0AGJ9	0.529673499449561	0.959	FALSE	FALSE	-0.0776	-0.0388	0.0388
1283	ubiB	P0A6A0	0.582866598688672	0.962	FALSE	FALSE	-0.139	-0.0696	0.0696
1284	ubiC	P26602	0.455966260962833	0.954	FALSE	FALSE	-0.172	-0.0861	0.0861
1285	ubiD	P0AAB4	0.222781380065825	0.915	FALSE	FALSE	-0.315	-0.158	0.158
1286	ubiE	P0A887	0.864478821551313	0.973	FALSE	FALSE	0.0486	0.0243	-0.0243
1287	ubiF	P75728	0.251696845528212	0.923	FALSE	FALSE	-1.07	-0.534	0.534
1288	ubiG	P17993	0.699936772930205	0.968	FALSE	FALSE	-0.0691	-0.0346	0.0346
1289	ubiH	P25534	0.209187959855618	0.91	FALSE	FALSE	-0.514	-0.257	0.257
1290	ubiI	P25535	0.753803791609862	0.97	FALSE	FALSE	0.0413	0.0206	-0.0206
1291	ubiJ	P0ADP7	0.288082325566346	0.932	FALSE	FALSE	-0.356	-0.178	0.178
1292	ucpA	P37440	0.510977524325461	0.958	FALSE	FALSE	-0.132	-0.0658	0.0658
1293	udk	P0A8F4	0.233579855388235	0.918	FALSE	FALSE	-0.159	-0.0794	0.0794
1294	udp	P12758	0.45556386744833	0.954	FALSE	FALSE	0.271	0.136	-0.136
1295	ugpQ	P10908	0.210886651186709	0.91	FALSE	FALSE	0.211	0.105	-0.105
1296	ulaR	P0A9W0	0.256204832296732	0.925	FALSE	FALSE	-0.371	-0.185	0.185
1297	ung	P12295	0.363756937946382	0.944	FALSE	FALSE	-0.217	-0.109	0.109
1298	upp	P0A8F0	0.951666600379804	0.975	FALSE	FALSE	0.0119	0.00596	-0.00596
1299	usg	P08390	0.653550265610641	0.966	FALSE	FALSE	0.0836	0.0418	-0.0418
1300	ushA	P07024	0.128320440274634	0.857	FALSE	FALSE	-0.625	-0.313	0.313
1301	uspA	P0AED0	0.713536138598544	0.968	FALSE	FALSE	-0.111	-0.0557	0.0557
1302	uspD	P0AAB8	0.0276934192517772	0.415	FALSE	FALSE	-0.711	-0.355	0.355
1303	uspE	P0AAC0	0.0100829340774679	0.139	FALSE	FALSE	-0.797	-0.398	0.398
1304	uspF	P37903	0.82212865067997	0.972	FALSE	FALSE	-0.0462	-0.0231	0.0231
1305	uspG	P39177	0.0801382225080786	0.773	FALSE	FALSE	-0.824	-0.412	0.412
1306	uup	P43672	0.271364596982618	0.928	FALSE	FALSE	0.152	0.0762	-0.0762
1307	uvrB	P0A8F8	0.0763009455834522	0.762	FALSE	FALSE	0.316	0.158	-0.158
1308	uvrC	P0A8G0	0.732548964170376	0.969	FALSE	FALSE	-0.0755	-0.0377	0.0377
1309	uvrD	P03018	0.0623631086791688	0.71	FALSE	FALSE	0.3	0.15	-0.15
1310	uvrY	P0AED5	0.867597280973894	0.973	FALSE	FALSE	0.0199	0.00993	-0.00993
1311	uxaA	P42604	0.110555008487203	0.835	FALSE	FALSE	0.27	0.135	-0.135
1312	uxuA	P24215	0.785531649540336	0.971	FALSE	FALSE	-0.0856	-0.0428	0.0428
1313	uxuR	P39161	0.0761703598900835	0.762	FALSE	FALSE	-0.881	-0.44	0.44
1314	valS	P07118	0.348525770712709	0.942	FALSE	FALSE	-0.125	-0.0625	0.0625
1315	wbbI	P37749	0.802610659892083	0.971	FALSE	FALSE	0.0341	0.0171	-0.0171
1316	wbbJ	P37750	0.4812832153152	0.956	FALSE	FALSE	0.145	0.0724	-0.0724
1317	wbbK	P37751	0.656888747139464	0.966	FALSE	FALSE	0.0593	0.0296	-0.0296
1318	wecB	P27828	0.74111361001105	0.969	FALSE	FALSE	0.0509	0.0254	-0.0254
1319	wecC	P27829	0.954021187955768	0.975	FALSE	FALSE	0.00971	0.00485	-0.00485
1320	wecD	P27832	0.412645780218278	0.95	FALSE	FALSE	0.234	0.117	-0.117
1321	wecF	P56258	0.144209384179032	0.872	FALSE	FALSE	0.272	0.136	-0.136
1322	wecG	P27836	0.898191909208944	0.974	FALSE	FALSE	0.022	0.011	-0.011
1323	wrbA	P0A8G6	0.727650032987854	0.969	FALSE	FALSE	0.114	0.0572	-0.0572
1324	wzzB	P76372	0.733765251180401	0.969	FALSE	FALSE	-0.0915	-0.0458	0.0458
1325	wzzE	P0AG00	0.856837134551746	0.973	FALSE	FALSE	-0.0847	-0.0423	0.0423
1326	waaA	P0AC75	0.0162511815756031	0.245	FALSE	FALSE	1.62	0.812	-0.812
1327	waaU	P27242	0.359475883733028	0.944	FALSE	FALSE	-0.256	-0.128	0.128
1328	xerC	P0A8P6	0.273233399295039	0.929	FALSE	FALSE	0.217	0.109	-0.109
1329	xseA	P04994	0.656345725725274	0.966	FALSE	FALSE	-0.0633	-0.0317	0.0317
1330	xseB	P0A8G9	0.584616257128936	0.963	FALSE	FALSE	0.134	0.0671	-0.0671
1331	xthA	P09030	0.949291140484993	0.975	FALSE	FALSE	-0.0086	-0.0043	0.0043
1332	xylE	P0AGF4	0.691681088994337	0.967	FALSE	FALSE	-0.885	-0.442	0.442
1333	yacC	P0AA95	0.76051107360778	0.97	FALSE	FALSE	0.0502	0.0251	-0.0251
1334	yacG	P0A8H8	0.255534816891126	0.924	FALSE	FALSE	0.2	0.1	-0.1
1335	yacL	P0A8E5	0.0494617058634609	0.639	FALSE	FALSE	-0.324	-0.162	0.162
1336	yadG	P36879	0.96201903883385	0.975	FALSE	FALSE	0.0131	0.00655	-0.00655
1337	yaeH	P62768	0.932695812567434	0.974	FALSE	FALSE	0.0206	0.0103	-0.0103
1338	yaeQ	P0AA97	0.0755428565892653	0.76	FALSE	FALSE	-1.23	-0.617	0.617
1339	yafC	P30864	0.486906261952454	0.956	FALSE	FALSE	-0.149	-0.0746	0.0746
1340	yafV	Q47679	0.678600074720546	0.967	FALSE	FALSE	0.443	0.221	-0.221
1341	yagI	P77300	0.163135354989331	0.886	FALSE	FALSE	-0.496	-0.248	0.248
1342	yahK	P75691	0.415387823860149	0.95	FALSE	FALSE	0.269	0.135	-0.135
1343	yaiE	P0C037	0.913371993046746	0.974	FALSE	FALSE	0.039	0.0195	-0.0195
1344	yaiI	P0A8D3	0.158007937797483	0.883	FALSE	FALSE	0.307	0.154	-0.154
1345	yaiL	P51024	0.935754831853204	0.974	FALSE	FALSE	-0.0331	-0.0166	0.0166
1346	yajC	P0ADZ7	0.623903559039354	0.964	FALSE	FALSE	0.269	0.134	-0.134
1347	yajD	P0AAQ2	0.0377812698970132	0.541	FALSE	FALSE	0.913	0.457	-0.457
1348	yajG	P0ADA5	0.41485969495209	0.95	FALSE	FALSE	-0.293	-0.147	0.147
1349	yajL	Q46948	0.0196680200634949	0.291	FALSE	FALSE	0.677	0.338	-0.338
1350	yajO	P77735	0.396030374897608	0.948	FALSE	FALSE	0.474	0.237	-0.237
1351	yajQ	P0A8E7	0.0556734382607329	0.677	FALSE	FALSE	-0.407	-0.203	0.203
1352	ybaB	P0A8B5	0.36947527035824	0.945	FALSE	FALSE	-0.237	-0.118	0.118
1353	ybaK	P0AAR3	0.658818792222967	0.966	FALSE	FALSE	-0.0632	-0.0316	0.0316
1354	ybaL	P39830	0.155823738669056	0.881	FALSE	FALSE	-0.447	-0.223	0.223
1355	ybaY	P77717	0.465537489907424	0.955	FALSE	FALSE	-0.362	-0.181	0.181
1356	ybbN	P77395	0.879291111176455	0.973	FALSE	FALSE	-0.0287	-0.0144	0.0144
1357	ybbO	P0AFP4	0.21688501951683	0.912	FALSE	FALSE	0.171	0.0856	-0.0856
1358	ybcJ	P0AAS7	0.144547326261452	0.872	FALSE	FALSE	0.407	0.203	-0.203
1359	ybdG	P0AAT4	0.483983421253888	0.956	FALSE	FALSE	-0.109	-0.0546	0.0546
1360	ybeD	P0A8J4	0.0284750310555404	0.427	FALSE	FALSE	-0.519	-0.26	0.26
1361	ybeY	P0A898	0.177711816875324	0.895	FALSE	FALSE	0.475	0.238	-0.238
1362	ybeZ	P0A9K3	0.770737912762411	0.97	FALSE	FALSE	0.0334	0.0167	-0.0167
1363	ybfE	P0AAU7	0.282428299207788	0.931	FALSE	FALSE	-0.363	-0.182	0.182
1364	ybfF	P75736	0.85592194965738	0.973	FALSE	FALSE	-0.0261	-0.013	0.013
1365	ybgF	P45955	0.476568846959453	0.956	FALSE	FALSE	0.0858	0.0429	-0.0429
1366	ybgI	P0AFP6	0.514649488552308	0.958	FALSE	FALSE	-0.247	-0.123	0.123
1367	ybgK	P75745	0.410983031250856	0.95	FALSE	FALSE	-0.262	-0.131	0.131
1368	ybhA	P21829	0.416958513706521	0.95	FALSE	FALSE	0.107	0.0533	-0.0533
1369	ybhG	P75777	0.802913674087062	0.971	FALSE	FALSE	0.0573	0.0287	-0.0287
1370	ybiB	P30177	0.179257067675805	0.896	FALSE	FALSE	0.224	0.112	-0.112
1371	ybiS	P0AAX8	0.90325738317494	0.974	FALSE	FALSE	-0.0176	-0.00879	0.00879
1372	ybiT	P0A9U3	0.712756282211471	0.968	FALSE	FALSE	0.0494	0.0247	-0.0247
1373	ybiV	P75792	0.320591676841714	0.938	FALSE	FALSE	1.24	0.619	-0.619
1374	ybjD	P75828	0.290198337037646	0.932	FALSE	FALSE	0.389	0.194	-0.194
1375	ybjS	P75821	0.786789676986582	0.971	FALSE	FALSE	-0.0441	-0.022	0.022
1376	ybjX	P75829	0.554629630203165	0.961	FALSE	FALSE	-0.155	-0.0773	0.0773
1377	ycaO	P75838	0.511370195696786	0.958	FALSE	FALSE	0.112	0.0559	-0.0559
1378	ycaR	P0AAZ7	0.80186810495218	0.971	FALSE	FALSE	0.0752	0.0376	-0.0376
1379	ycbB	P22525	0.414237738803191	0.95	FALSE	FALSE	-0.259	-0.13	0.13
1380	ycbL	P75849	0.569119524193617	0.962	FALSE	FALSE	0.216	0.108	-0.108
1381	ycbX	P75863	0.629975295071791	0.965	FALSE	FALSE	0.0923	0.0462	-0.0462
1382	ycbZ	P75867	0.412995678494015	0.95	FALSE	FALSE	-0.138	-0.0689	0.0689
1383	yccU	P75874	0.0363885891586984	0.527	FALSE	FALSE	0.492	0.246	-0.246
1384	yccX	P0AB65	0.794060926941094	0.971	FALSE	FALSE	0.08	0.04	-0.04
1385	yceA	P24188	0.686861752058437	0.967	FALSE	FALSE	-0.0714	-0.0357	0.0357
1386	yceB	P0AB26	0.267025534903972	0.927	FALSE	FALSE	-0.277	-0.139	0.139
1387	yceD	P0AB28	0.302724851445276	0.935	FALSE	FALSE	0.176	0.088	-0.088
1388	yceF	P0A729	0.0262537511575692	0.393	FALSE	FALSE	0.525	0.262	-0.262
1389	yceG	P28306	0.145694904779557	0.873	FALSE	FALSE	0.21	0.105	-0.105
1390	yceH	P29217	0.372196452001351	0.945	FALSE	FALSE	-0.119	-0.0595	0.0595
1391	yceM	P75931	0.31141100574295	0.936	FALSE	FALSE	-0.339	-0.17	0.17
1392	ycfH	P0AFQ7	0.280436533153121	0.93	FALSE	FALSE	-0.288	-0.144	0.144
1393	ycfP	P0A8E1	0.514325274735509	0.958	FALSE	FALSE	0.0874	0.0437	-0.0437
1394	ycfS	P75954	0.0876326594232332	0.792	FALSE	FALSE	1.23	0.613	-0.613
1395	ycgL	P0AB43	0.223236646884989	0.915	FALSE	FALSE	-0.152	-0.0758	0.0758
1396	ycgN	P0A8L5	0.321907552463412	0.938	FALSE	FALSE	-0.716	-0.358	0.358
1397	ycgR	P76010	0.881589884271331	0.973	FALSE	FALSE	-0.0636	-0.0318	0.0318
1398	ychF	P0ABU2	0.375822804363835	0.946	FALSE	FALSE	-0.137	-0.0683	0.0683
1399	ychJ	P37052	0.384006571972436	0.947	FALSE	FALSE	0.574	0.287	-0.287
1400	yciA	P0A8Z0	0.81020352169742	0.971	FALSE	FALSE	-0.0369	-0.0184	0.0184
1401	yciF	P21362	0.8802274978374	0.973	FALSE	FALSE	0.164	0.0821	-0.0821
1402	yciH	P08245	0.847877258087437	0.972	FALSE	FALSE	-0.0381	-0.0191	0.0191
1403	yciK	P31808	0.613732132034256	0.964	FALSE	FALSE	-0.072	-0.036	0.036
1404	yciN	P0AB61	0.861546194072828	0.973	FALSE	FALSE	-0.0352	-0.0176	0.0176
1405	yciO	P0AFR4	0.220362475475145	0.914	FALSE	FALSE	0.149	0.0746	-0.0746
1406	yciT	P76034	0.693674546356864	0.967	FALSE	FALSE	0.0504	0.0252	-0.0252
1407	yciU	P0A8L7	0.313346059307125	0.937	FALSE	FALSE	0.591	0.295	-0.295
1408	yciY	A5A613	0.0591929779138218	0.695	FALSE	FALSE	-1.42	-0.711	0.711
1409	ycjF	P0A8R7	0.539585076137382	0.96	FALSE	FALSE	0.132	0.0658	-0.0658
1410	ydbK	P52647	0.389773802601234	0.948	FALSE	FALSE	-0.126	-0.063	0.063
1411	ydcF	P34209	0.797307263863853	0.971	FALSE	FALSE	-0.0614	-0.0307	0.0307
1412	ydcH	P0ACW6	0.429120880252258	0.952	FALSE	FALSE	-0.355	-0.178	0.178
1413	ydcI	P77171	0.383052550077886	0.947	FALSE	FALSE	-0.269	-0.135	0.135
1414	ydcL	P64451	0.404618470012441	0.949	FALSE	FALSE	-0.252	-0.126	0.126
1415	ydcP	P76104	0.194836586692588	0.903	FALSE	FALSE	-0.163	-0.0814	0.0814
1416	ydcY	P64455	0.215203637427088	0.912	FALSE	FALSE	1.09	0.545	-0.545
1417	ydfZ	P64463	0.0124654160415842	0.179	FALSE	FALSE	0.922	0.461	-0.461
1418	ydgA	P77804	0.550422372445239	0.961	FALSE	FALSE	0.0678	0.0339	-0.0339
1419	ydgH	P76177	0.748677682376055	0.969	FALSE	FALSE	-0.0413	-0.0206	0.0206
1420	ydgJ	P77376	0.130919522569309	0.86	FALSE	FALSE	-0.388	-0.194	0.194
1421	ydhQ	P77552	0.236385026440482	0.919	FALSE	FALSE	0.243	0.122	-0.122
1422	ydhR	P0ACX3	0.59440272501939	0.963	FALSE	FALSE	1.04	0.521	-0.521
1423	ydhZ	P0ACX5	0.90682769233578	0.974	FALSE	FALSE	-0.022	-0.011	0.011
1424	ydiE	P0ACX9	0.617484854933521	0.964	FALSE	FALSE	-0.0814	-0.0407	0.0407
1425	ydiJ	P77748	0.972850237408297	0.975	FALSE	FALSE	-0.00644	-0.00322	0.00322
1426	ydiU	P77649	0.309156039243971	0.936	FALSE	FALSE	0.136	0.0679	-0.0679
1427	ydjA	P0ACY1	0.502901082196805	0.958	FALSE	FALSE	-0.132	-0.0658	0.0658
1428	ydjF	P77721	0.0253342763492225	0.378	FALSE	FALSE	0.35	0.175	-0.175
1429	ydjN	P77529	0.654712423761998	0.966	FALSE	FALSE	-0.0968	-0.0484	0.0484
1430	yeaD	P39173	0.13159893748822	0.86	FALSE	FALSE	1.11	0.556	-0.556
1431	yeaG	P0ACY3	0.881026649078899	0.973	FALSE	FALSE	-0.0768	-0.0384	0.0384
1432	yeaK	P64483	0.166966134076397	0.889	FALSE	FALSE	1.41	0.703	-0.703
1433	yeaY	P0AA91	0.591234761672004	0.963	FALSE	FALSE	0.155	0.0773	-0.0773
1434	yebC	P0A8A0	0.522299839032797	0.959	FALSE	FALSE	0.106	0.0531	-0.0531
1435	yebO	P64499	0.905036451230489	0.974	FALSE	FALSE	0.017	0.0085	-0.0085
1436	yecA	P0AD05	0.729427388827764	0.969	FALSE	FALSE	0.0976	0.0488	-0.0488
1437	yecM	P52007	0.367387125051982	0.945	FALSE	FALSE	-0.291	-0.145	0.145
1438	yecR	P76308	0.312745849959302	0.937	FALSE	FALSE	0.881	0.441	-0.441
1439	yedD	P31063	0.251056423200857	0.923	FALSE	FALSE	-0.243	-0.122	0.122
1440	yeeD	P33014	0.0142212247935639	0.212	FALSE	FALSE	-0.625	-0.312	0.312
1441	yeeN	P0A8A2	0.02621219479821	0.392	FALSE	FALSE	0.575	0.287	-0.287
1442	yeeX	P0A8M6	0.0985333793738643	0.815	FALSE	FALSE	-0.33	-0.165	0.165
1443	yeeZ	P0AD12	0.59156648440553	0.963	FALSE	FALSE	0.1	0.05	-0.05
1444	yegD	P36928	0.320905050754431	0.938	FALSE	FALSE	0.169	0.0846	-0.0846
1445	yegE	P38097	0.381359408291211	0.947	FALSE	FALSE	1.47	0.736	-0.736
1446	yegQ	P76403	0.345240362076693	0.942	FALSE	FALSE	0.118	0.0592	-0.0592
1447	yegW	P0ACM5	0.244685833586828	0.921	FALSE	FALSE	0.591	0.295	-0.295
1448	yehS	P33355	0.516358798312134	0.959	FALSE	FALSE	0.152	0.076	-0.076
1449	yehT	P0AFT5	0.879181384356344	0.973	FALSE	FALSE	0.0305	0.0153	-0.0153
1450	yeiP	P0A6N8	0.742200402977518	0.969	FALSE	FALSE	0.0458	0.0229	-0.0229
1451	yeiQ	P33029	0.254358184784202	0.924	FALSE	FALSE	-1.42	-0.711	0.711
1452	yeiR	P33030	0.188450744343919	0.9	FALSE	FALSE	0.228	0.114	-0.114
1453	yejF	P33916	0.942233565044822	0.975	FALSE	FALSE	-0.0159	-0.00796	0.00796
1454	yejH	P33919	0.335738608733058	0.94	FALSE	FALSE	0.308	0.154	-0.154
1455	yejK	P33920	0.444685082538047	0.953	FALSE	FALSE	-0.182	-0.0909	0.0909
1456	yejL	P0AD24	0.0618671485331764	0.708	FALSE	FALSE	0.372	0.186	-0.186
1457	yfaA	P17994	0.573564949799779	0.962	FALSE	FALSE	0.147	0.0736	-0.0736
1458	yfaY	P77808	0.331496418870489	0.94	FALSE	FALSE	-0.169	-0.0844	0.0844
1459	yfbT	P77625	0.624189287457155	0.964	FALSE	FALSE	-0.0817	-0.0409	0.0409
1460	yfbU	P0A8W8	0.453923026894381	0.954	FALSE	FALSE	-0.142	-0.071	0.071
1461	yfcD	P65556	0.434459896447407	0.952	FALSE	FALSE	-0.182	-0.0911	0.0911
1462	yfcE	P67095	0.621773302408848	0.964	FALSE	FALSE	-0.0744	-0.0372	0.0372
1463	yfcH	P77775	0.446145331330065	0.953	FALSE	FALSE	0.136	0.0682	-0.0682
1464	yfcL	P64540	0.125094914972345	0.853	FALSE	FALSE	0.454	0.227	-0.227
1465	yfcN	P0A8B2	0.673624650857526	0.967	FALSE	FALSE	-0.118	-0.059	0.059
1466	yfcZ	P0AD33	0.140199586878691	0.868	FALSE	FALSE	0.319	0.159	-0.159
1467	yfdH	P77293	0.763850851757002	0.97	FALSE	FALSE	-0.239	-0.119	0.119
1468	yfeA	P23842	0.613636648329411	0.964	FALSE	FALSE	-0.126	-0.063	0.063
1469	yfeC	P0AD37	0.320604599168305	0.938	FALSE	FALSE	0.273	0.136	-0.136
1470	yfeX	P76536	0.60472709401799	0.964	FALSE	FALSE	0.0869	0.0434	-0.0434
1471	yfeY	P76537	0.936130300699311	0.974	FALSE	FALSE	-0.0173	-0.00867	0.00867
1472	yffS	P76550	0.207208341264393	0.909	FALSE	FALSE	1.6	0.799	-0.799
1473	yfgD	P76569	0.449211898971686	0.953	FALSE	FALSE	0.203	0.101	-0.101
1474	yfgM	P76576	0.218616003546595	0.913	FALSE	FALSE	0.178	0.0888	-0.0888
1475	yfhM	P76578	0.299037752990195	0.934	FALSE	FALSE	-0.702	-0.351	0.351
1476	yfiC	P31825	0.570666082200937	0.962	FALSE	FALSE	-0.256	-0.128	0.128
1477	yfiF	P0AGJ5	0.347431384144152	0.942	FALSE	FALSE	0.106	0.0528	-0.0528
1478	yfjD	P37908	0.0216982617733896	0.315	FALSE	FALSE	1.29	0.646	-0.646
1479	yfjI	P52124	0.25836987647853	0.925	FALSE	FALSE	-1.87	-0.934	0.934
1480	ygaP	P55734	0.890752659614139	0.973	FALSE	FALSE	0.0396	0.0198	-0.0198
1481	ygaU	P0ADE6	0.875354039698954	0.973	FALSE	FALSE	0.0311	0.0155	-0.0155
1482	ygaV	P77295	0.244074248291371	0.921	FALSE	FALSE	0.439	0.219	-0.219
1483	ygbI	P52598	0.949398797745897	0.975	FALSE	FALSE	-0.0142	-0.0071	0.0071
1484	ygdG	P38506	0.309425500417166	0.936	FALSE	FALSE	0.262	0.131	-0.131
1485	ygdH	P0ADR8	0.220926069224127	0.914	FALSE	FALSE	-0.22	-0.11	0.11
1486	ygdI	P65292	0.518692671698265	0.959	FALSE	FALSE	-0.098	-0.049	0.049
1487	ygeR	Q46798	0.750928861199769	0.969	FALSE	FALSE	-0.0413	-0.0206	0.0206
1488	ygfB	P0A8C4	0.0210891901141706	0.307	FALSE	FALSE	0.846	0.423	-0.423
1489	ygfZ	P0ADE8	0.330056376322801	0.94	FALSE	FALSE	0.144	0.0718	-0.0718
1490	yggE	P0ADS6	0.139821999348518	0.868	FALSE	FALSE	0.367	0.184	-0.184
1491	yggN	P0ADS9	0.381192138397652	0.947	FALSE	FALSE	0.119	0.0593	-0.0593
1492	yggS	P67080	0.0988040895801539	0.815	FALSE	FALSE	0.384	0.192	-0.192
1493	yggU	P52060	0.901671321694064	0.974	FALSE	FALSE	0.0381	0.019	-0.019
1494	yggW	P52062	0.815025247920818	0.971	FALSE	FALSE	-0.334	-0.167	0.167
1495	yggX	P0A8P3	0.147222514212863	0.874	FALSE	FALSE	0.229	0.114	-0.114
1496	yghJ	P0CK95	0.165259525587043	0.887	FALSE	FALSE	-0.355	-0.177	0.177
1497	yghU	Q46845	0.834576028873609	0.972	FALSE	FALSE	-0.039	-0.0195	0.0195
1498	ygiB	P0ADT2	0.976938069172198	0.975	FALSE	FALSE	0.00411	0.00206	-0.00206
1499	ygiC	P0ADT5	0.670653146960575	0.966	FALSE	FALSE	0.108	0.0538	-0.0538
1500	ygiF	P30871	0.45599398366768	0.954	FALSE	FALSE	-0.103	-0.0516	0.0516
1501	ygiM	P0ADT8	0.290267520734496	0.932	FALSE	FALSE	-0.2	-0.0998	0.0998
1502	ygiN	P0ADU2	0.221345210780135	0.914	FALSE	FALSE	1.14	0.572	-0.572
1503	ygiQ	Q46861	0.0420102719246311	0.582	FALSE	FALSE	0.363	0.182	-0.182
1504	ygiW	P0ADU5	0.396203610647025	0.948	FALSE	FALSE	-0.18	-0.09	0.09
1505	ygjR	P42599	0.45978100489353	0.954	FALSE	FALSE	0.302	0.151	-0.151
1506	yhaJ	P67660	0.829111260285251	0.972	FALSE	FALSE	-0.0471	-0.0236	0.0236
1507	yhaM	P42626	0.0577359189440815	0.688	FALSE	FALSE	1.58	0.79	-0.79
1508	yhbP	P67762	0.551687833197632	0.961	FALSE	FALSE	-0.359	-0.18	0.18
1509	yhbS	P63417	0.833940399884228	0.972	FALSE	FALSE	0.0289	0.0145	-0.0145
1510	yhbW	P0ADV5	0.160665423386178	0.884	FALSE	FALSE	-0.984	-0.492	0.492
1511	yhbY	P0AGK4	0.506959419171274	0.958	FALSE	FALSE	0.102	0.051	-0.051
1512	yhcB	P0ADW3	0.618248551939216	0.964	FALSE	FALSE	-0.256	-0.128	0.128
1513	yhdE	P25536	0.279936932000606	0.93	FALSE	FALSE	0.231	0.115	-0.115
1514	yhdP	P46474	0.938107655212327	0.975	FALSE	FALSE	0.0116	0.00582	-0.00582
1515	yheO	P64624	0.841461810355937	0.972	FALSE	FALSE	0.0258	0.0129	-0.0129
1516	yheS	P63389	0.616421247416645	0.964	FALSE	FALSE	0.0602	0.0301	-0.0301
1517	yheT	P45524	0.288206783928217	0.932	FALSE	FALSE	-0.803	-0.401	0.401
1518	yhfZ	P45552	0.289254162966243	0.932	FALSE	FALSE	0.139	0.0696	-0.0696
1519	yhgF	P46837	0.614766800040224	0.964	FALSE	FALSE	0.0597	0.0298	-0.0298
1520	yhhA	P0ADX7	0.507367115186929	0.958	FALSE	FALSE	0.193	0.0966	-0.0966
1521	yhhW	P46852	0.190998991833633	0.902	FALSE	FALSE	0.296	0.148	-0.148
1522	yhiI	P37626	0.860338361973435	0.973	FALSE	FALSE	-0.0344	-0.0172	0.0172
1523	yhjD	P37642	0.161192111134864	0.885	FALSE	FALSE	0.231	0.116	-0.116
1524	yhjG	P37645	0.279840317959906	0.93	FALSE	FALSE	-0.915	-0.458	0.458
1525	yhjH	P37646	0.120222264629913	0.847	FALSE	FALSE	0.36	0.18	-0.18
1526	yhjJ	P37648	0.667123621812663	0.966	FALSE	FALSE	0.0637	0.0318	-0.0318
1527	yiaD	P37665	0.254810846816185	0.924	FALSE	FALSE	0.299	0.149	-0.149
1528	yiaF	P0ADK0	0.824249655668871	0.972	FALSE	FALSE	0.0702	0.0351	-0.0351
1529	yiaJ	P37671	0.0999052154959763	0.817	FALSE	FALSE	-0.623	-0.312	0.312
1530	yibF	P0ACA1	0.338991377952847	0.941	FALSE	FALSE	0.239	0.119	-0.119
1531	yibL	P0ADK8	0.798628371120803	0.971	FALSE	FALSE	0.0311	0.0156	-0.0156
1532	yibN	P0AG27	0.842136210398524	0.972	FALSE	FALSE	0.0687	0.0343	-0.0343
1533	yibQ	P37691	0.236063133282648	0.919	FALSE	FALSE	0.33	0.165	-0.165
1534	yicC	P23839	0.212411328075575	0.911	FALSE	FALSE	0.2	0.1	-0.1
1535	yicH	P31433	0.587105157099935	0.963	FALSE	FALSE	-0.158	-0.0791	0.0791
1536	yidA	P0A8Y5	0.107665494841907	0.83	FALSE	FALSE	-0.356	-0.178	0.178
1537	yidB	P09996	0.51933370799628	0.959	FALSE	FALSE	-0.187	-0.0937	0.0937
1538	yidC	P25714	0.196483560694265	0.904	FALSE	FALSE	0.298	0.149	-0.149
1539	yidQ	P0ADM4	0.440775917604905	0.953	FALSE	FALSE	0.187	0.0937	-0.0937
1540	yieP	P31475	0.997127634380377	0.976	FALSE	FALSE	0.000794	0.000397	-0.000397
1541	yifE	P0ADN2	0.105665596008791	0.827	FALSE	FALSE	0.243	0.122	-0.122
1542	yifL	P0ADN6	0.337516008962146	0.941	FALSE	FALSE	1.08	0.539	-0.539
1543	yigA	P23305	0.765104551042952	0.97	FALSE	FALSE	0.0593	0.0296	-0.0296
1544	yigB	P0ADP0	0.389558182717173	0.948	FALSE	FALSE	-0.123	-0.0613	0.0613
1545	yigI	P0ADP2	0.424066362862971	0.951	FALSE	FALSE	1.2	0.602	-0.602
1546	yigL	P27848	0.942268635494627	0.975	FALSE	FALSE	0.0211	0.0106	-0.0106
1547	yihD	P0ADP9	0.807626276284118	0.971	FALSE	FALSE	0.051	0.0255	-0.0255
1548	yihI	P0A8H6	0.0525572219376361	0.659	FALSE	FALSE	0.377	0.188	-0.188
1549	yihL	P0ACM9	0.279684545804906	0.93	FALSE	FALSE	-0.214	-0.107	0.107
1550	yihM	P32134	0.154027060965486	0.88	FALSE	FALSE	1.09	0.543	-0.543
1551	yihW	P32144	0.433820574320407	0.952	FALSE	FALSE	0.101	0.0507	-0.0507
1552	yihX	P0A8Y3	0.0511302649700901	0.65	FALSE	FALSE	0.869	0.435	-0.435
1553	yiiD	P0ADQ2	0.851458079570389	0.972	FALSE	FALSE	0.0352	0.0176	-0.0176
1554	yiiM	P32157	0.717418782653448	0.968	FALSE	FALSE	0.127	0.0636	-0.0636
1555	yiiQ	P32160	0.300564056992092	0.934	FALSE	FALSE	0.438	0.219	-0.219
1556	yjaB	P09163	0.798026743241144	0.971	FALSE	FALSE	0.198	0.0992	-0.0992
1557	yjaG	P32680	0.231937258348483	0.918	FALSE	FALSE	0.252	0.126	-0.126
1558	yjbD	P32685	0.92596958723495	0.974	FALSE	FALSE	-0.0136	-0.00678	0.00678
1559	yjbQ	P0AF48	0.0402017083003081	0.565	FALSE	FALSE	-2.22	-1.11	1.11
1560	yjbR	P0AF50	0.0944677332121376	0.807	FALSE	FALSE	0.247	0.124	-0.124
1561	yjcZ	P39267	0.107536980282564	0.83	FALSE	FALSE	-0.533	-0.266	0.266
1562	yjdC	P0ACU7	0.0598567227966324	0.699	FALSE	FALSE	1.1	0.552	-0.552
1563	yjeI	P0AF70	0.44918685160686	0.953	FALSE	FALSE	-0.0968	-0.0484	0.0484
1564	yjgR	P39342	0.43879736426707	0.953	FALSE	FALSE	-0.203	-0.102	0.102
1565	yjhC	P39353	0.208897611217528	0.909	FALSE	FALSE	-0.632	-0.316	0.316
1566	yjhU	P39356	0.589901362666491	0.963	FALSE	FALSE	-0.0906	-0.0453	0.0453
1567	yjiA	P24203	0.877266490119736	0.973	FALSE	FALSE	0.0571	0.0286	-0.0286
1568	yjiY	P39396	0.3937954117812	0.948	FALSE	FALSE	0.299	0.149	-0.149
1569	yjjI	P37342	0.389881036369968	0.948	FALSE	FALSE	-0.373	-0.187	0.187
1570	yjjJ	P39410	0.668588790237857	0.966	FALSE	FALSE	-0.106	-0.0532	0.0532
1571	yjjX	P39411	0.347499602855145	0.942	FALSE	FALSE	-0.158	-0.0791	0.0791
1572	ylaC	P0AAS0	0.947600300341758	0.975	FALSE	FALSE	0.0107	0.00533	-0.00533
1573	ymgD	P0AB46	0.941005149565257	0.975	FALSE	FALSE	0.0206	0.0103	-0.0103
1574	yncE	P76116	0.495442933620716	0.957	FALSE	FALSE	0.465	0.232	-0.232
1575	yneG	P76148	0.870160513261164	0.973	FALSE	FALSE	-0.0264	-0.0132	0.0132
1576	ynfB	P76170	0.0122623538604265	0.176	FALSE	FALSE	2.73	1.37	-1.37
1577	ynhG	P76193	0.10733026333001	0.83	FALSE	FALSE	-1.23	-0.613	0.613
1578	yniA	P77739	0.193346128559216	0.903	FALSE	FALSE	0.303	0.151	-0.151
1579	yniB	P76208	0.246257364191673	0.922	FALSE	FALSE	-0.991	-0.495	0.495
1580	yniC	P77247	0.211453991761813	0.91	FALSE	FALSE	1.97	0.987	-0.987
1581	ypfH	P76561	0.259583266326935	0.925	FALSE	FALSE	-0.323	-0.161	0.161
1582	ypfJ	P64429	0.35859167095353	0.944	FALSE	FALSE	-0.183	-0.0917	0.0917
1583	yqaB	P77475	0.715454413229942	0.968	FALSE	FALSE	0.0919	0.046	-0.046
1584	yqfB	P67603	0.0250518230747946	0.374	FALSE	FALSE	1.1	0.548	-0.548
1585	yqgE	P0A8W5	0.426897989897911	0.951	FALSE	FALSE	0.108	0.054	-0.054
1586	yqgF	P0A8I1	0.724273999784131	0.969	FALSE	FALSE	-0.0721	-0.036	0.036
1587	yqhD	Q46856	0.361594766071844	0.944	FALSE	FALSE	-0.932	-0.466	0.466
1588	yqiC	Q46868	0.51619898792889	0.959	FALSE	FALSE	-0.302	-0.151	0.151
1589	yqjC	P42616	0.118426798997059	0.845	FALSE	FALSE	1.33	0.666	-0.666
1590	yqjD	P64581	0.280568554067612	0.93	FALSE	FALSE	0.459	0.229	-0.229
1591	yqjI	P64588	0.668936329037096	0.966	FALSE	FALSE	0.396	0.198	-0.198
1592	yraP	P64596	0.989687420404097	0.976	FALSE	FALSE	-0.00185	-0.000927	0.000927
1593	yrbL	P64610	0.813521052820637	0.971	FALSE	FALSE	-0.0908	-0.0454	0.0454
1594	yrdA	P0A9W9	0.977464681864988	0.975	FALSE	FALSE	0.00595	0.00297	-0.00297
1595	yrfG	P64636	0.959419318807805	0.975	FALSE	FALSE	-0.0115	-0.00577	0.00577
1596	ytfB	P39310	0.837010675047562	0.972	FALSE	FALSE	-0.0449	-0.0225	0.0225
1597	ytfP	P0AE48	0.507438238792669	0.958	FALSE	FALSE	-0.128	-0.064	0.064
1598	yaaA	P0A8I3	0.35948499991826	0.944	FALSE	FALSE	0.129	0.0643	-0.0643
1599	zapA	P0ADS2	0.960132699552578	0.975	FALSE	FALSE	-0.00767	-0.00383	0.00383
1600	zapB	P0AF36	0.0666957115312054	0.729	FALSE	FALSE	0.713	0.356	-0.356
1601	zapD	P36680	0.485894029664953	0.956	FALSE	FALSE	-0.156	-0.078	0.078
1602	zipA	P77173	0.337991008239594	0.941	FALSE	FALSE	-0.238	-0.119	0.119
1603	zntA	P37617	0.543812384604213	0.96	FALSE	FALSE	0.275	0.137	-0.137
1604	zntR	P0ACS5	0.97505082184828	0.975	FALSE	FALSE	0.00718	0.00359	-0.00359
1605	znuA	P39172	0.333600992537291	0.94	FALSE	FALSE	-0.145	-0.0725	0.0725
1606	zur	P0AC51	0.0291207710978125	0.436	FALSE	FALSE	0.458	0.229	-0.229
1607	zwf	P0AC53	0.968221613524118	0.975	FALSE	FALSE	0.00463	0.00232	-0.00232
1608	aas	P31119	0.739311631016446	0.969	FALSE	FALSE	-0.0582	-0.0291	0.0291

## Sheet: S_50min
Column1	name	ID	Cipr_50min_vs_NT_50min_p.val	Cipr_50min_vs_NT_50min_p.adj	significant	Cipr_50min_vs_NT_50min_significant	Cipr_50min_vs_NT_50min_ratio	Cipr_50min_centered	NT_50min_centered
1	arcB	P0AEC3	0.00566242289758225	0.000444	TRUE	TRUE	-0.773	-0.387	0.387
2	atpH	P0ABA4	0.00871125140847159	0.00225	TRUE	TRUE	0.537	0.268	-0.268
3	cysC	P0A6J1	0.00661449449581415	0.000786	TRUE	TRUE	-2.06	-1.03	1.03
4	dadA	P0A6J5	0.0186879319098923	0.0214	TRUE	TRUE	-0.466	-0.233	0.233
5	dcrB	P0AEE1	0.0373664289562211	0.0792	TRUE	TRUE	0.444	0.222	-0.222
6	dinD	P23840	0.000482683288422872	4.28e-11	TRUE	TRUE	3.66	1.83	-1.83
7	dinG	P27296	0.0222904400103121	0.0306	TRUE	TRUE	1.56	0.778	-0.778
8	dinI	P0ABR1	2.29549982003582e-05	3.34e-14	TRUE	TRUE	2.63	1.32	-1.32
9	dppF	P37313	0.00132481170540889	1.61e-07	TRUE	TRUE	1.24	0.622	-0.622
10	fadB	P21177	0.029755856473643	0.0559	TRUE	TRUE	0.501	0.251	-0.251
11	fimA	P04128	0.000175541104469555	3.34e-14	TRUE	TRUE	-2.07	-1.03	1.03
12	flgA	P75933	0.000131180104025602	3.34e-14	TRUE	TRUE	-4.12	-2.06	2.06
13	flhE	P76297	0.0197119421974796	0.0237	TRUE	TRUE	-1.55	-0.774	0.774
14	fliF	P25798	0.0149011542481859	0.0125	TRUE	TRUE	-1.16	-0.582	0.582
15	fliS	P26608	0.00973887925225836	0.00335	TRUE	TRUE	-0.854	-0.427	0.427
16	fpr	P28861	0.0306270543137234	0.0588	TRUE	TRUE	0.877	0.439	-0.439
17	galM	P0A9C3	0.00687875078700929	0.000894	TRUE	TRUE	-1.08	-0.538	0.538
18	gatA	P69828	0.0308931040868109	0.0597	TRUE	TRUE	-0.692	-0.346	0.346
19	glmS	P17169	0.023210002110598	0.0336	TRUE	TRUE	0.483	0.241	-0.241
20	hdhA	P0AET8	0.00241060289384277	6.73e-06	TRUE	TRUE	-2.47	-1.24	1.24
21	hemC	P06983	0.0367892164378251	0.0776	TRUE	TRUE	0.525	0.263	-0.263
22	hemF	P36553	0.000123024665180283	3.34e-14	TRUE	TRUE	-3.5	-1.75	1.75
23	hemY	P0ACB7	0.0211323271870582	0.027	TRUE	TRUE	0.61	0.305	-0.305
24	holE	P0ABS8	0.0344355320758282	0.0708	TRUE	TRUE	-1.39	-0.696	0.696
25	hybC	P0ACE0	0.0196372692051177	0.0235	TRUE	TRUE	-0.665	-0.333	0.333
26	ilvC	P05793	0.0135161680890482	0.00953	TRUE	TRUE	1.3	0.648	-0.648
27	ilvE	P0AB80	0.015310908994598	0.0134	TRUE	TRUE	0.671	0.336	-0.336
28	ilvN	P0ADF8	0.0362336151384134	0.076	TRUE	TRUE	0.522	0.261	-0.261
29	intF	P71298	0.000215126220443717	3.34e-14	TRUE	TRUE	3.71	1.86	-1.86
30	kbl	P0AB77	0.0287934980500043	0.0527	TRUE	TRUE	0.637	0.318	-0.318
31	metI	P31547	0.0366205892553539	0.0771	TRUE	TRUE	-0.954	-0.477	0.477
32	motB	P0AF06	0.0266453047593571	0.0453	TRUE	TRUE	-1.1	-0.548	0.548
33	mtnN	P0AF12	0.0400087149888565	0.0895	TRUE	TRUE	0.655	0.327	-0.327
34	murQ	P76535	0.0244706802162128	0.0379	TRUE	TRUE	-1.54	-0.77	0.77
35	nlpA	P04846	0.01980702553891	0.0239	TRUE	TRUE	0.935	0.468	-0.468
36	nlpE	P40710	0.0294165663655301	0.0548	TRUE	TRUE	-2.26	-1.13	1.13
37	nth	P0AB83	0.00082389914206333	4.59e-09	TRUE	TRUE	-1.7	-0.85	0.85
38	nuoI	P0AFD6	0.0382614076951897	0.0825	TRUE	TRUE	-0.621	-0.311	0.311
39	ompA	P0A910	0.0254052147254084	0.0411	TRUE	TRUE	-0.511	-0.255	0.255
40	pepQ	P21165	0.00257452597866528	9.47e-06	TRUE	TRUE	2.66	1.33	-1.33
41	poxB	P07003	0.0329954882634068	0.0664	TRUE	TRUE	1.81	0.906	-0.906
42	pssA	P23830	0.0327231727014442	0.0655	TRUE	TRUE	-1.5	-0.749	0.749
43	ptsH	P0AA04	0.0186849784903739	0.0213	TRUE	TRUE	-0.635	-0.318	0.318
44	ratA	P0AGL5	0.037541785445398	0.0797	TRUE	TRUE	-0.536	-0.268	0.268
45	ratB	P52119	0.00185073951923077	1.44e-06	TRUE	TRUE	-1.16	-0.578	0.578
46	recA	P0A7G6	6.33668400711566e-05	3.34e-14	TRUE	TRUE	1.76	0.878	-0.878
47	recJ	P21893	0.035204454839813	0.0731	TRUE	TRUE	-0.501	-0.251	0.251
48	recN	P05824	5.36939105211598e-07	3.34e-14	TRUE	TRUE	4.59	2.29	-2.29
49	recX	P33596	0.0297547442177544	0.0559	TRUE	TRUE	2.19	1.09	-1.09
50	relA	P0AG20	0.0201928617020492	0.0248	TRUE	TRUE	-0.844	-0.422	0.422
51	rluA	P0AA37	0.0166880830723815	0.0166	TRUE	TRUE	-1.69	-0.843	0.843
52	rmuC	P0AG71	0.000835745307393921	5.08e-09	TRUE	TRUE	3.65	1.83	-1.83
53	rpoH	P0AGB3	0.0213920865835874	0.0276	TRUE	TRUE	1.05	0.525	-0.525
54	ruvB	P0A812	0.000462128413831641	2.96e-11	TRUE	TRUE	1.17	0.583	-0.583
55	srlB	P05706	0.037378201563283	0.0792	TRUE	TRUE	-1.45	-0.727	0.727
56	srlD	P05707	0.00637432247259492	0.000692	TRUE	TRUE	-0.711	-0.356	0.356
57	sseB	P0AFZ1	0.0324826203208491	0.0648	TRUE	TRUE	-0.873	-0.436	0.436
58	tamB	P39321	0.0366831871029886	0.0773	TRUE	TRUE	-1.09	-0.545	0.545
59	tdcG	P42630	0.0259654931884536	0.043	TRUE	TRUE	1.32	0.658	-0.658
60	tnaA	P0A853	0.0199175886908795	0.0242	TRUE	TRUE	0.809	0.405	-0.405
61	trpB	P0A879	0.0114569370876581	0.0057	TRUE	TRUE	0.613	0.306	-0.306
62	trpGD	P00904	0.00324698198370637	3.26e-05	TRUE	TRUE	1.87	0.936	-0.936
63	uvrA	P0A698	0.000254390680741896	3.34e-14	TRUE	TRUE	1.23	0.617	-0.617
64	uvrB	P0A8F8	0.0049652925390847	0.000257	TRUE	TRUE	0.758	0.379	-0.379
65	uvrD	P03018	0.0111476333070173	0.00524	TRUE	TRUE	1.39	0.695	-0.695
66	xerC	P0A8P6	0.0337072457737148	0.0686	TRUE	TRUE	4.84	2.42	-2.42
67	xylF	P37387	8.73757982670851e-05	3.34e-14	TRUE	TRUE	2.79	1.4	-1.4
68	ybaB	P0A8B5	0.0368982967596966	0.0779	TRUE	TRUE	-0.612	-0.306	0.306
69	ybbN	P77395	0.0199932684108669	0.0244	TRUE	TRUE	0.521	0.26	-0.26
70	ybcJ	P0AAS7	0.0298039723149678	0.0561	TRUE	TRUE	-0.545	-0.272	0.272
71	ycbB	P22525	0.0354462035299431	0.0738	TRUE	TRUE	-3.71	-1.85	1.85
72	yceB	P0AB26	0.0177531697634503	0.0192	TRUE	TRUE	-4.17	-2.09	2.09
73	ydcF	P34209	0.0181160198895941	0.02	TRUE	TRUE	2.55	1.28	-1.28
74	yebG	P0ACY9	0.000100468980446717	3.34e-14	TRUE	TRUE	2.93	1.46	-1.46
75	yeeD	P33014	0.0208875060033025	0.0265	TRUE	TRUE	-2.48	-1.24	1.24
76	yeiG	P33018	0.029754639291435	0.0559	TRUE	TRUE	-1.4	-0.698	0.698
77	yhjK	P37649	0.00667699836815422	0.000811	TRUE	TRUE	1.42	0.709	-0.709
78	yidQ	P0ADM4	0.0150651589451051	0.0129	TRUE	TRUE	0.761	0.381	-0.381
79	yjjU	P39407	0.0371110532653989	0.0785	TRUE	TRUE	-1.23	-0.613	0.613
80	accA	P0ABD5	0.487445722161416	0.796	FALSE	FALSE	0.114	0.0572	-0.0572
81	accB	P0ABD8	0.884412763699211	0.89	FALSE	FALSE	-0.0425	-0.0212	0.0212
82	accC	P24182	0.493833739186735	0.799	FALSE	FALSE	0.118	0.0592	-0.0592
83	accD	P0A9Q5	0.947846849999585	0.897	FALSE	FALSE	-0.0133	-0.00664	0.00664
84	aceA	P0A9G6	0.333270960262908	0.702	FALSE	FALSE	0.178	0.0889	-0.0889
85	aceB	P08997	0.279394525577117	0.646	FALSE	FALSE	0.322	0.161	-0.161
86	aceE	P0AFG8	0.718731904826818	0.863	FALSE	FALSE	-0.0793	-0.0396	0.0396
87	aceF	P06959	0.656238517041157	0.85	FALSE	FALSE	-0.127	-0.0634	0.0634
88	ackA	P0A6A3	0.220995070119247	0.562	FALSE	FALSE	0.249	0.125	-0.125
89	acnA	P25516	0.676402836544484	0.855	FALSE	FALSE	-0.205	-0.103	0.103
90	acnB	P36683	0.879827714570317	0.889	FALSE	FALSE	-0.0246	-0.0123	0.0123
91	acpP	P0A6A8	0.979390227122807	0.901	FALSE	FALSE	0.0133	0.00666	-0.00666
92	acpS	P24224	0.403423021187522	0.753	FALSE	FALSE	-0.209	-0.105	0.105
93	acrA	P0AE06	0.595204100479183	0.834	FALSE	FALSE	-0.136	-0.0682	0.0682
94	acs	P27550	0.06985950546305	0.187	FALSE	FALSE	0.336	0.168	-0.168
95	acuI	P26646	0.155398695522853	0.421	FALSE	FALSE	0.256	0.128	-0.128
96	add	P22333	0.777250425472522	0.874	FALSE	FALSE	0.0687	0.0343	-0.0343
97	ade	P31441	0.059265404621275	0.158	FALSE	FALSE	0.363	0.181	-0.181
98	adhE	P0A9Q7	0.294579860522236	0.664	FALSE	FALSE	-0.167	-0.0836	0.0836
99	adk	P69441	0.814563113245009	0.88	FALSE	FALSE	0.04	0.02	-0.02
100	aer	P50466	0.809970494698841	0.879	FALSE	FALSE	-0.109	-0.0543	0.0543
101	agaR	P0ACK2	0.32224109919736	0.692	FALSE	FALSE	-0.356	-0.178	0.178
102	agaV	P42904	0.0530657941280177	0.138	FALSE	FALSE	-1.19	-0.596	0.596
103	ahpC	P0AE08	0.508645991225381	0.805	FALSE	FALSE	0.231	0.116	-0.116
104	ahpF	P35340	0.785544147788216	0.875	FALSE	FALSE	0.0462	0.0231	-0.0231
105	alaA	P0A959	0.660055221287617	0.851	FALSE	FALSE	-0.087	-0.0435	0.0435
106	alaC	P77434	0.562350321608312	0.824	FALSE	FALSE	-0.231	-0.116	0.116
107	alaS	P00957	0.880629759864321	0.889	FALSE	FALSE	-0.0239	-0.0119	0.0119
108	aldA	P25553	0.985637235485116	0.901	FALSE	FALSE	0.00377	0.00189	-0.00189
109	aldB	P37685	0.0982243936244944	0.28	FALSE	FALSE	-0.697	-0.348	0.348
110	allR	P0ACN4	0.949228284524873	0.897	FALSE	FALSE	-0.0238	-0.0119	0.0119
111	alr	P0A6B4	0.653431643964725	0.849	FALSE	FALSE	0.108	0.054	-0.054
112	alsB	P39265	0.23570569713526	0.587	FALSE	FALSE	-0.415	-0.207	0.207
113	amiA	P36548	0.605504240106305	0.837	FALSE	FALSE	-0.243	-0.121	0.121
114	amiB	P26365	0.77721795008758	0.874	FALSE	FALSE	-0.0788	-0.0394	0.0394
115	amiC	P63883	0.295963694901051	0.665	FALSE	FALSE	-0.247	-0.124	0.124
116	amn	P0AE12	0.89506283570026	0.891	FALSE	FALSE	0.0236	0.0118	-0.0118
117	ampC	P00811	0.163679558702661	0.442	FALSE	FALSE	0.596	0.298	-0.298
118	ampH	P0AD70	0.490685327077717	0.798	FALSE	FALSE	-0.209	-0.105	0.105
119	ansA	P0A962	0.730797100464055	0.866	FALSE	FALSE	-0.0958	-0.0479	0.0479
120	ansB	P00805	0.35159535873981	0.717	FALSE	FALSE	0.357	0.179	-0.179
121	apt	P69503	0.534079009842701	0.815	FALSE	FALSE	0.198	0.0989	-0.0989
122	araF	P02924	0.948683856388231	0.897	FALSE	FALSE	0.012	0.00602	-0.00602
123	arcA	P0A9Q1	0.488702803689917	0.797	FALSE	FALSE	-0.114	-0.0571	0.0571
124	argD	P18335	0.212287166910413	0.547	FALSE	FALSE	-0.325	-0.163	0.163
125	argE	P23908	0.530114776713279	0.813	FALSE	FALSE	-0.269	-0.134	0.134
126	argG	P0A6E4	0.791663210731889	0.876	FALSE	FALSE	-0.0578	-0.0289	0.0289
127	argH	P11447	0.10599389776255	0.303	FALSE	FALSE	0.42	0.21	-0.21
128	argI	P04391	0.266550101858103	0.63	FALSE	FALSE	-0.969	-0.484	0.484
129	argP	P0A8S1	0.516434070999225	0.808	FALSE	FALSE	0.204	0.102	-0.102
130	argR	P0A6D0	0.95964856397468	0.898	FALSE	FALSE	-0.026	-0.013	0.013
131	argS	P11875	0.778965468667397	0.874	FALSE	FALSE	0.057	0.0285	-0.0285
132	aroA	P0A6D3	0.702292104850892	0.86	FALSE	FALSE	-0.0631	-0.0316	0.0316
133	aroB	P07639	0.754536524958955	0.87	FALSE	FALSE	0.0685	0.0343	-0.0343
134	aroC	P12008	0.872989608785532	0.888	FALSE	FALSE	-0.0326	-0.0163	0.0163
135	aroD	P05194	0.866369714296257	0.887	FALSE	FALSE	0.0397	0.0198	-0.0198
136	aroE	P15770	0.657868130422283	0.85	FALSE	FALSE	-0.287	-0.144	0.144
137	aroF	P00888	0.958191341432412	0.898	FALSE	FALSE	0.0467	0.0233	-0.0233
138	aroG	P0AB91	0.515615116048993	0.808	FALSE	FALSE	-0.184	-0.0921	0.0921
139	aroH	P00887	0.643304370536982	0.847	FALSE	FALSE	-0.149	-0.0744	0.0744
140	aroK	P0A6D7	0.747740142817345	0.869	FALSE	FALSE	-0.0707	-0.0353	0.0353
141	aroL	P0A6E1	0.213773231454482	0.55	FALSE	FALSE	-0.286	-0.143	0.143
142	artP	P0AAF6	0.952703468392754	0.898	FALSE	FALSE	0.0271	0.0135	-0.0135
143	asd	P0A9Q9	0.13207855757987	0.37	FALSE	FALSE	0.375	0.187	-0.187
144	asmA	P28249	0.382731260056961	0.74	FALSE	FALSE	-0.199	-0.0996	0.0996
145	asnA	P00963	0.128764959426128	0.362	FALSE	FALSE	0.265	0.132	-0.132
146	asnB	P22106	0.651284091228733	0.849	FALSE	FALSE	-0.0931	-0.0465	0.0465
147	asnS	P0A8M0	0.53183464391605	0.814	FALSE	FALSE	-0.101	-0.0503	0.0503
148	aspA	P0AC38	0.412609325146535	0.759	FALSE	FALSE	0.273	0.136	-0.136
149	aspC	P00509	0.633824427018982	0.845	FALSE	FALSE	-0.113	-0.0566	0.0566
150	aspS	P21889	0.781165002133774	0.875	FALSE	FALSE	-0.0676	-0.0338	0.0338
151	atpA	P0ABB0	0.374436670367753	0.734	FALSE	FALSE	0.176	0.0878	-0.0878
152	atpB	P0AB98	0.185531512876277	0.494	FALSE	FALSE	0.633	0.316	-0.316
153	atpC	P0A6E6	0.440842978983856	0.774	FALSE	FALSE	0.211	0.106	-0.106
154	atpD	P0ABB4	0.222773601831405	0.565	FALSE	FALSE	0.26	0.13	-0.13
155	atpF	P0ABA0	0.0689180788712936	0.185	FALSE	FALSE	0.432	0.216	-0.216
156	atpG	P0ABA6	0.113971180505267	0.325	FALSE	FALSE	0.358	0.179	-0.179
157	avtA	P09053	0.338267585706151	0.706	FALSE	FALSE	0.207	0.103	-0.103
158	azoR	P41407	0.0770372357794078	0.209	FALSE	FALSE	-0.569	-0.284	0.284
159	baeR	P69228	0.62055885999136	0.841	FALSE	FALSE	-0.108	-0.0541	0.0541
160	bamA	P0A940	0.992631299501564	0.902	FALSE	FALSE	0.00274	0.00137	-0.00137
161	bamB	P77774	0.831726743522726	0.882	FALSE	FALSE	0.0423	0.0212	-0.0212
162	bamC	P0A903	0.912687853298241	0.893	FALSE	FALSE	0.049	0.0245	-0.0245
163	bamD	P0AC02	0.677405455550028	0.855	FALSE	FALSE	-0.107	-0.0535	0.0535
164	bamE	P0A937	0.896391687931966	0.891	FALSE	FALSE	-0.0328	-0.0164	0.0164
165	barA	P0AEC5	0.803915997265242	0.878	FALSE	FALSE	-0.0739	-0.037	0.037
166	bcp	P0AE52	0.20869359595172	0.54	FALSE	FALSE	-0.236	-0.118	0.118
167	bcsB	P37652	0.902202062127597	0.892	FALSE	FALSE	-0.0286	-0.0143	0.0143
168	bcsE	P37657	0.226216303440737	0.571	FALSE	FALSE	-0.318	-0.159	0.159
169	bepA	P66948	0.94053698595339	0.896	FALSE	FALSE	-0.0218	-0.0109	0.0109
170	betB	P17445	0.918036024532619	0.894	FALSE	FALSE	0.0926	0.0463	-0.0463
171	bioA	P12995	0.776035023969575	0.874	FALSE	FALSE	-0.0732	-0.0366	0.0366
172	bioB	P12996	0.687778818190388	0.857	FALSE	FALSE	0.0725	0.0362	-0.0362
173	bioD1	P13000	0.493725252541198	0.799	FALSE	FALSE	0.13	0.0652	-0.0652
174	bioF	P12998	0.74542298829403	0.868	FALSE	FALSE	0.131	0.0654	-0.0654
175	bioH	P13001	0.078712973036636	0.214	FALSE	FALSE	0.547	0.274	-0.274
176	birA	P06709	0.237017858345343	0.589	FALSE	FALSE	0.453	0.227	-0.227
177	btuD	P06611	0.798277722141981	0.877	FALSE	FALSE	0.0651	0.0326	-0.0326
178	btuE	P06610	0.396189175299724	0.749	FALSE	FALSE	-0.274	-0.137	0.137
179	btuR	P0A9H5	0.388064736804672	0.743	FALSE	FALSE	0.25	0.125	-0.125
180	can	P61517	0.730393684394986	0.866	FALSE	FALSE	0.0943	0.0472	-0.0472
181	carA	P0A6F1	0.911546121492793	0.893	FALSE	FALSE	0.0313	0.0156	-0.0156
182	carB	P00968	0.327463929132494	0.696	FALSE	FALSE	-0.184	-0.0921	0.0921
183	cbpA	P36659	0.659553247299634	0.851	FALSE	FALSE	0.161	0.0807	-0.0807
184	cca	P06961	0.210642321200514	0.544	FALSE	FALSE	-0.495	-0.248	0.248
185	ccmE	P69490	0.733318436673862	0.866	FALSE	FALSE	0.0773	0.0386	-0.0386
186	ccmH	P0ABM9	0.701274955456292	0.86	FALSE	FALSE	0.0788	0.0394	-0.0394
187	cdh	P06282	0.350712454591099	0.716	FALSE	FALSE	0.162	0.0808	-0.0808
188	cedA	P0AE60	0.0925696659957422	0.261	FALSE	FALSE	-0.495	-0.247	0.247
189	cheA	P07363-2	0.781850588659504	0.875	FALSE	FALSE	-0.0702	-0.0351	0.0351
190	cheB	P07330	0.830635260854124	0.882	FALSE	FALSE	-0.0937	-0.0468	0.0468
191	cheR	P07364	0.282577237570568	0.65	FALSE	FALSE	0.219	0.11	-0.11
192	cheW	P0A964	0.49233941304623	0.799	FALSE	FALSE	-0.249	-0.125	0.125
193	cheZ	P0A9H9	0.497978711511042	0.801	FALSE	FALSE	0.54	0.27	-0.27
194	chiA	P13656	0.708913767063225	0.861	FALSE	FALSE	-0.302	-0.151	0.151
195	chpB	P33647	0.833555947972513	0.883	FALSE	FALSE	-0.181	-0.0906	0.0906
196	clpA	P0ABH9	0.775257856454532	0.874	FALSE	FALSE	0.0741	0.0371	-0.0371
197	clpB	A0A7H2C767	0.0778903948844136	0.212	FALSE	FALSE	-2.32	-1.16	1.16
198	clpB.1	P63284	0.890692014851865	0.89	FALSE	FALSE	0.0237	0.0119	-0.0119
199	clpP	P0A6G7	0.724657419394646	0.865	FALSE	FALSE	-0.0683	-0.0342	0.0342
200	clpX	P0A6H1	0.8308280033892	0.882	FALSE	FALSE	-0.0332	-0.0166	0.0166
201	cmk	P0A6I0	0.871995147801688	0.888	FALSE	FALSE	-0.0635	-0.0318	0.0318
202	cmoA	P76290	0.555846843383544	0.822	FALSE	FALSE	-0.12	-0.06	0.06
203	cmoB	P76291	0.519204137000704	0.809	FALSE	FALSE	0.151	0.0757	-0.0757
204	cnu	P64467	0.626400961526225	0.843	FALSE	FALSE	0.106	0.053	-0.053
205	coaA	P0A6I3	0.444305227744614	0.776	FALSE	FALSE	-0.262	-0.131	0.131
206	coaBC	P0ABQ0	0.588203539928952	0.832	FALSE	FALSE	0.148	0.0738	-0.0738
207	coaD	P0A6I6	0.766923258080664	0.872	FALSE	FALSE	-0.0895	-0.0448	0.0448
208	coaE	P0A6I9	0.530492448782462	0.813	FALSE	FALSE	0.123	0.0613	-0.0613
209	cobB	A0A7H2C766	0.216453718189274	0.554	FALSE	FALSE	-0.776	-0.388	0.388
210	cobT	P36562	0.70027783172795	0.86	FALSE	FALSE	-0.0713	-0.0356	0.0356
211	codA	P25524	0.454886598984231	0.782	FALSE	FALSE	-0.211	-0.106	0.106
212	codB	P0AA82	0.910056544677478	0.893	FALSE	FALSE	0.0512	0.0256	-0.0256
213	cohE	P75974	0.820764401358159	0.881	FALSE	FALSE	0.0684	0.0342	-0.0342
214	copA	Q59385	0.835570320922213	0.883	FALSE	FALSE	0.0566	0.0283	-0.0283
215	corA	P0ABI4	0.141475776705904	0.389	FALSE	FALSE	0.483	0.241	-0.241
216	corC	P0AE78	0.54934513706009	0.82	FALSE	FALSE	-0.124	-0.0618	0.0618
217	cpdA	P0AEW4	0.695535256333927	0.859	FALSE	FALSE	0.0651	0.0325	-0.0325
218	cpxP	P0AE85	0.186422566984722	0.495	FALSE	FALSE	0.273	0.136	-0.136
219	cpxR	P0AE88	0.293502886462213	0.663	FALSE	FALSE	0.433	0.216	-0.216
220	cra	P0ACP1	0.526113617975027	0.812	FALSE	FALSE	0.247	0.123	-0.123
221	crp	P0ACJ8	0.518161403958964	0.809	FALSE	FALSE	0.223	0.111	-0.111
222	crr	P69783	0.367577057515977	0.729	FALSE	FALSE	-0.205	-0.103	0.103
223	csdA	Q46925	0.239834459502571	0.593	FALSE	FALSE	0.447	0.224	-0.224
224	csdE	P0AGF2	0.222448569693881	0.565	FALSE	FALSE	-0.275	-0.138	0.138
225	cspA	P0A9X9	0.114942882657298	0.328	FALSE	FALSE	0.466	0.233	-0.233
226	cspC	P0A9Y6	0.292731387254094	0.662	FALSE	FALSE	1.29	0.647	-0.647
227	cspD	P0A968	0.797348167780301	0.877	FALSE	FALSE	0.0482	0.0241	-0.0241
228	cspE	P0A972	0.838882805319877	0.883	FALSE	FALSE	0.207	0.103	-0.103
229	csrA	P69913	0.526975365052713	0.812	FALSE	FALSE	0.233	0.116	-0.116
230	cstA	P15078	0.203883348160693	0.531	FALSE	FALSE	-0.584	-0.292	0.292
231	cueR	P0A9G4	0.300312376172083	0.67	FALSE	FALSE	-0.373	-0.186	0.186
232	curA	P76113	0.160014296129467	0.433	FALSE	FALSE	-1.07	-0.533	0.533
233	cutC	P67826	0.643856547658521	0.847	FALSE	FALSE	-0.136	-0.068	0.068
234	cycA	P0AAE0	0.400266373911892	0.751	FALSE	FALSE	0.268	0.134	-0.134
235	cydA	P0ABJ9	0.977108642063117	0.9	FALSE	FALSE	0.00568	0.00284	-0.00284
236	cydB	P0ABK2	0.312136396444909	0.682	FALSE	FALSE	-0.306	-0.153	0.153
237	cydC	P23886	0.318539389778684	0.688	FALSE	FALSE	-0.287	-0.143	0.143
238	cydD	P29018	0.941372251905229	0.896	FALSE	FALSE	0.031	0.0155	-0.0155
239	cyoA	P0ABJ1	0.0583076763562674	0.155	FALSE	FALSE	-0.468	-0.234	0.234
240	cyoB	P0ABI8	0.157364942988507	0.426	FALSE	FALSE	-0.435	-0.217	0.217
241	cysA	P16676	0.142414225974276	0.391	FALSE	FALSE	0.486	0.243	-0.243
242	cysB	P0A9F3	0.657969625225916	0.85	FALSE	FALSE	-0.0757	-0.0378	0.0378
243	cysD	P21156	0.293850950234796	0.663	FALSE	FALSE	0.211	0.105	-0.105
244	cysE	P0A9D4	0.36809092090289	0.73	FALSE	FALSE	0.165	0.0825	-0.0825
245	cysG	P0AEA8	0.26840396232676	0.633	FALSE	FALSE	0.197	0.0987	-0.0987
246	cysH	P17854	0.342437716647664	0.709	FALSE	FALSE	0.161	0.0806	-0.0806
247	cysI	P17846	0.550274708321098	0.82	FALSE	FALSE	0.11	0.0549	-0.0549
248	cysJ	P38038	0.227252508534482	0.573	FALSE	FALSE	0.24	0.12	-0.12
249	cysK	P0ABK5	0.469710844076209	0.789	FALSE	FALSE	0.245	0.123	-0.123
250	cysM	P16703	0.938081526602809	0.896	FALSE	FALSE	-0.0373	-0.0187	0.0187
251	cysN	P23845	0.710684592693248	0.862	FALSE	FALSE	0.0671	0.0335	-0.0335
252	cysP	P16700	0.147543556329177	0.402	FALSE	FALSE	0.88	0.44	-0.44
253	cysQ	P22255	0.940976403509423	0.896	FALSE	FALSE	0.0139	0.00693	-0.00693
254	cysS	P21888	0.566908780432078	0.826	FALSE	FALSE	0.106	0.0531	-0.0531
255	cytR	P0ACN7	0.783221770360235	0.875	FALSE	FALSE	0.0771	0.0385	-0.0385
256	dacA	P0AEB2	0.332376785718009	0.701	FALSE	FALSE	-0.184	-0.0919	0.0919
257	dacB	P24228	0.84700905095198	0.885	FALSE	FALSE	-0.0599	-0.03	0.03
258	dacC	P08506	0.772255508004207	0.873	FALSE	FALSE	-0.0617	-0.0308	0.0308
259	dadX	P29012	0.548342912622553	0.82	FALSE	FALSE	-0.189	-0.0944	0.0944
260	damX	P11557	0.527411168847121	0.812	FALSE	FALSE	0.219	0.109	-0.109
261	dapA	P0A6L2	0.47283889892486	0.79	FALSE	FALSE	-0.149	-0.0744	0.0744
262	dapB	P04036	0.156265909260015	0.423	FALSE	FALSE	0.281	0.141	-0.141
263	dapD	P0A9D8	0.423015600846668	0.765	FALSE	FALSE	0.194	0.0968	-0.0968
264	dapF	P0A6K1	0.671644068090038	0.854	FALSE	FALSE	0.109	0.0547	-0.0547
265	dbpA	P21693	0.843929084991112	0.884	FALSE	FALSE	-0.0843	-0.0422	0.0422
266	dcd	P28248	0.27422685844265	0.64	FALSE	FALSE	-0.644	-0.322	0.322
267	dcm	P0AED9	0.143684349026572	0.394	FALSE	FALSE	0.321	0.16	-0.16
268	dcp	P24171	0.433981368374033	0.771	FALSE	FALSE	0.212	0.106	-0.106
269	dcuR	P0AD01	0.871771888458625	0.888	FALSE	FALSE	-0.064	-0.032	0.032
270	ddlA	P0A6J8	0.376835774766087	0.736	FALSE	FALSE	0.231	0.115	-0.115
271	ddlB	P07862	0.820952536675004	0.881	FALSE	FALSE	0.0378	0.0189	-0.0189
272	deaD	P0A9P6	0.221556216632981	0.563	FALSE	FALSE	0.377	0.189	-0.189
273	dedD	P09549	0.98219301290828	0.901	FALSE	FALSE	-0.0045	-0.00225	0.00225
274	def	P0A6K3	0.5304733674535	0.813	FALSE	FALSE	0.111	0.0554	-0.0554
275	degP	P0C0V0	0.877851891670028	0.889	FALSE	FALSE	0.0282	0.0141	-0.0141
276	degQ	P39099	0.540179897520368	0.817	FALSE	FALSE	-0.0974	-0.0487	0.0487
277	deoA	P07650	0.534005415095243	0.815	FALSE	FALSE	0.135	0.0675	-0.0675
278	deoB	P0A6K6	0.867114199554073	0.887	FALSE	FALSE	-0.0278	-0.0139	0.0139
279	deoC	P0A6L0	0.983934546299733	0.901	FALSE	FALSE	-0.00432	-0.00216	0.00216
280	deoD	P0ABP8	0.549803485337357	0.82	FALSE	FALSE	0.231	0.115	-0.115
281	deoR	P0ACK5	0.392611971976936	0.746	FALSE	FALSE	-0.255	-0.127	0.127
282	der	P0A6P5	0.921181221788099	0.894	FALSE	FALSE	0.0179	0.00896	-0.00896
283	dhaK	P76015	0.564697574587367	0.825	FALSE	FALSE	0.548	0.274	-0.274
284	dhaL	P76014	0.791623207420341	0.876	FALSE	FALSE	-0.231	-0.115	0.115
285	dhaM	P37349	0.405789654968669	0.755	FALSE	FALSE	-0.215	-0.108	0.108
286	dinJ	Q47150	0.402378443807361	0.753	FALSE	FALSE	-0.171	-0.0854	0.0854
287	dkgB	P30863	0.888394694733675	0.89	FALSE	FALSE	0.0254	0.0127	-0.0127
288	dksA	P0ABS1	0.0603421050670868	0.161	FALSE	FALSE	-0.433	-0.216	0.216
289	dld	P06149	0.246199569531218	0.602	FALSE	FALSE	-0.679	-0.339	0.339
290	dnaA	P03004	0.842075200087445	0.884	FALSE	FALSE	0.0653	0.0327	-0.0327
291	dnaB	P0ACB0	0.496553528909287	0.8	FALSE	FALSE	0.118	0.0588	-0.0588
292	dnaC	P0AEF0	0.67527092014534	0.854	FALSE	FALSE	-0.246	-0.123	0.123
293	dnaE	P10443	0.127348838197233	0.359	FALSE	FALSE	-0.407	-0.204	0.204
294	dnaG	P0ABS5	0.815660400111463	0.88	FALSE	FALSE	0.07	0.035	-0.035
295	dnaJ	P08622	0.465239556042818	0.787	FALSE	FALSE	0.137	0.0687	-0.0687
296	dnaK	P0A6Y8	0.335094352733352	0.703	FALSE	FALSE	0.247	0.124	-0.124
297	dnaN	P0A988	0.245187959635995	0.601	FALSE	FALSE	0.209	0.105	-0.105
298	dnaQ	P03007	0.232272650266955	0.581	FALSE	FALSE	-0.386	-0.193	0.193
299	dnaT	P0A8J2	0.537143531138415	0.816	FALSE	FALSE	-0.318	-0.159	0.159
300	dnaX	P06710	0.473348170335205	0.79	FALSE	FALSE	-0.161	-0.0803	0.0803
301	dosC	P0AA89	0.171267320171184	0.461	FALSE	FALSE	0.289	0.144	-0.144
302	dppD	P0AAG0	0.321266200612624	0.691	FALSE	FALSE	0.322	0.161	-0.161
303	dps	P0ABT2	0.877299740640738	0.889	FALSE	FALSE	0.0937	0.0469	-0.0469
304	dsbA	P0AEG4	0.209206651935394	0.541	FALSE	FALSE	0.613	0.306	-0.306
305	dsbC	P0AEG6	0.856741766413258	0.886	FALSE	FALSE	0.0501	0.0251	-0.0251
306	dsbG	P77202	0.332635867843809	0.701	FALSE	FALSE	0.815	0.408	-0.408
307	dsdA	P00926	0.688186839163469	0.857	FALSE	FALSE	0.073	0.0365	-0.0365
308	dsdC	P46068	0.229763418330924	0.577	FALSE	FALSE	-0.512	-0.256	0.256
309	dusA	P32695	0.704308295054789	0.861	FALSE	FALSE	-0.0776	-0.0388	0.0388
310	dusB	P0ABT5	0.451523472873914	0.78	FALSE	FALSE	0.203	0.102	-0.102
311	dusC	P33371	0.646510701492535	0.848	FALSE	FALSE	0.0928	0.0464	-0.0464
312	dut	P06968	0.0953170950108025	0.27	FALSE	FALSE	-0.491	-0.246	0.246
313	dxr	P45568	0.401110532708106	0.752	FALSE	FALSE	0.157	0.0786	-0.0786
314	dxs	P77488	0.816970123357188	0.88	FALSE	FALSE	0.0375	0.0188	-0.0188
315	ebgR	P06846	0.0615946948837643	0.165	FALSE	FALSE	0.6	0.3	-0.3
316	eco	P23827	0.152623857120866	0.414	FALSE	FALSE	-0.927	-0.463	0.463
317	eda	P0A955	0.613539827503296	0.839	FALSE	FALSE	0.121	0.0603	-0.0603
318	edd	P0ADF6	0.104887906601614	0.3	FALSE	FALSE	-0.348	-0.174	0.174
319	efeO	P0AB24	0.261567035739719	0.624	FALSE	FALSE	0.295	0.148	-0.148
320	efp	P0A6N4	0.752185592328613	0.87	FALSE	FALSE	0.0922	0.0461	-0.0461
321	elaA	P0AEH3	0.529814025209518	0.813	FALSE	FALSE	0.262	0.131	-0.131
322	elaB	P0AEH5	0.432385879228979	0.77	FALSE	FALSE	-0.311	-0.156	0.156
323	elbB	P0ABU5	0.933665405449954	0.896	FALSE	FALSE	-0.0482	-0.0241	0.0241
324	elyC	P0AB01	0.585640316473579	0.831	FALSE	FALSE	0.118	0.0588	-0.0588
325	emrA	P27303	0.829645161552603	0.882	FALSE	FALSE	-0.0507	-0.0253	0.0253
326	emtA	P0C960	0.33626726243065	0.704	FALSE	FALSE	0.205	0.103	-0.103
327	engB	P0A6P7	0.105678357514928	0.302	FALSE	FALSE	0.299	0.149	-0.149
328	eno	P0A6P9	0.48392365417337	0.795	FALSE	FALSE	-0.122	-0.061	0.061
329	entA	P15047	0.680662669533463	0.856	FALSE	FALSE	0.372	0.186	-0.186
330	entB	P0ADI4	0.373703507863283	0.734	FALSE	FALSE	0.284	0.142	-0.142
331	entC	P0AEJ2	0.24012952721493	0.593	FALSE	FALSE	1.88	0.942	-0.942
332	entE	P10378	0.230908007000864	0.579	FALSE	FALSE	-0.377	-0.188	0.188
333	entF	P11454	0.708151686676626	0.861	FALSE	FALSE	0.101	0.0506	-0.0506
334	envC	P37690	0.739456181585696	0.867	FALSE	FALSE	0.341	0.17	-0.17
335	epd	P0A9B6	0.810898909485285	0.879	FALSE	FALSE	0.16	0.0799	-0.0799
336	epmA	P0A8N7	0.153274000487778	0.416	FALSE	FALSE	1.08	0.539	-0.539
337	epmB	P39280	0.511518784679046	0.806	FALSE	FALSE	0.215	0.107	-0.107
338	epmC	P76938	0.435935400637646	0.772	FALSE	FALSE	-0.259	-0.13	0.13
339	eptB	P37661	0.129762844855739	0.364	FALSE	FALSE	0.456	0.228	-0.228
340	eptC	P0CB39	0.770813426766873	0.873	FALSE	FALSE	-0.0582	-0.0291	0.0291
341	era	P06616	0.212846622171406	0.548	FALSE	FALSE	-0.943	-0.471	0.471
342	erpA	P0ACC3	0.791369796315342	0.876	FALSE	FALSE	-0.0444	-0.0222	0.0222
343	etk	P38134	0.847636245439741	0.885	FALSE	FALSE	-0.0446	-0.0223	0.0223
344	ettA	P0A9W3	0.855026727709281	0.886	FALSE	FALSE	0.0356	0.0178	-0.0178
345	eutB	P0AEJ6	0.134547276716766	0.375	FALSE	FALSE	-0.621	-0.311	0.311
346	eutC	P19636	0.577537810525796	0.829	FALSE	FALSE	0.779	0.39	-0.39
347	evgA	P0ACZ4	0.839943175757434	0.884	FALSE	FALSE	0.0408	0.0204	-0.0204
348	evgS	P30855	0.680510892011003	0.856	FALSE	FALSE	-0.214	-0.107	0.107
349	exbB	P0ABU7	0.919543287430031	0.894	FALSE	FALSE	-0.0424	-0.0212	0.0212
350	exuR	P0ACL2	0.581342632425249	0.83	FALSE	FALSE	-0.145	-0.0723	0.0723
351	fabA	P0A6Q3	0.69527090357051	0.859	FALSE	FALSE	0.11	0.0551	-0.0551
352	fabB	P0A953	0.964865436516396	0.899	FALSE	FALSE	0.00675	0.00338	-0.00338
353	fabD	P0AAI9	0.428334915953059	0.768	FALSE	FALSE	-0.161	-0.0804	0.0804
354	fabF	P0AAI5	0.620421484105705	0.841	FALSE	FALSE	-0.0759	-0.038	0.038
355	fabG	P0AEK2	0.652337250381849	0.849	FALSE	FALSE	-0.15	-0.0749	0.0749
356	fabH	P0A6R0	0.330540803715149	0.699	FALSE	FALSE	-0.163	-0.0816	0.0816
357	fabI	P0AEK4	0.89344314201518	0.891	FALSE	FALSE	0.0234	0.0117	-0.0117
358	fabR	P0ACU5	0.699835229087907	0.86	FALSE	FALSE	0.119	0.0597	-0.0597
359	fabZ	P0A6Q6	0.307500036542102	0.677	FALSE	FALSE	-0.695	-0.348	0.348
360	fadA	P21151	0.252238328688911	0.611	FALSE	FALSE	0.334	0.167	-0.167
361	fadD	P69451	0.590532077227535	0.833	FALSE	FALSE	0.26	0.13	-0.13
362	fadE	Q47146	0.727973043764068	0.865	FALSE	FALSE	-0.168	-0.084	0.084
363	fadI	P76503	0.43474525310826	0.771	FALSE	FALSE	-0.21	-0.105	0.105
364	fadJ	P77399	0.253052877776028	0.612	FALSE	FALSE	0.288	0.144	-0.144
365	fadR	P0A8V6	0.380538537858502	0.738	FALSE	FALSE	0.183	0.0915	-0.0915
366	fbaA	P0AB71	0.515453490657668	0.808	FALSE	FALSE	0.152	0.0762	-0.0762
367	fbaB	P0A991	0.311760311187557	0.682	FALSE	FALSE	0.82	0.41	-0.41
368	fbp	P0A993	0.694049053944608	0.858	FALSE	FALSE	0.0663	0.0331	-0.0331
369	fdhD	P32177	0.0531442419938516	0.138	FALSE	FALSE	1.12	0.562	-0.562
370	fdhE	P13024	0.389405212351159	0.744	FALSE	FALSE	0.131	0.0656	-0.0656
371	fdnG	P24183	0.882124729581881	0.889	FALSE	FALSE	0.139	0.0696	-0.0696
372	fdoG	P32176	0.085585500180801	0.237	FALSE	FALSE	0.315	0.158	-0.158
373	fdoH	P0AAJ5	0.501073599869492	0.802	FALSE	FALSE	-0.11	-0.0549	0.0549
374	fdx	P0A9R4	0.288322171078805	0.657	FALSE	FALSE	-1.47	-0.737	0.737
375	fecB	P15028	0.969279784566951	0.9	FALSE	FALSE	0.00668	0.00334	-0.00334
376	feoB	P33650	0.556606486280112	0.822	FALSE	FALSE	-0.0981	-0.0491	0.0491
377	fepB	P0AEL6	0.222248652920284	0.565	FALSE	FALSE	-0.93	-0.465	0.465
378	fetA	P77279	0.105019646583357	0.3	FALSE	FALSE	-0.514	-0.257	0.257
379	ffh	P0AGD7	0.626672735387352	0.843	FALSE	FALSE	0.105	0.0524	-0.0524
380	fimC	P31697	0.82113468702588	0.881	FALSE	FALSE	-0.126	-0.0628	0.0628
381	fis	P0A6R3	0.214641388118387	0.551	FALSE	FALSE	0.371	0.186	-0.186
382	fklB	P0A9L3	0.543529249125128	0.818	FALSE	FALSE	-0.133	-0.0666	0.0666
383	fkpA	P45523	0.903137022589839	0.892	FALSE	FALSE	-0.0207	-0.0104	0.0104
384	fkpB	P0AEM0	0.128595303199358	0.362	FALSE	FALSE	-0.335	-0.167	0.167
385	fldA	P61949	0.199165032666526	0.522	FALSE	FALSE	0.438	0.219	-0.219
386	flgB	P0ABW9	0.432601601904382	0.77	FALSE	FALSE	0.221	0.11	-0.11
387	flgC	P0ABX2	0.200299901792854	0.524	FALSE	FALSE	-0.581	-0.291	0.291
388	flgD	P75936	0.128009941328096	0.36	FALSE	FALSE	-0.775	-0.388	0.388
389	flgE	P75937	0.0535440590692931	0.14	FALSE	FALSE	-0.486	-0.243	0.243
390	flgF	P75938	0.161600070600641	0.437	FALSE	FALSE	-0.508	-0.254	0.254
391	flgG	P0ABX5	0.546026143499324	0.819	FALSE	FALSE	-0.228	-0.114	0.114
392	flgH	P0A6S0	0.10898334215147	0.312	FALSE	FALSE	-0.559	-0.279	0.279
393	flgI	P0A6S3	0.112186300173055	0.32	FALSE	FALSE	-1.21	-0.607	0.607
394	flgK	P33235	0.507338574331262	0.805	FALSE	FALSE	-0.239	-0.12	0.12
395	flgL	P29744	0.231723827965954	0.58	FALSE	FALSE	-0.406	-0.203	0.203
396	flgM	P0AEM4	0.802207609183808	0.878	FALSE	FALSE	-0.0752	-0.0376	0.0376
397	flhD	P0A8S9	0.770808444167713	0.873	FALSE	FALSE	-0.128	-0.0641	0.0641
398	fliA	P0AEM6	0.102500891208	0.293	FALSE	FALSE	-0.486	-0.243	0.243
399	fliC	P04949	0.226979603156463	0.573	FALSE	FALSE	-0.34	-0.17	0.17
400	fliD	P24216	0.343705064205631	0.711	FALSE	FALSE	-0.309	-0.155	0.155
401	fliE	P0A8T5	0.648675733612219	0.848	FALSE	FALSE	-0.451	-0.225	0.225
402	fliG	P0ABZ1	0.507110967333663	0.805	FALSE	FALSE	-0.18	-0.0898	0.0898
403	fliH	P31068	0.45408103123597	0.781	FALSE	FALSE	0.589	0.294	-0.294
404	fliI	P52612	0.858780179800334	0.886	FALSE	FALSE	-0.0587	-0.0293	0.0293
405	fliK	P52614	0.0702074485157579	0.188	FALSE	FALSE	-1.94	-0.97	0.97
406	fliL	P0ABX8	0.527300392557477	0.812	FALSE	FALSE	-0.382	-0.191	0.191
407	fliM	P06974	0.0950843618443478	0.27	FALSE	FALSE	-0.59	-0.295	0.295
408	fliN	P15070	0.504275111531597	0.803	FALSE	FALSE	-0.114	-0.057	0.057
409	fliO	P22586	0.954372074626519	0.898	FALSE	FALSE	-0.0281	-0.0141	0.0141
410	fliY	P0AEM9	0.762590137069872	0.871	FALSE	FALSE	0.12	0.0598	-0.0598
411	flu	P39180	0.57720514132896	0.829	FALSE	FALSE	0.361	0.181	-0.181
412	fmt	P23882	0.677303461786929	0.855	FALSE	FALSE	0.121	0.0604	-0.0604
413	fnr	P0A9E5	0.602691484626941	0.836	FALSE	FALSE	-0.137	-0.0684	0.0684
414	focA	P0AC23	0.853592802224108	0.886	FALSE	FALSE	0.0925	0.0462	-0.0462
415	folA	P0ABQ4	0.270218426467308	0.635	FALSE	FALSE	-1.52	-0.762	0.762
416	folC	P08192	0.908964915064522	0.893	FALSE	FALSE	0.0212	0.0106	-0.0106
417	folD	P24186	0.829510252686791	0.882	FALSE	FALSE	-0.0407	-0.0204	0.0204
418	folE	P0A6T5	0.776985332826743	0.874	FALSE	FALSE	0.08	0.04	-0.04
419	folP	P0AC13	0.505665503331308	0.804	FALSE	FALSE	-0.143	-0.0716	0.0716
420	folX	P0AC19	0.634043905975295	0.845	FALSE	FALSE	-0.222	-0.111	0.111
421	frdA	P00363	0.175389602801645	0.471	FALSE	FALSE	0.27	0.135	-0.135
422	frdB	P0AC47	0.11336315515815	0.324	FALSE	FALSE	0.365	0.183	-0.183
423	frdC	P0A8Q0	0.72945317782158	0.865	FALSE	FALSE	0.15	0.0751	-0.0751
424	frdD	P0A8Q3	0.118949150501467	0.338	FALSE	FALSE	1.02	0.512	-0.512
425	fre	P0AEN1	0.334202547873395	0.702	FALSE	FALSE	0.181	0.0905	-0.0905
426	frmA	P25437	0.0751674615642773	0.203	FALSE	FALSE	-0.642	-0.321	0.321
427	frmB	P51025	0.658106999299046	0.85	FALSE	FALSE	-0.172	-0.0862	0.0862
428	frmR	P0AAP3	0.501427767100344	0.802	FALSE	FALSE	-0.303	-0.151	0.151
429	frr	P0A805	0.670068512866162	0.853	FALSE	FALSE	-0.0867	-0.0434	0.0434
430	frsA	P04335	0.166604988792162	0.45	FALSE	FALSE	-0.268	-0.134	0.134
431	fruA	P20966	0.0806523962630947	0.22	FALSE	FALSE	-1.2	-0.6	0.6
432	fruB	P69811	0.493343282960438	0.799	FALSE	FALSE	0.124	0.0619	-0.0619
433	fruK	P0AEW9	0.271348480591852	0.637	FALSE	FALSE	-0.324	-0.162	0.162
434	ftnA	P0A998	0.0646218799677485	0.173	FALSE	FALSE	-0.712	-0.356	0.356
435	ftsA	P0ABH0	0.113703947201497	0.325	FALSE	FALSE	-0.458	-0.229	0.229
436	ftsB	P0A6S5	0.331463320858781	0.7	FALSE	FALSE	0.223	0.111	-0.111
437	ftsE	P0A9R7	0.374058090501361	0.734	FALSE	FALSE	0.175	0.0873	-0.0873
438	ftsH	P0AAI3	0.207303017568841	0.538	FALSE	FALSE	0.493	0.247	-0.247
439	ftsI	P0AD68	0.375473748524469	0.735	FALSE	FALSE	0.222	0.111	-0.111
440	ftsK	P46889	0.0689901058297849	0.185	FALSE	FALSE	0.413	0.206	-0.206
441	ftsL	P0AEN4	0.259050704073672	0.621	FALSE	FALSE	0.263	0.131	-0.131
442	ftsN	P29131	0.19732751601796	0.518	FALSE	FALSE	0.266	0.133	-0.133
443	ftsP	P26648	0.750417405936853	0.869	FALSE	FALSE	-0.0564	-0.0282	0.0282
444	ftsY	P10121	0.598780954378402	0.835	FALSE	FALSE	0.0944	0.0472	-0.0472
445	ftsZ	P0A9A6	0.549514665637712	0.82	FALSE	FALSE	-0.101	-0.0506	0.0506
446	fucO	P0A9S1	0.726331389208546	0.865	FALSE	FALSE	-0.0996	-0.0498	0.0498
447	fucR	P0ACK8	0.962369475434791	0.899	FALSE	FALSE	-0.00961	-0.0048	0.0048
448	fumA	P0AC33	0.294072390311021	0.663	FALSE	FALSE	0.175	0.0877	-0.0877
449	fumB	P14407	0.056602379797941	0.15	FALSE	FALSE	0.396	0.198	-0.198
450	fumC	P05042	0.221670327868437	0.564	FALSE	FALSE	0.344	0.172	-0.172
451	fur	P0A9A9	0.634240876232014	0.845	FALSE	FALSE	0.113	0.0567	-0.0567
452	fusA	P0A6M8	0.878049756066125	0.889	FALSE	FALSE	0.0253	0.0127	-0.0127
453	fxsA	P37147	0.618624480907383	0.841	FALSE	FALSE	-0.124	-0.0621	0.0621
454	gabD	P25526	0.447868875968211	0.778	FALSE	FALSE	-0.268	-0.134	0.134
455	gabT	P22256	0.422953069957309	0.765	FALSE	FALSE	0.376	0.188	-0.188
456	galE	P09147	0.652208876839526	0.849	FALSE	FALSE	-0.0972	-0.0486	0.0486
457	galF	P0AAB6	0.278559301765484	0.645	FALSE	FALSE	-0.182	-0.091	0.091
458	galK	P0A6T3	0.490560804554899	0.798	FALSE	FALSE	-0.114	-0.0572	0.0572
459	galP	P0AEP1	0.265694620898214	0.629	FALSE	FALSE	0.244	0.122	-0.122
460	galR	P03024	0.509349989173441	0.805	FALSE	FALSE	0.295	0.148	-0.148
461	galS	P25748	0.354632645978416	0.719	FALSE	FALSE	-0.288	-0.144	0.144
462	galT	P09148	0.509042336461746	0.805	FALSE	FALSE	0.243	0.121	-0.121
463	galU	P0AEP3	0.070244743718871	0.188	FALSE	FALSE	-0.375	-0.188	0.188
464	gapA	P0A9B2	0.780473179238167	0.875	FALSE	FALSE	0.143	0.0713	-0.0713
465	garD	P39829	0.462720911954501	0.785	FALSE	FALSE	0.353	0.176	-0.176
466	garL	P23522	0.278270128869381	0.645	FALSE	FALSE	-0.339	-0.169	0.169
467	garR	P0ABQ2	0.514364735944358	0.807	FALSE	FALSE	0.202	0.101	-0.101
468	gatB	P37188	0.329320233883875	0.698	FALSE	FALSE	-0.511	-0.256	0.256
469	gatD	P0A9S3	0.900147139374062	0.892	FALSE	FALSE	-0.0364	-0.0182	0.0182
470	gatR	P36930	0.574635383478434	0.828	FALSE	FALSE	-0.141	-0.0707	0.0707
471	gatY	P0C8J6	0.35627231807431	0.721	FALSE	FALSE	-0.306	-0.153	0.153
472	gatZ	P0C8J8	0.178503969075818	0.478	FALSE	FALSE	-0.387	-0.194	0.194
473	gcd	P15877	0.0868534911978546	0.242	FALSE	FALSE	-0.354	-0.177	0.177
474	gcvP	P33195	0.45773004145519	0.783	FALSE	FALSE	-0.201	-0.101	0.101
475	gcvR	P0A9I3	0.911656110080315	0.893	FALSE	FALSE	0.055	0.0275	-0.0275
476	gcvT	P27248	0.902063355032234	0.892	FALSE	FALSE	0.0253	0.0127	-0.0127
477	gdhA	P00370	0.632611697684179	0.844	FALSE	FALSE	0.159	0.0796	-0.0796
478	ghrA	P75913	0.383028835854019	0.74	FALSE	FALSE	0.67	0.335	-0.335
479	ghrB	P37666	0.0790443510359912	0.215	FALSE	FALSE	0.434	0.217	-0.217
480	ghxP	P0AF52	0.780652435093835	0.875	FALSE	FALSE	-0.0971	-0.0486	0.0486
481	glcB	P37330	0.338469985936848	0.706	FALSE	FALSE	0.469	0.234	-0.234
482	glcC	P0ACL5	0.240565101288058	0.594	FALSE	FALSE	-0.233	-0.117	0.117
483	glcD	P0AEP9	0.94227921706643	0.897	FALSE	FALSE	0.074	0.037	-0.037
484	glf	P37747	0.8218931390008	0.881	FALSE	FALSE	-0.0526	-0.0263	0.0263
485	glgA	P0A6U8	0.815536817143344	0.88	FALSE	FALSE	0.0626	0.0313	-0.0313
486	glgB	P07762	0.806794249200501	0.879	FALSE	FALSE	-0.0673	-0.0336	0.0336
487	glgC	P0A6V1	0.189250572266134	0.502	FALSE	FALSE	0.392	0.196	-0.196
488	glgP	P0AC86	0.981164423105748	0.901	FALSE	FALSE	-0.00481	-0.00241	0.00241
489	glk	P0A6V8	0.0993234128166863	0.283	FALSE	FALSE	-0.315	-0.158	0.158
490	glmM	P31120	0.603182418360167	0.836	FALSE	FALSE	0.0963	0.0481	-0.0481
491	glmU	P0ACC7	0.762026052951123	0.871	FALSE	FALSE	-0.0605	-0.0303	0.0303
492	glnA	P0A9C5	0.179181784161627	0.479	FALSE	FALSE	0.302	0.151	-0.151
493	glnB	P0A9Z1	0.811054527923879	0.879	FALSE	FALSE	-0.045	-0.0225	0.0225
494	glnD	P27249	0.977198833506801	0.9	FALSE	FALSE	-0.00749	-0.00374	0.00374
495	glnE	P30870	0.755781402145626	0.87	FALSE	FALSE	-0.0665	-0.0332	0.0332
496	glnG	P0AFB8	0.189474927117709	0.502	FALSE	FALSE	0.243	0.122	-0.122
497	glnH	P0AEQ3	0.72090266441257	0.864	FALSE	FALSE	0.179	0.0894	-0.0894
498	glnL	P0AFB5	0.107808974271332	0.308	FALSE	FALSE	1.01	0.505	-0.505
499	glnQ	P10346	0.938085348799002	0.896	FALSE	FALSE	-0.0154	-0.00769	0.00769
500	glnS	P00962	0.773819136578699	0.873	FALSE	FALSE	0.0856	0.0428	-0.0428
501	glpA	P0A9C0	0.802722272087537	0.878	FALSE	FALSE	0.0411	0.0205	-0.0205
502	glpB	P13033	0.335961749450136	0.704	FALSE	FALSE	0.239	0.12	-0.12
503	glpC	P0A996	0.622525490187312	0.842	FALSE	FALSE	0.0897	0.0448	-0.0448
504	glpD	P13035	0.51967599689945	0.809	FALSE	FALSE	0.147	0.0736	-0.0736
505	glpE	P0A6V5	0.408030371040062	0.756	FALSE	FALSE	-0.306	-0.153	0.153
506	glpK	P0A6F3	0.411801420095093	0.758	FALSE	FALSE	0.21	0.105	-0.105
507	glpQ	P09394	0.905333068277531	0.892	FALSE	FALSE	0.0373	0.0187	-0.0187
508	glpT	P08194	0.918512429258431	0.894	FALSE	FALSE	0.0468	0.0234	-0.0234
509	glpX	P0A9C9	0.0866754208219122	0.241	FALSE	FALSE	0.355	0.177	-0.177
510	glrR	P0AFU4	0.467791450289356	0.788	FALSE	FALSE	0.244	0.122	-0.122
511	glsA2	P0A6W0	0.912641253291071	0.893	FALSE	FALSE	0.0277	0.0139	-0.0139
512	gltA	P0ABH7	0.669734140275717	0.853	FALSE	FALSE	-0.105	-0.0527	0.0527
513	gltB	P09831	0.389221952530427	0.744	FALSE	FALSE	-0.155	-0.0775	0.0775
514	gltD	P09832	0.334734168015336	0.703	FALSE	FALSE	-0.206	-0.103	0.103
515	gltX	P04805	0.976959085867867	0.9	FALSE	FALSE	-0.00513	-0.00256	0.00256
516	glyA	P0A825	0.528627576387976	0.813	FALSE	FALSE	-0.135	-0.0673	0.0673
517	glyQ	P00960	0.690314267800327	0.858	FALSE	FALSE	0.0828	0.0414	-0.0414
518	glyS	P00961	0.561584831440491	0.824	FALSE	FALSE	0.127	0.0634	-0.0634
519	gmhB	P63228	0.561047856766397	0.824	FALSE	FALSE	0.438	0.219	-0.219
520	gmk	P60546	0.230613509519742	0.578	FALSE	FALSE	0.352	0.176	-0.176
521	gnd	P00350	0.941199975107964	0.896	FALSE	FALSE	-0.0138	-0.00688	0.00688
522	gnsA	P0AC92	0.154947268382126	0.42	FALSE	FALSE	0.624	0.312	-0.312
523	gnsB	P77695	0.666061735473201	0.852	FALSE	FALSE	0.15	0.075	-0.075
524	gntR	P0ACP5	0.785411102463395	0.875	FALSE	FALSE	0.0652	0.0326	-0.0326
525	gor	P06715	0.500601120852847	0.802	FALSE	FALSE	-0.424	-0.212	0.212
526	gph	P32662	0.161478200028759	0.437	FALSE	FALSE	0.345	0.172	-0.172
527	gpmA	P62707	0.941662008505173	0.896	FALSE	FALSE	-0.017	-0.00852	0.00852
528	gpmB	P0A7A2	0.533922847739049	0.815	FALSE	FALSE	0.108	0.0541	-0.0541
529	gpmI	P37689	0.395083176136251	0.748	FALSE	FALSE	0.191	0.0957	-0.0957
530	gppA	P25552	0.0444046504186709	0.107	FALSE	FALSE	0.421	0.211	-0.211
531	gpsA	P0A6S7	0.144317521408354	0.395	FALSE	FALSE	0.364	0.182	-0.182
532	gpt	P0A9M5	0.546639593932057	0.819	FALSE	FALSE	-0.15	-0.0748	0.0748
533	grcA	P68066	0.711977780286292	0.862	FALSE	FALSE	0.108	0.0538	-0.0538
534	greA	P0A6W5	0.594058575518939	0.834	FALSE	FALSE	0.114	0.057	-0.057
535	groL	P0A6F5	0.191495178341461	0.506	FALSE	FALSE	0.222	0.111	-0.111
536	groS	P0A6F9	0.36021907135641	0.724	FALSE	FALSE	0.285	0.142	-0.142
537	grpE	P09372	0.865640243289175	0.887	FALSE	FALSE	0.0598	0.0299	-0.0299
538	grxA	P68688	0.285458526535993	0.653	FALSE	FALSE	-0.32	-0.16	0.16
539	grxB	P0AC59	0.413126258331306	0.759	FALSE	FALSE	-1.06	-0.532	0.532
540	grxC	P0AC62	0.991300441355604	0.902	FALSE	FALSE	0.00245	0.00122	-0.00122
541	grxD	P0AC69	0.352087668645217	0.717	FALSE	FALSE	-0.212	-0.106	0.106
542	gshA	P0A6W9	0.740280956496905	0.868	FALSE	FALSE	-0.0697	-0.0349	0.0349
543	gshB	P04425	0.607437958529755	0.838	FALSE	FALSE	-0.128	-0.0638	0.0638
544	gsk	P0AEW6	0.570841969534752	0.827	FALSE	FALSE	-0.108	-0.054	0.054
545	gss	P0AES0	0.411185211044019	0.758	FALSE	FALSE	0.137	0.0685	-0.0685
546	gstA	P0A9D2	0.847599785064641	0.885	FALSE	FALSE	-0.0859	-0.043	0.043
547	gstB	P0ACA7	0.410910949700562	0.758	FALSE	FALSE	-0.402	-0.201	0.201
548	guaA	P04079	0.999367419397978	0.903	FALSE	FALSE	-0.000132	-6.6e-05	6.6e-05
549	guaB	P0ADG7	0.376466298666001	0.736	FALSE	FALSE	-0.167	-0.0835	0.0835
550	guaC	P60560	0.687421718848448	0.857	FALSE	FALSE	0.111	0.0556	-0.0556
551	gutQ	P17115	0.391735524911773	0.746	FALSE	FALSE	-0.277	-0.138	0.138
552	gyrA	P0AES4	0.76401743095883	0.872	FALSE	FALSE	-0.0518	-0.0259	0.0259
553	gyrB	P0AES6	0.21798663632705	0.557	FALSE	FALSE	0.236	0.118	-0.118
554	hchA	P31658	0.360188419322717	0.724	FALSE	FALSE	0.407	0.203	-0.203
555	helD	P15038	0.914237372484795	0.893	FALSE	FALSE	0.0271	0.0135	-0.0135
556	hemA	P0A6X1	0.948520841196113	0.897	FALSE	FALSE	-0.0221	-0.011	0.011
[truncated: 1,112 more rows]

[truncated: 9 more sheets: S_75min, S_120min, T_-1min, T_1min, T_10min, T_25min, T_50min, T_75min, T_120min]
