# Supplementary material for: SOS genes are rapidly induced while translesion synthesis polymerase activity is temporally regulated
Source: Front Microbiol. 2024 Mar 26;15:1373344. doi: 10.3389/fmicb.2024.1373344 (PMC11002266; doi:10.3389/fmicb.2024.1373344)
Supplement: Supplementary file 2 [file Table_2.XLSX]

## Sheet: S_Table2_SOSgenes
Supplementary Table S2: SOS genes in E. coli listed with their respective heterology index (HI) of the SOS box. HI values are obtained from Pubmed ID: 11333217.
Gene name	Synonyms	Uniprot ID	Source SOS gene (Pubmed ID)	HI_box1	HI_box2	HI_box3
polB	dinA	P21189	26443738	12.55
dinB	dinP	Q47155	26443738	9.4
hokE	ybdY	P77091	26443738	4.92
uvrB		P0A8F8	26443738	4.26
dinG		P27296	26443738	8.65
ftsK	dinH	P46889	26443738	9.18
sulA	sfiA	P0AFZ5	26443738	5.39
dinI		P0ABR1	26443738	4.84
umuD		P0AG11	26443738	2.12
umuC		P0A988	26443738	2.12
yebG		P0ACY9	26443738	6.26
ruvB		P0A812	26443738	7.59
ruvA		P0A809	26443738	7.59
sbmC	gyrI, yeeB	P33012	26443738	2.12
ssb		P0AGE0	26443738	6.23
yehF	dinO, sosF, molR	P33345	26443738	8.14
recN		P05824	26443738	3.53	8.5	10.08
recA		P0A7G6	26443738	4.98
dinD	yicD, pcsA	P25740	26443738	2.19
uvrD	recL	P03018	26443738	8.46
dinF		P28303	26443738	7.25	7.45
lexA		P0A7C2	26443738	7.25	7.45
uvrA	dinE	P0A698	26443738	6.23
dinQ		A5A624	26443738	3.92
cho	ydjQ, dinM, sosD	P76213	26443738	7.42
tisB	ysdB	A5A627	26443738	1.81
ydjM		P64481	26443738	9.05	10.85
insK	dinS	P19769	26443738	8.24
rmuC	yigN	P0AG71	26443738	8.82
ybfE		P0AAU7	26443738	10.92
symE	dinL, sosC, yjiW	P39394	26443738	7.92
borD	ybcU	P77330	26443738
rlmF	ybiN	P75782	26443738
grxA	grx	P68688	26443738
yccF		P0AB12	26443738
ymfD		P75967	26443738
ymfE		P75968	26443738	20.32
lit		P11072	26443738	20.32
intE	ycfI	P75969	26443738	14.76	16.94	20.81
ymfG	xisE, vxis	P75970	26443738
ymfH		P75971	26443738
ymfI		P75972	26443738	15.48
ymfJ		P75973	26443738
ycgH	icsA	A0A024L3Z9	26443738
ydeO		P76135	26443738	20.68
ydeS		P77789	26443738	16.79
ydeT		P76137	26443738
ydeR		P77294	26443738
arpB		P76205	26443738
ogrK		P37057	26443738	19.29	19.35
yqgC		P64570	26443738	18.78	20.65
yqgD		P46879	26443738
yhiJ		P37627	26443738
yhiL		P37629	26443738	12.3	18.22
glvB	yidN	P69789	26443738	20.04
ibpB	hslS, htpE	P0C058	26443738
ibpA	hslT, htpN	P0C054	26443738	17.25
yifL		P0ADN6	26443738
yoaB		P0AEB7	26443738	13.32
yoaA		P76257	34181484	13.32
yebF		P33219	21203457
yafN		Q47156	19943910
yafO		Q47157	19943910
yafP		Q47158	19943910
recX	oraA	P33596	12427742
ymfM	sfiC	P75977	26443738	18.91	19.32	19.98
